# Supplementary material for: Clonal dynamics shaped by diverse drug-tolerant persister states in melanoma resistance
Source: bioRxiv. 2025 Sep 19:2025.09.16.676608. Preprint. [Version 1] doi: 10.1101/2025.09.16.676608 (PMC12458950; doi:10.1101/2025.09.16.676608)
Supplement: Supplement 2 [file media-2.xlsx]

## Sheet: Supplementary Table 1
Supplementary Table 1. Oligonucleotides used to create MeRLin barcode library. See Methods for details of library construction.
Primers to replace mCherry with mNeptune2.5:
mNep_F	CCAATGCATGATCCGATGGTGAGCAAG
mNep_R	ACGCGTCGACGTCCAGGATATCTTACTTGTACAGCTCGTCC
Primers to mute the original KpnI:
Mut1_F	CGCCTGGTACTTTTAAGACCAATGACTTACAAGG
Mut1_R	GGGAGGCGGCCCAAAGGG
Mut2_F	TTACAAGGCAGCTGTAGATCTTAGCCAC
Mut2_R	GTCATTGGTCTTAAAAGTACCAGGCGGGG
Primers to insert a new KpnI restriction site:
KpnI_F	GGTACCAGATCTTAGCCACTTTTTAAAAG
KpnI_R	ACAGCTGCCTTGTAAGTC
Barcode inserts:
BC_Ins_1_RC	CGATACTGCTGCATGCGACTGACTGWSNWSNWSNWSNWSNWSNWSNWSNWSNWSNWSNWSNWSNWSNWSNWSNWSNWSNWSNWSNSSWWSSWWSSWWSSWWSSWWSSWWSSWWSSWWSSWWSSWWSSWWSSWWSSWWSSWWSSWWGTACCACAGCTGCCTTGTAAGTCATTGG
BC_Ins_2	CAGTCAGTCGCATGCAGCAGTATCGWSWSWSWSWSWSWSWSWSWSWSWSWSWSWSWSWSWSWSWSWSWSWSWSWSWSWSWSWSWSSNWSNWSNWSNWSNWSNWSNWSNWSNWSNWSNWSNWSNWSNWSNWSNWSNWSNWSNWSNWCAGATCTTAGCCACTTTTTAAAAGAAAAGGGGG
Colony screening primers:
WPRE_BC_F	CTCAATCCAGCGGACCTTCC
BC_3LTR_R	GGAGTGAATTAGCCCTTCCAGT

## Sheet: Supplementary Table 2
Supplementary Table 2. MeRLin library size estimation
Electroporation	Duplicate plate 1	Duplicate plate 2	Colony number per plate*	Sub-library size
1	119	100	109.5	219000
2	108	97	102.5	205000
3	261	214	237.5	475000
4	281	199	240	480000
5	122	168	145	290000
6	162	107	134.5	269000
7	185	98	141.5	283000
8	122	145	133.5	267000
9	211	192	201.5	403000
			Total barcode library size	2891000
*Dilution factor = 2000

## Sheet: Supplementary Table 3
Supplementary Table 3. Patient-derived xenograft (PDX) models
WM number	Source (clinical center)	Age at Bx	Gender	AJCC Stage at Bx	targeted therapy prior to Bx (PFS, best response)	Immune therapy prior to Bx (PFS, best response)	Vital Status	overall survival from Bx (months)	targeted seq
WM4237-1	Abramson	28	F	IV	None	Ipilimumab x 4 cycles (received 2 cycles before surgery), PD	Deceased	11	BRAFV600E
WM4007	Path Core	62	M	IV	None	None			BRAFV600E
WM4380-2	MDAnderson	51	M	IV	on Pembrolizumab, Dabrafenib	on Pembrolizumab, Dabrafenib			BRAFV600E
WND238	JWCC	42	M	N/A	None	None	Deceased	236	BRAFV600E

## Sheet: Supplementary Table 4
Supplementary Table 4. Barcode reads
RNA-seq data
	Total barcodes	Unique barcodes
original copy	5472	2494
Day 0_ms 126	2253	509
Day 0_ms 130	2219	552
Day 0_ms 134	2174	533
Day 21_ms 139	1183	321
Day 21_ms 140	896	249
Day 21_ms 142	738	208
Day 57_ms 137	943	92
Day 57_ms 141	155	43
Day 57_ms 149	465	137
Endpoint_ms 127	1072	117
Endpoint_ms 129	3602	147
Endpoint_ms 138	3157	177
Endpoint_ms 144	1860	92
Endpoint_ms 146	1332	97
Endpoint_ms 150	2050	78
*ms: mouse replicates with ear tag number
scRNA-seq data
	Total barcodes	Unique barcodes
Day 0	4055 (out of 8069)	1127
Day 21	2054 (out of 3613)	581
Endpoint	2565 (out of 6758)	261

## Sheet: Supplementary Table 5
Supplementary Table 5. Acquired genetic alterations, compared to pre-treatment tumors
Endpoint_127	Endpoint_129	Endpoint_138	Endpoint_144	Endpoint_146	Endpoint_150	Chr	Start	End	Ref	Alt	Func.refGene	Gene.refGene	GeneDetail.refGene	ExonicFunc.refGene	AAChange.refGene	SIFT_score	SIFT_converted_rankscore	SIFT_pred	SIFT4G_score	SIFT4G_converted_rankscore	SIFT4G_pred	Polyphen2_HDIV_score	Polyphen2_HDIV_rankscore	Polyphen2_HDIV_pred	Polyphen2_HVAR_score	Polyphen2_HVAR_rankscore	Polyphen2_HVAR_pred	LRT_score	LRT_converted_rankscore	LRT_pred	MutationTaster_score	MutationTaster_converted_rankscore	MutationTaster_pred	MutationAssessor_score	MutationAssessor_rankscore	MutationAssessor_pred	FATHMM_score	FATHMM_converted_rankscore	FATHMM_pred	PROVEAN_score	PROVEAN_converted_rankscore	PROVEAN_pred	VEST4_score	VEST4_rankscore	MetaSVM_score	MetaSVM_rankscore	MetaSVM_pred	MetaLR_score	MetaLR_rankscore
			Yes			chr1	956956	956956	C	T	exonic	NOC2L	.	nonsynonymous SNV	NOC2L:NM_015658:exon4:c.G424A:p.G142R	0.566	0.063	T	0.507	0.109	T	0.001	0.075	B	0.002	0.069	B	0.012	0.294	N	1	0.09	N	0.395	0.122	N	1.91	0.233	T	0.05	0.064	N	0.189	0.207	-1.044	0.161	T	0.031	0.132
		Yes				chr1	964116	964116	T	C	exonic	KLHL17	.	nonsynonymous SNV	KLHL17:NM_198317:exon10:c.T1454C:p.L485P	0	0.913	D	0.001	0.834	D	0.997	0.707	D	0.996	0.845	D	0	0.843	D	1	0.81	D	3.34	0.91	M	-1.49	0.812	T	-6.14	0.901	D	0.853	0.854	0.871	0.953	D	0.79	0.929
			Yes			chr1	1263354	1263354	G	T	exonic	UBE2J2	.	nonsynonymous SNV	UBE2J2:NM_194457:exon2:c.C8A:p.P3H,UBE2J2:NM_058167:exon3:c.C164A:p.P55H,UBE2J2:NM_194458:exon3:c.C8A:p.P3H,UBE2J2:NM_194315:exon4:c.C212A:p.P71H	0	0.913	D	0.001	0.928	D	1	0.906	D	0.999	0.924	D	0	0.843	D	1	0.81	D	4.265	0.981	H	0.6	0.537	T	-8.02	0.972	D	0.839	0.875	0.308	0.877	D	0.504	0.813
Yes						chr1	1312238	1312238	C	G	exonic	INTS11	.	nonsynonymous SNV	INTS11:NM_001256462:exon13:c.G1301C:p.S434T,INTS11:NM_001256463:exon13:c.G1292C:p.S431T,INTS11:NM_017871:exon15:c.G1595C:p.S532T,INTS11:NM_001256460:exon16:c.G1508C:p.S503T,INTS11:NM_001256456:exon17:c.G1613C:p.S538T	0.623	0.07	T	0.76	0.065	T	0	0.099	B	0	0.087	B	0	0.497	D	0.92	0.367	D	-1.5	0.005	N	0.99	0.417	T	-0.29	0.125	N	0.234	0.358	-1.008	0.277	T	0.026	0.11
	Yes					chr1	1338103	1338103	C	G	exonic	DVL1	.	nonsynonymous SNV	DVL1:NM_001330311:exon14:c.G1588C:p.A530P,DVL1:NM_004421:exon14:c.G1513C:p.A505P	0.073	0.411	T	0.226	0.338	T	0.384	0.345	B	0.29	0.407	B	0.008	0.312	N	1	0.09	N	2.005	0.546	M	2.76	0.115	T	-2.34	0.518	N	0.574	0.596	-1.101	0.039	T	0.066	0.273
				Yes		chr1	1390780	1390780	C	T	exonic	CCNL2	.	nonsynonymous SNV	CCNL2:NM_001350497:exon5:c.G79A:p.A27T,CCNL2:NM_030937:exon6:c.G745A:p.A249T,CCNL2:NM_001320153:exon7:c.G79A:p.A27T,CCNL2:NM_001320155:exon7:c.G79A:p.A27T,CCNL2:NM_001350498:exon7:c.G79A:p.A27T,CCNL2:NM_001350499:exon8:c.G352A:p.A118T,CCNL2:NM_001350500:exon8:c.G352A:p.A118T	0.04	0.477	D	0.019	0.928	D	0.999	0.779	D	0.997	0.863	D	0	0.843	D	1	0.81	D	1.84	0.483	L	2	0.215	T	-3.45	0.72	D	0.927	0.931	-1.015	0.254	T	0.146	0.47
				Yes		chr1	1523900	1523900	G	A	exonic	ATAD3A	.	nonsynonymous SNV	ATAD3A:NM_001170535:exon10:c.G1025A:p.R342H,ATAD3A:NM_001170536:exon10:c.G788A:p.R263H,ATAD3A:NM_018188:exon10:c.G1169A:p.R390H	0.257	0.196	T	0.169	0.305	T	0.016	0.173	B	0.009	0.143	B	0.398	0.132	N	1	0.09	N	1.67	0.429	L	-1.25	0.791	T	-2.15	0.563	N	0.202	0.224	-0.841	0.526	T	0.306	0.677
			Yes			chr1	1753579	1753579	C	T	exonic	NADK	.	nonsynonymous SNV	NADK:NM_001198995:exon9:c.G1076A:p.R359H,NADK:NM_001198993:exon11:c.G1172A:p.R391H,NADK:NM_001353641:exon11:c.G1172A:p.R391H,NADK:NM_001353642:exon11:c.G911A:p.R304H,NADK:NM_023018:exon11:c.G1172A:p.R391H,NADK:NM_001198994:exon13:c.G1607A:p.R536H	0.207	0.259	T	0.152	0.332	T	0.018	0.178	B	0.009	0.143	B	0.002	0.365	N	0.58	0.324	D	0.25	0.098	N	0.95	0.433	T	-0.35	0.128	N	0.282	0.379	-1.023	0.228	T	0.051	0.218
			Yes			chr1	1756574	1756574	A	T	exonic	NADK	.	nonsynonymous SNV	NADK:NM_001198995:exon3:c.T332A:p.L111Q,NADK:NM_001198993:exon5:c.T428A:p.L143Q,NADK:NM_001353641:exon5:c.T428A:p.L143Q,NADK:NM_001353642:exon5:c.T167A:p.L56Q,NADK:NM_023018:exon5:c.T428A:p.L143Q,NADK:NM_001198994:exon7:c.T863A:p.L288Q	0.06	0.428	T	0.209	0.437	T	0.972	0.574	D	0.808	0.585	P	0	0.843	D	1	0.81	D	1.085	0.273	L	1.01	0.452	T	-3.86	0.725	D	0.683	0.694	-0.975	0.361	T	0.156	0.488
				Yes		chr1	6210272	6210272	G	A	exonic	RNF207	.	nonsynonymous SNV	RNF207:NM_207396:exon9:c.G850A:p.A284T	0.079	0.338	T	0.071	0.435	T	0.959	0.551	D	0.503	0.477	P	0.003	0.361	U	0.978	0.394	D	1.09	0.273	L	2.3	0.17	T	-1.28	0.322	N	0.18	0.195	-1.055	0.131	T	0.04	0.174
			Yes			chr1	8871896	8871896	C	T	exonic	ENO1	.	nonsynonymous SNV	ENO1:NM_001353346:exon3:c.G176A:p.G59E,ENO1:NM_001428:exon3:c.G176A:p.G59E	0	0.913	D	0.015	0.928	D	1	0.906	D	0.998	0.886	D	0	0.843	D	1	0.81	D	4.785	0.996	H	0.84	0.475	T	-6.06	0.898	D	0.961	0.971	0.269	0.871	D	0.486	0.804
	Yes					chr1	9720139	9720139	C	T	exonic	PIK3CD	.	nonsynonymous SNV	PIK3CD:NM_001350235:exon10:c.C1280T:p.T427M,PIK3CD:NM_001350234:exon11:c.C1367T:p.T456M,PIK3CD:NM_005026:exon11:c.C1367T:p.T456M	0.816	0.04	T	0.398	0.151	T	0.002	0.099	B	0.002	0.069	B	0.004	0.347	N	0.999	0.217	N	-2.33	0.001	N	-1.06	0.768	T	1.66	0.006	N	0.262	0.341	-0.963	0.387	T	0.103	0.379
			Yes			chr1	10303954	10303954	G	T	exonic	KIF1B	.	nonsynonymous SNV	KIF1B:NM_001365953:exon21:c.G2769T:p.R923S,KIF1B:NM_183416:exon21:c.G2769T:p.R923S	0.002	0.722	D	0.014	0.624	D	0.962	0.556	D	0.528	0.485	P	.	.	.	1	0.81	D	.	.	.	-0.89	0.748	T	0.02	0.067	N	0.704	0.74	-0.49	0.69	T	0.342	0.708
					Yes	chr1	11234168	11234168	C	T	exonic	MTOR	.	nonsynonymous SNV	MTOR:NM_004958:exon14:c.G2306A:p.R769H	0.006	0.614	D	0.011	0.648	D	0.998	0.732	D	0.747	0.559	P	0	0.843	D	1	0.81	D	2.58	0.754	M	-0.16	0.654	T	-3.58	0.691	D	0.597	0.616	-0.266	0.759	T	0.377	0.734
					Yes	chr1	15807417	15807417	T	C	exonic	UQCRHL	.	nonsynonymous SNV	UQCRHL:NM_001089591:exon1:c.A233G:p.K78R	.	.	.	0.083	0.414	T	.	.	.	.	.	.	.	.	.	.	.	.	.	.	.	.	.	.	.	.	.	0.08	0.055	.	.	.	.	.
Yes		Yes	Yes			chr1	15876270	15876270	G	C	exonic	SPEN	.	nonsynonymous SNV	SPEN:NM_015001:exon3:c.G473C:p.G158A	0.683	0.106	T	0.349	0.175	T	0.001	0.075	B	0.003	0.087	B	.	.	.	0.785	0.293	N	0	0.065	N	3.11	0.32	T	-0.22	0.193	N	0.253	0.286	-1.071	0.093	T	0.044	0.191
	Yes					chr1	15935902	15935902	C	T	exonic	SPEN	.	nonsynonymous SNV	SPEN:NM_015001:exon11:c.C9662T:p.P3221L	0.006	0.614	D	0.064	0.449	T	0.104	0.259	B	0.024	0.203	B	.	.	.	1	0.484	D	2.015	0.55	M	2.95	0.096	T	-2.82	0.595	D	0.16	0.167	-1.104	0.037	T	0.03	0.128
	Yes					chr1	16988332	16988332	T	C	exonic	ATP13A2	.	nonsynonymous SNV	ATP13A2:NM_001141974:exon23:c.A2620G:p.M874V,ATP13A2:NM_001141973:exon24:c.A2737G:p.M913V,ATP13A2:NM_022089:exon24:c.A2752G:p.M918V	0.374	0.16	T	0.25	0.237	T	0.004	0.122	B	0.007	0.13	B	0.344	0.139	N	1	0.09	N	0.28	0.1	N	0.48	0.957	T	-0.84	0.229	N	0.364	0.498	-0.28	0.755	T	0.642	0.875
	Yes					chr1	16996010	16996010	A	G	exonic	ATP13A2	.	nonsynonymous SNV	ATP13A2:NM_001141973:exon15:c.T1493C:p.L498P,ATP13A2:NM_001141974:exon15:c.T1493C:p.L498P,ATP13A2:NM_022089:exon15:c.T1508C:p.L503P	0.001	0.785	D	0.003	0.834	D	0.994	0.665	D	0.921	0.656	D	0.004	0.342	N	1	0.81	D	3.03	0.864	M	-2.43	0.887	D	-4.54	0.821	D	0.707	0.794	0.835	0.948	D	0.824	0.941
	Yes					chr1	17420716	17420716	A	G	exonic	RCC2	.	nonsynonymous SNV	RCC2:NM_001136204:exon6:c.T857C:p.L286P,RCC2:NM_018715:exon7:c.T857C:p.L286P	0	0.913	D	0	0.928	D	1	0.906	D	0.999	0.924	D	0	0.843	D	1	0.81	D	3.7	0.946	H	-4.33	0.972	D	-6.79	0.929	D	0.967	0.978	1.091	0.993	D	0.967	0.989
		Yes				chr1	18918387	18918387	G	A	exonic	IFFO2	.	nonsynonymous SNV	IFFO2:NM_001136265:exon4:c.C938T:p.S313L	0.066	0.361	T	0.178	0.296	T	0.993	0.656	D	0.977	0.738	D	0	0.843	D	1	0.548	D	1.845	0.487	L	-1.83	0.841	D	-2.22	0.498	N	0.644	0.656	0.442	0.897	D	0.696	0.895
			Yes			chr1	19162443	19162443	C	T	exonic	UBR4	.	nonsynonymous SNV	UBR4:NM_020765:exon35:c.G4933A:p.E1645K	0.015	0.525	D	.	.	.	0.319	0.33	B	0.034	0.225	B	0	0.523	D	1	0.588	D	1.15	0.293	L	-0.31	0.68	T	-2.39	0.547	N	0.473	0.509	-0.872	0.504	T	0.201	0.558
			Yes			chr1	19162451	19162451	A	T	exonic	UBR4	.	nonsynonymous SNV	UBR4:NM_020765:exon35:c.T4925A:p.V1642E	1	0.01	T	.	.	.	0.99	0.634	D	0.969	0.72	D	0	0.843	D	1	0.81	D	1.04	0.262	L	-0.19	0.659	T	0.93	0.023	N	0.768	0.766	-0.77	0.569	T	0.253	0.623
	Yes					chr1	21612094	21612094	C	T	exonic	RAP1GAP	.	nonsynonymous SNV	RAP1GAP:NM_001145658:exon11:c.G736A:p.V246I,RAP1GAP:NM_002885:exon11:c.G544A:p.V182I,RAP1GAP:NM_001145657:exon12:c.G544A:p.V182I,RAP1GAP:NM_001330383:exon12:c.G544A:p.V182I,RAP1GAP:NM_001350524:exon13:c.G544A:p.V182I,RAP1GAP:NM_001350525:exon13:c.G544A:p.V182I,RAP1GAP:NM_001350527:exon13:c.G544A:p.V182I,RAP1GAP:NM_001350528:exon13:c.G544A:p.V182I,RAP1GAP:NM_001350526:exon14:c.G544A:p.V182I	0.087	0.398	T	0.187	0.322	T	0.687	0.416	P	0.319	0.439	B	0	0.843	D	1	0.588	D	3.115	0.878	M	-3.28	0.937	D	-0.67	0.193	N	0.354	0.404	0.518	0.908	D	0.739	0.911
				Yes		chr1	21824582	21824582	C	A	exonic	HSPG2	.	nonsynonymous SNV	HSPG2:NM_001291860:exon93:c.G12702T:p.E4234D,HSPG2:NM_005529:exon93:c.G12699T:p.E4233D	0.141	0.256	T	0.007	0.692	D	0.002	0.099	B	0.002	0.069	B	0.001	0.394	N	0.937	0.81	D	1.875	0.499	L	-0.42	0.695	T	-1.76	0.416	N	0.547	0.573	-0.752	0.578	T	0.202	0.559
Yes						chr1	21828140	21828140	T	A	exonic	HSPG2	.	nonsynonymous SNV	HSPG2:NM_001291860:exon90:c.A12425T:p.E4142V,HSPG2:NM_005529:exon90:c.A12422T:p.E4141V	0.003	0.682	D	0.001	0.834	D	0.999	0.779	D	0.991	0.797	D	0.002	0.384	N	1	0.485	D	2.98	0.855	M	-3.28	0.937	D	-4.68	0.797	D	0.775	0.772	0.999	0.972	D	0.894	0.965
	Yes					chr1	21842245	21842245	A	G	exonic	HSPG2	.	nonsynonymous SNV	HSPG2:NM_001291860:exon68:c.T9049C:p.S3017P,HSPG2:NM_005529:exon68:c.T9046C:p.S3016P	0.262	0.165	T	0.006	0.706	D	0.998	0.732	D	0.981	0.752	D	0.002	0.374	N	0.996	0.231	N	1.055	0.269	L	-0.99	0.759	T	-2.23	0.5	N	0.442	0.48	-0.716	0.597	T	0.37	0.729
Yes						chr1	21884790	21884790	A	G	exonic	HSPG2	.	nonsynonymous SNV	HSPG2:NM_001291860:exon12:c.T1484C:p.V495A,HSPG2:NM_005529:exon12:c.T1484C:p.V495A	0.004	0.654	D	0.002	0.794	D	0.969	0.568	D	0.93	0.665	D	0.005	0.33	N	1	0.588	D	1.44	0.36	L	-1.02	0.763	T	-3.27	0.655	D	0.648	0.659	-0.112	0.798	T	0.411	0.76
Yes						chr1	23092871	23092871	C	T	exonic	LUZP1	.	nonsynonymous SNV	LUZP1:NM_001142546:exon3:c.G1391A:p.G464E,LUZP1:NM_033631:exon4:c.G1391A:p.G464E	0.009	0.575	D	0.186	0.289	T	0.993	0.656	D	0.865	0.615	P	0	0.491	D	0.899	0.277	N	2.455	0.712	M	2.71	0.144	T	-0.63	0.185	N	0.681	0.688	-1.129	0.018	T	0.056	0.234
Yes						chr1	23798956	23798956	T	C	exonic	GALE	.	nonsynonymous SNV	GALE:NM_001127621:exon2:c.A52G:p.T18A,GALE:NM_000403:exon3:c.A52G:p.T18A,GALE:NM_001008216:exon3:c.A52G:p.T18A	0.01	0.565	D	0.034	0.527	D	0.912	0.504	P	0.61	0.511	P	0	0.629	D	1	0.548	D	1.985	0.538	M	-2.36	0.881	D	-3.2	0.653	D	0.454	0.509	0.208	0.86	D	0.597	0.856
	Yes					chr1	25863622	25863622	A	G	exonic	PAQR7	.	nonsynonymous SNV	PAQR7:NM_178422:exon3:c.T218C:p.V73A	0.002	0.722	D	0.007	0.692	D	0.961	0.554	D	0.68	0.535	P	0.006	0.327	N	0.994	0.42	D	.	.	.	1.65	0.277	T	-2.56	0.553	D	0.447	0.485	-0.88	0.498	T	0.131	0.442
					Yes	chr1	26766511	26766511	C	T	exonic	ARID1A	.	nonsynonymous SNV	ARID1A:NM_006015:exon10:c.C2933T:p.A978V,ARID1A:NM_139135:exon10:c.C2933T:p.A978V	0.078	0.393	T	0.046	0.491	D	0.915	0.534	P	0.164	0.505	B	0	0.491	D	1	0.494	D	0.55	0.145	N	4.44	0.027	T	-1.72	0.408	N	0.426	0.466	-1.01	0.268	T	0.017	0.072
		Yes				chr1	27154064	27154064	C	G	exonic	SLC9A1	.	nonsynonymous SNV	SLC9A1:NM_003047:exon1:c.G271C:p.V91L	0.137	0.352	T	0.096	0.393	T	0.326	0.906	B	0.175	0.845	B	0	0.629	D	0.998	0.81	D	0.895	0.224	L	0.6	0.675	T	-1.77	0.418	N	0.465	0.514	-0.436	0.709	T	0.354	0.717
					Yes	chr1	27773375	27773375	G	A	exonic	STX12	.	nonsynonymous SNV	STX12:NM_177424:exon1:c.G68A:p.S23N	0.935	0.028	T	0.549	0.095	T	0	0.029	B	0.001	0.044	B	0.096	0.201	N	0.999	0.217	N	-0.615	0.022	N	2.03	0.21	T	0.07	0.061	N	0.125	0.118	-1.001	0.296	T	0.023	0.097
			Yes			chr1	31005903	31005903	A	G	exonic	PUM1	.	nonsynonymous SNV	PUM1:NM_001020658:exon5:c.T670C:p.Y224H,PUM1:NM_014676:exon5:c.T670C:p.Y224H	0	0.913	D	0.12	0.581	T	1	0.906	D	0.997	0.863	D	0	0.843	D	1	0.81	D	2.8	0.816	M	-0.23	0.667	T	-1.93	0.459	N	0.816	0.863	0.037	0.83	D	0.491	0.806
	Yes					chr1	31911697	31911697	T	C	exonic	PTP4A2	.	nonsynonymous SNV	PTP4A2:NM_001195101:exon3:c.A226G:p.R76G,PTP4A2:NM_001369858:exon3:c.A226G:p.R76G,PTP4A2:NM_001195100:exon4:c.A319G:p.R107G,PTP4A2:NM_001369860:exon4:c.A319G:p.R107G,PTP4A2:NM_080391:exon4:c.A319G:p.R107G,PTP4A2:NM_001369859:exon5:c.A319G:p.R107G	0.001	0.785	D	0.004	0.834	D	0.999	0.779	D	0.992	0.804	D	0	0.843	N	1	0.81	D	5.015	0.999	H	-2.89	0.916	D	-6.29	0.907	D	0.96	0.972	0.817	0.946	D	0.921	0.974
		Yes				chr1	32368503	32368503	C	T	exonic	BSDC1	.	nonsynonymous SNV	BSDC1:NM_001143890:exon8:c.G919A:p.D307N,BSDC1:NM_001143889:exon9:c.G1036A:p.D346N,BSDC1:NM_001143888:exon10:c.G1255A:p.D419N,BSDC1:NM_001300958:exon10:c.G1255A:p.D419N,BSDC1:NM_018045:exon10:c.G1204A:p.D402N	0.007	0.654	D	0.006	0.928	D	0.97	0.779	D	0.619	0.697	P	0	0.843	D	1	0.81	D	1.735	0.449	L	.	.	.	-2.33	0.549	N	0.801	0.882	-0.286	0.754	T	0.38	0.737
	Yes			Yes		chr1	32938454	32938454	T	C	exonic	RNF19B	.	nonsynonymous SNV	RNF19B:NM_001127361:exon8:c.A1685G:p.N562S,RNF19B:NM_001300826:exon8:c.A1685G:p.N562S,RNF19B:NM_153341:exon8:c.A1688G:p.N563S	0.39	0.116	T	0.674	0.131	T	0	0.029	B	0.001	0.044	B	0	0.505	N	0.999	0.231	N	0.95	0.238	L	1.4	0.338	T	-1.58	0.393	N	0.149	0.152	-0.996	0.31	T	0.051	0.215
	Yes					chr1	34988713	34988713	T	C	exonic	ZMYM6	.	nonsynonymous SNV	ZMYM6:NM_007167:exon16:c.A2369G:p.K790R	0.068	0.357	T	0.772	0.044	T	0.982	0.6	D	0.624	0.515	P	0.004	0.341	N	1	0.81	D	1.43	0.358	L	3.1	0.083	T	-0.89	0.24	N	0.247	0.279	-1.014	0.258	T	0.019	0.08
Yes						chr1	35387488	35387488	C	G	exonic	ZMYM4	.	nonsynonymous SNV	ZMYM4:NM_001350140:exon11:c.C1175G:p.S392C,ZMYM4:NM_001375653:exon13:c.C2156G:p.S719C,ZMYM4:NM_005095:exon13:c.C2147G:p.S716C,ZMYM4:NM_001350138:exon14:c.C2051G:p.S684C,ZMYM4:NM_001350139:exon14:c.C1175G:p.S392C	0.05	0.396	D	1	0.012	T	0.001	0.075	B	0.006	0.121	B	0.021	0.27	N	0.933	0.27	N	0.125	0.086	N	2.06	0.205	T	2.83	0.002	N	0.206	0.229	-1.05	0.143	T	0.029	0.125
	Yes					chr1	35841464	35841464	A	G	exonic	AGO4	.	nonsynonymous SNV	AGO4:NM_017629:exon14:c.A2024G:p.E675G	0	0.913	D	0.02	0.586	D	0.997	0.707	D	0.957	0.699	D	0	0.843	D	1	0.81	D	4.065	0.971	H	0.73	0.507	T	-6.77	0.928	D	0.908	0.909	0.177	0.855	D	0.441	0.779
		Yes				chr1	36172487	36172487	G	A	exonic	MAP7D1	.	nonsynonymous SNV	MAP7D1:NM_001286365:exon4:c.G484A:p.E162K,MAP7D1:NM_001286366:exon4:c.G484A:p.E162K,MAP7D1:NM_018067:exon4:c.G484A:p.E162K	0.001	0.785	D	0.008	0.928	D	1	0.906	D	0.997	0.863	D	0.001	0.404	N	1	0.494	D	2.74	0.801	M	3.18	0.075	T	-3.65	0.729	D	0.703	0.723	-1.127	0.019	T	0.079	0.313
			Yes			chr1	37683156	37683156	G	T	exonic	C1orf109	.	nonsynonymous SNV	C1orf109:NM_001350755:exon5:c.C772A:p.P258T,C1orf109:NM_001350756:exon5:c.C769A:p.P257T,C1orf109:NM_001350760:exon5:c.C583A:p.P195T,C1orf109:NM_001350761:exon5:c.C583A:p.P195T,C1orf109:NM_001350764:exon5:c.C583A:p.P195T,C1orf109:NM_001350762:exon7:c.C583A:p.P195T,C1orf109:NM_001350763:exon7:c.C583A:p.P195T	.	.	.	.	.	.	.	.	.	.	.	.	.	.	.	.	.	.	.	.	.	.	.	.	.	.	.	.	.	.	.	.	.	.
Yes						chr1	37838641	37838641	C	T	exonic	MTF1	.	nonsynonymous SNV	MTF1:NM_005955:exon4:c.G763A:p.G255R	0.107	0.296	T	0.355	0.172	T	0.077	0.243	B	0.046	0.247	B	0	0.843	D	1	0.588	D	1.33	0.333	L	1.75	0.262	T	-1.66	0.397	N	0.509	0.541	-1.091	0.054	T	0.071	0.288
Yes						chr1	37989594	37989594	A	G	exonic	SF3A3	.	nonsynonymous SNV	SF3A3:NM_001320830:exon2:c.T98C:p.L33P,SF3A3:NM_006802:exon2:c.T98C:p.L33P	0.255	0.168	T	0.278	0.218	T	0.877	0.482	P	0.358	0.431	B	0	0.843	D	1	0.81	D	1.245	0.314	L	.	.	.	-1.13	0.291	N	0.811	0.807	-0.986	0.335	T	0.129	0.438
Yes						chr1	39563723	39563723	T	C	exonic	PABPC4	.	nonsynonymous SNV	PABPC4:NM_001135654:exon11:c.A1472G:p.Q491R,PABPC4:NM_001135653:exon12:c.A1559G:p.Q520R,PABPC4:NM_003819:exon12:c.A1511G:p.Q504R	0.243	0.264	T	0.216	0.285	T	0	0.112	B	0.002	0.101	B	0	0.843	D	0.987	0.405	D	1.545	0.391	L	1	0.414	T	-0.39	0.271	N	0.64	0.652	-0.945	0.418	T	0.154	0.484
		Yes				chr1	39565134	39565134	C	T	exonic	PABPC4	.	nonsynonymous SNV	PABPC4:NM_001135653:exon8:c.G1217A:p.G406D,PABPC4:NM_001135654:exon8:c.G1217A:p.G406D,PABPC4:NM_003819:exon8:c.G1217A:p.G406D	0.025	0.477	D	0.041	0.505	D	0.071	0.239	B	0.045	0.337	B	0	0.537	N	1	0.502	D	2.445	0.709	M	2.47	0.162	T	-1.25	0.316	N	0.809	0.805	-0.762	0.573	T	0.274	0.645
	Yes					chr1	40238586	40238586	C	T	exonic	RLF	.	nonsynonymous SNV	RLF:NM_012421:exon8:c.C3884T:p.A1295V	0.008	0.586	D	0.017	0.603	D	0.996	0.688	D	0.914	0.65	D	0	0.629	D	1	0.81	D	0.805	0.202	L	2.3	0.17	T	-0.35	0.128	N	0.412	0.452	-1.123	0.022	T	0.083	0.325
	Yes					chr1	41008867	41008867	G	A	exonic	CTPS1	.	nonsynonymous SNV	CTPS1:NM_001301237:exon12:c.G1055A:p.R352K,CTPS1:NM_001905:exon16:c.G1523A:p.R508K	0.001	0.785	D	0.017	0.603	D	0.997	0.707	D	0.988	0.78	D	0	0.843	D	1	0.81	D	3.5	0.928	M	-2.59	0.898	D	-2.91	0.61	D	0.537	0.565	0.948	0.964	D	0.864	0.955
				Yes		chr1	42747341	42747341	C	A	exonic	P3H1	.	nonsynonymous SNV	P3H1:NM_001146289:exon14:c.G1986T:p.K662N,P3H1:NM_001243246:exon14:c.G1986T:p.K662N,P3H1:NM_022356:exon14:c.G1986T:p.K662N	0.094	0.408	T	0.128	0.368	T	0.052	0.225	B	0.016	0.185	B	0.001	0.421	D	0.996	0.431	D	1.145	0.291	L	0.23	0.597	T	-2.71	0.578	D	0.124	0.231	-0.946	0.417	T	0.144	0.466
			Yes			chr1	42851559	42851559	T	C	exonic	ZNF691	.	nonsynonymous SNV	ZNF691:NM_015911:exon2:c.T601C:p.C201R,ZNF691:NM_001242739:exon4:c.T694C:p.C232R	0	0.913	D	0	0.928	D	1	0.906	D	1	0.974	D	0	0.629	D	1	0.81	D	4.51	0.99	H	-10.2	1	D	-11.71	0.995	D	0.911	0.962	1.008	0.973	D	0.999	1
			Yes			chr1	43427326	43427326	A	G	exonic	SZT2	.	nonsynonymous SNV	SZT2:NM_015284:exon24:c.A3308G:p.E1103G,SZT2:NM_001365999:exon25:c.A3479G:p.E1160G	0.067	0.359	T	0.01	0.928	D	0.137	0.274	B	0.109	0.314	B	0.156	0.178	N	0.998	0.222	N	0.695	0.18	N	.	.	.	-1.84	0.431	N	0.344	0.385	-0.979	0.353	T	0.123	0.425
	Yes					chr1	43431278	43431278	A	G	exonic	SZT2	.	nonsynonymous SNV	SZT2:NM_015284:exon33:c.A4759G:p.S1587G,SZT2:NM_001365999:exon34:c.A4930G:p.S1644G	0.074	0.346	T	0	0.928	D	0.998	0.732	D	0.994	0.821	D	0	0.843	D	0.561	0.322	D	2.275	0.646	M	.	.	.	-2.46	0.537	N	0.383	0.424	-0.479	0.694	T	0.271	0.643
		Yes				chr1	43432535	43432535	C	A	exonic	SZT2	.	nonsynonymous SNV	SZT2:NM_015284:exon37:c.C5290A:p.Q1764K,SZT2:NM_001365999:exon38:c.C5461A:p.Q1821K	0.061	0.371	T	0.094	0.403	T	0.027	0.196	B	0.037	0.231	B	0.317	0.143	N	0.999	0.219	N	0.895	0.224	L	.	.	.	-1.18	0.301	N	0.285	0.323	-1.042	0.166	T	0.106	0.386
Yes						chr1	43432586	43432586	C	T	exonic	SZT2	.	nonsynonymous SNV	SZT2:NM_015284:exon37:c.C5341T:p.P1781S,SZT2:NM_001365999:exon38:c.C5512T:p.P1838S	0.371	0.115	T	0.023	0.571	D	0	0.029	B	0.001	0.044	B	0.056	0.226	N	1	0.203	N	1.67	0.429	L	.	.	.	-1.04	0.273	N	0.12	0.111	-1.028	0.212	T	0.061	0.255
		Yes				chr1	43439731	43439731	A	G	exonic	SZT2	.	nonsynonymous SNV	SZT2:NM_015284:exon49:c.A6833G:p.Q2278R,SZT2:NM_001365999:exon50:c.A7004G:p.Q2335R	0.315	0.138	T	0.199	0.277	T	0.001	0.075	B	0.002	0.069	B	0.487	0.121	N	1	0.09	N	1.39	0.349	L	.	.	.	-1.29	0.324	N	0.324	0.365	-1.031	0.202	T	0.042	0.179
	Yes					chr1	43439925	43439925	G	A	exonic	SZT2	.	nonsynonymous SNV	SZT2:NM_015284:exon50:c.G6916A:p.G2306R,SZT2:NM_001365999:exon51:c.G7087A:p.G2363R	0	0.913	D	0	0.928	D	1	0.906	D	1	0.974	D	0	0.843	D	0.989	0.408	D	1.975	0.535	M	.	.	.	-6.5	0.916	D	0.942	0.949	-0.273	0.757	T	0.396	0.749
Yes						chr1	43443233	43443233	A	G	exonic	SZT2	.	nonsynonymous SNV	SZT2:NM_015284:exon59:c.A8294G:p.Q2765R,SZT2:NM_001365999:exon60:c.A8465G:p.Q2822R	0.011	0.555	D	0	0.928	D	0.998	0.732	D	0.994	0.821	D	0	0.629	D	0.841	0.351	D	1.975	0.535	M	.	.	.	-2.46	0.537	N	0.653	0.664	-0.213	0.773	T	0.333	0.7
	Yes					chr1	43443624	43443624	G	A	exonic	SZT2	.	nonsynonymous SNV	SZT2:NM_015284:exon61:c.G8482A:p.G2828R,SZT2:NM_001365999:exon62:c.G8653A:p.G2885R	0.308	0.141	T	0.015	0.616	D	0.999	0.779	D	0.976	0.736	D	0	0.466	D	0.972	0.256	N	0.69	0.17	N	.	.	.	-1.22	0.31	N	0.601	0.619	-1.011	0.267	T	0.114	0.406
		Yes				chr1	44755978	44755978	A	G	exonic	KIF2C	.	nonsynonymous SNV	KIF2C:NM_001297655:exon8:c.A686G:p.K229R,KIF2C:NM_001297656:exon8:c.A647G:p.K216R,KIF2C:NM_001297657:exon8:c.A470G:p.K157R,KIF2C:NM_006845:exon9:c.A809G:p.K270R	0.204	0.355	T	0.214	0.447	T	0.018	0.178	B	0.107	0.312	B	0	0.843	D	1	0.81	D	0.745	0.19	N	-0.95	0.754	T	-2.38	0.574	N	0.217	0.283	-0.766	0.571	T	0.241	0.609
Yes						chr1	44801055	44801055	T	C	exonic	PLK3	.	nonsynonymous SNV	PLK3:NM_004073:exon3:c.T338C:p.L113P	0	0.913	D	0.001	0.834	D	1	0.906	D	0.998	0.886	D	.	.	.	1	0.81	D	3.075	0.872	M	-0.38	0.69	T	-6.03	0.897	D	0.968	0.979	0.144	0.849	D	0.51	0.816
	Yes					chr1	45014796	45014796	G	A	exonic	UROD	.	nonsynonymous SNV	UROD:NM_000374:exon8:c.G835A:p.V279M	0.001	0.785	D	0.006	0.706	D	1	0.906	D	0.98	0.748	D	0	0.843	D	1	0.81	D	3.305	0.905	M	-3.67	0.952	D	-2.71	0.578	D	0.943	0.95	1.049	0.981	D	0.93	0.977
Yes						chr1	45331518	45331518	A	G	exonic	MUTYH	.	nonsynonymous SNV	MUTYH:NM_001350650:exon12:c.T796C:p.W266R,MUTYH:NM_001350651:exon12:c.T796C:p.W266R,MUTYH:NM_001048171:exon13:c.T1141C:p.W381R,MUTYH:NM_001048172:exon13:c.T1144C:p.W382R,MUTYH:NM_001048173:exon13:c.T1141C:p.W381R,MUTYH:NM_001048174:exon13:c.T1141C:p.W381R,MUTYH:NM_001128425:exon13:c.T1225C:p.W409R,MUTYH:NM_001293190:exon13:c.T1186C:p.W396R,MUTYH:NM_001293191:exon13:c.T1174C:p.W392R,MUTYH:NM_00129…	0.163	0.234	T	0.381	0.199	T	0	0.075	B	0	0.044	B	0.69	0.061	N	1	0.09	N	1.635	0.418	L	-2.5	0.892	D	-1.03	0.271	N	0.248	0.28	-0.443	0.706	T	0.504	0.813
				Yes		chr1	46279194	46279194	T	C	exonic	LRRC41	.	nonsynonymous SNV	LRRC41:NM_006369:exon9:c.A2207G:p.Q736R	0.187	0.214	T	0.039	0.511	D	0.978	0.588	D	0.643	0.522	P	0.001	0.397	N	0.889	0.359	D	0.695	0.18	N	0.69	0.517	T	-1.38	0.342	N	0.547	0.575	-0.69	0.609	T	0.159	0.492
					Yes	chr1	51714056	51714056	C	A	exonic	OSBPL9	.	nonsynonymous SNV	OSBPL9:NM_148906:exon3:c.C244A:p.L82I,OSBPL9:NM_024586:exon4:c.C295A:p.L99I,OSBPL9:NM_148908:exon4:c.C295A:p.L99I,OSBPL9:NM_148909:exon4:c.C295A:p.L99I	0.109	0.547	T	0.434	0.437	T	0.946	0.534	P	0.476	0.47	P	0	0.843	D	1	0.81	D	2.36	0.679	M	2.41	0.156	T	-0.89	0.258	N	0.312	0.377	-1.045	0.158	T	0.119	0.416
			Yes			chr1	52357692	52357692	T	C	exonic	CC2D1B	.	nonsynonymous SNV	CC2D1B:NM_001330585:exon15:c.A1586G:p.E529G,CC2D1B:NM_032449:exon15:c.A1604G:p.E535G	0.002	0.722	D	0.004	0.742	D	0.967	0.597	D	0.554	0.557	P	0	0.497	D	0.998	0.81	D	1.975	0.535	M	1.45	0.325	T	-4.61	0.797	D	0.323	0.46	-0.541	0.671	T	0.314	0.684
			Yes			chr1	52474887	52474887	A	G	exonic	TUT4	.	nonsynonymous SNV	TUT4:NM_001009881:exon13:c.T2672C:p.L891P,TUT4:NM_015269:exon13:c.T2672C:p.L891P	0.005	0.632	D	0.203	0.273	T	0.001	0.075	B	0.002	0.069	B	0.002	0.386	N	1	0.81	D	0.695	0.18	N	0.71	0.512	T	-1.79	0.422	N	0.128	0.122	-1.035	0.189	T	0.112	0.4
				Yes		chr1	53967764	53967764	C	T	exonic	LRRC42	.	nonsynonymous SNV	LRRC42:NM_052940:exon8:c.C1112T:p.P371L,LRRC42:NM_001256409:exon9:c.C1112T:p.P371L	0.318	0.137	T	0.25	0.237	T	0	0.029	B	0	0.014	B	0.372	0.135	N	1	0.09	N	0	0.065	N	.	.	.	-0.64	0.187	N	0.158	0.164	-1.041	0.17	T	0.043	0.187
					Yes	chr1	55141709	55141709	C	T	exonic	USP24	.	nonsynonymous SNV	USP24:NM_015306:exon24:c.G2657A:p.G886D	0.095	0.312	T	0.005	0.722	D	.	.	.	.	.	.	0	0.843	D	1	0.81	D	1.445	0.364	L	4.4	0.022	T	-2.11	0.48	N	0.849	0.845	-0.834	0.531	T	0.021	0.087
			Yes			chr1	58782322	58782322	T	C	exonic	JUN	.	nonsynonymous SNV	JUN:NM_002228:exon1:c.A749G:p.Q250R	0	0.913	D	0.005	0.722	D	1	0.906	D	0.997	0.863	D	0	0.843	D	1	0.81	D	3.805	0.954	H	0.48	0.559	T	-3.55	0.688	D	0.777	0.774	0.016	0.826	D	0.415	0.762
			Yes			chr1	62450910	62450910	T	C	exonic	USP1	.	nonsynonymous SNV	USP1:NM_001017415:exon9:c.T2287C:p.F763L,USP1:NM_001017416:exon9:c.T2287C:p.F763L,USP1:NM_003368:exon9:c.T2287C:p.F763L	0.088	0.323	T	0	0.928	D	0.999	0.779	D	0.994	0.821	D	0	0.843	D	1	0.588	D	1.665	0.426	L	-0.68	0.726	T	-1.63	0.391	N	0.395	0.437	-0.374	0.729	T	0.375	0.733
				Yes		chr1	64835404	64835404	G	A	exonic	JAK1	.	nonsynonymous SNV	JAK1:NM_001321852:exon24:c.C3361T:p.P1121S,JAK1:NM_001321856:exon24:c.C3361T:p.P1121S,JAK1:NM_001321857:exon24:c.C3358T:p.P1120S,JAK1:NM_002227:exon24:c.C3361T:p.P1121S,JAK1:NM_001320923:exon25:c.C3361T:p.P1121S,JAK1:NM_001321854:exon25:c.C3361T:p.P1121S,JAK1:NM_001321855:exon25:c.C3361T:p.P1121S,JAK1:NM_001321853:exon26:c.C3361T:p.P1121S	0.057	0.38	T	0.06	0.457	T	0.886	0.487	P	0.526	0.484	P	.	.	.	0.997	0.439	D	0.72	0.187	N	-2.35	0.881	D	-6.24	0.905	D	0.433	0.472	-0.03	0.816	T	0.509	0.815
				Yes		chr1	64860141	64860141	A	G	exonic	JAK1	.	nonsynonymous SNV	JAK1:NM_001321852:exon9:c.T1298C:p.V433A,JAK1:NM_001321856:exon9:c.T1298C:p.V433A,JAK1:NM_001321857:exon9:c.T1298C:p.V433A,JAK1:NM_002227:exon9:c.T1298C:p.V433A,JAK1:NM_001320923:exon10:c.T1298C:p.V433A,JAK1:NM_001321854:exon10:c.T1298C:p.V433A,JAK1:NM_001321855:exon10:c.T1298C:p.V433A,JAK1:NM_001321853:exon11:c.T1298C:p.V433A	0.012	0.547	D	0.048	0.486	D	0.469	0.365	P	0.079	0.287	B	.	.	.	0.972	0.389	D	2.525	0.737	M	0.09	0.614	T	-2.59	0.558	D	0.334	0.375	-0.898	0.482	T	0.11	0.397
				Yes		chr1	67052821	67052821	C	T	exonic	SLC35D1	.	nonsynonymous SNV	SLC35D1:NM_015139:exon3:c.G274A:p.A92T	0.573	0.061	T	0.568	0.089	T	0.001	0.075	B	0.004	0.101	B	0	0.843	N	1	0.496	D	1.53	0.388	L	-0.21	0.663	T	-0.65	0.189	N	0.139	0.138	-0.929	0.442	T	0.135	0.45
	Yes					chr1	71078493	71078493	C	T	exonic	ZRANB2	.	nonsynonymous SNV	ZRANB2:NM_005455:exon3:c.G182A:p.R61Q,ZRANB2:NM_203350:exon3:c.G182A:p.R61Q	0.028	0.461	D	0.022	0.581	D	0.994	0.688	D	0.885	0.628	P	0	0.843	D	1	0.81	D	2.07	0.568	M	-1.07	0.769	T	-2.45	0.536	N	0.7	0.726	0.032	0.829	D	0.525	0.823
Yes	Yes					chr1	77969069	77969069	C	T	exonic	FUBP1	.	nonsynonymous SNV	FUBP1:NM_001303433:exon3:c.G227A:p.S76N,FUBP1:NM_001376055:exon3:c.G227A:p.S76N	0.188	0.213	T	0.525	0.103	T	.	.	.	.	.	.	.	.	.	1	0.81	D	.	.	.	0.95	0.433	T	-0.09	0.083	N	.	.	-1.054	0.133	T	0.02	0.083
Yes						chr1	85582233	85582233	A	G	exonic	CCN1	.	nonsynonymous SNV	CCN1:NM_001554:exon3:c.A583G:p.N195D	0.304	0.143	T	0.56	0.091	T	0.001	0.075	B	0.002	0.069	B	0	0.629	D	0.999	0.468	D	1.67	0.429	L	-1.35	0.8	T	-0.79	0.219	N	0.304	0.343	-0.863	0.511	T	0.156	0.488
					Yes	chr1	85708043	85708043	T	C	exonic	ZNHIT6	.	nonsynonymous SNV	ZNHIT6:NM_017953:exon1:c.A242G:p.E81G	0	0.913	D	0	0.928	D	0.998	0.732	D	0.863	0.614	P	0.079	0.21	N	1	0.287	N	0.975	0.245	L	0.14	0.609	T	-0.95	0.253	N	0.517	0.548	-0.965	0.383	T	0.126	0.431
Yes						chr1	86358815	86358815	G	A	exonic	ODF2L	.	nonsynonymous SNV	ODF2L:NM_001366779:exon11:c.C851T:p.T284I,ODF2L:NM_001366782:exon11:c.C851T:p.T284I,ODF2L:NM_001184766:exon12:c.C1244T:p.T415I,ODF2L:NM_001366781:exon12:c.C1244T:p.T415I,ODF2L:NM_001366783:exon12:c.C1244T:p.T415I,ODF2L:NM_001366784:exon12:c.C1244T:p.T415I,ODF2L:NM_020729:exon12:c.C1244T:p.T415I,ODF2L:NM_001007022:exon13:c.C1331T:p.T444I,ODF2L:NM_001184765:exon13:c.C1331T:p.T444I	0.301	0.251	T	0.244	0.253	T	0.056	0.228	B	0.046	0.247	B	0.688	0.102	N	1	0.206	N	1.285	0.323	L	1.87	0.786	T	-1.96	0.5	N	0.174	0.266	-0.933	0.436	T	0.153	0.482
			Yes			chr1	88807591	88807591	G	A	exonic	PKN2	.	nonsynonymous SNV	PKN2:NM_001320707:exon13:c.G1853A:p.G618E,PKN2:NM_001320708:exon13:c.G1526A:p.G509E,PKN2:NM_001320709:exon14:c.G1949A:p.G650E,PKN2:NM_006256:exon14:c.G1997A:p.G666E	0	0.913	D	0	0.928	D	0.999	0.779	D	0.974	0.732	D	0.001	0.438	U	1	0.81	D	4.53	0.991	H	-3.98	0.963	D	-7.46	0.949	D	0.931	0.936	1.067	0.985	D	0.975	0.992
				Yes		chr1	89714780	89714780	G	A	exonic	LRRC8C	.	nonsynonymous SNV	LRRC8C:NM_032270:exon3:c.G2210A:p.G737E	0.002	0.722	D	0.007	0.692	D	0.943	0.531	P	0.703	0.543	P	0	0.843	D	1	0.81	D	1.05	0.268	L	1.88	0.239	T	-3.32	0.661	D	0.711	0.714	-1.142	0.013	T	0.071	0.291
				Yes		chr1	90007437	90007437	G	C	exonic	ZNF326	.	nonsynonymous SNV	ZNF326:NM_182976:exon5:c.G302C:p.S101T	0.451	0.09	T	0.392	0.154	T	0.002	0.099	B	0.001	0.044	B	0	0.537	N	1	0.81	D	1.39	0.349	L	0.88	0.46	T	-0.78	0.216	N	0.384	0.425	-1.1	0.041	T	0.047	0.201
Yes						chr1	94202934	94202934	T	A	exonic	ARHGAP29	.	nonsynonymous SNV	ARHGAP29:NM_001328665:exon9:c.A746T:p.Q249L,ARHGAP29:NM_001328667:exon9:c.A746T:p.Q249L,ARHGAP29:NM_001328664:exon10:c.A938T:p.Q313L,ARHGAP29:NM_001328666:exon10:c.A938T:p.Q313L,ARHGAP29:NM_004815:exon10:c.A938T:p.Q313L	0.003	0.682	D	0.239	0.624	T	0.865	0.476	P	0.416	0.45	B	0.004	0.345	N	0.941	0.397	D	0	0.065	N	0.96	0.429	T	-3.34	0.685	D	0.287	0.396	-1.066	0.104	T	0.026	0.11
					Yes	chr1	96813075	96813075	G	A	exonic	PTBP2	.	nonsynonymous SNV	PTBP2:NM_001300990:exon12:c.G1279A:p.G427R,PTBP2:NM_001300985:exon13:c.G1450A:p.G484R,PTBP2:NM_001300986:exon13:c.G1459A:p.G487R,PTBP2:NM_001300988:exon13:c.G1450A:p.G484R,PTBP2:NM_001300989:exon13:c.G1435A:p.G479R,PTBP2:NM_021190:exon13:c.G1435A:p.G479R,PTBP2:NM_001300987:exon14:c.G1483A:p.G495R	0.001	0.785	D	0.002	0.794	D	0.999	0.906	D	0.991	0.924	D	0	0.843	D	1	0.81	D	3.395	0.916	M	0.59	0.539	T	-6.04	0.898	D	0.49	0.533	0.321	0.879	D	0.496	0.809
	Yes					chr1	100082021	100082021	C	A	exonic	MFSD14A	.	nonsynonymous SNV	MFSD14A:NM_033055:exon12:c.C1285A:p.P429T	0.009	0.575	D	0.008	0.679	D	0.997	0.707	D	0.935	0.67	D	0	0.443	N	1	0.81	D	.	.	.	1.15	0.382	T	-7.15	0.941	D	0.592	0.612	-0.695	0.607	T	0.212	0.573
			Yes			chr1	108782680	108782680	T	C	exonic	STXBP3	.	nonsynonymous SNV	STXBP3:NM_007269:exon11:c.T937C:p.S313P	0.024	0.477	D	0.062	0.453	T	0.994	0.665	D	0.892	0.633	P	0	0.629	D	0.999	0.451	D	1.28	0.322	L	-1.5	0.813	D	-1.7	0.405	N	0.374	0.416	0.156	0.852	D	0.552	0.836
			Yes			chr1	108782684	108782684	C	T	exonic	STXBP3	.	nonsynonymous SNV	STXBP3:NM_007269:exon11:c.C941T:p.T314I	0.003	0.682	D	0.01	0.657	D	0.784	0.444	P	0.472	0.468	P	0.001	0.411	D	0.926	0.272	N	0.975	0.245	L	-1.19	0.784	T	-2.44	0.534	N	0.146	0.148	-0.856	0.515	T	0.166	0.504
					Yes	chr1	109265895	109265895	A	G	exonic	CELSR2	.	nonsynonymous SNV	CELSR2:NM_001408:exon14:c.A5888G:p.E1963G	0.001	0.785	D	0.001	0.834	D	1	0.906	D	1	0.974	D	.	.	.	1	0.81	D	0.54	0.137	N	0.29	0.589	T	-6.58	0.92	D	0.794	0.79	-0.657	0.624	T	0.179	0.525
		Yes				chr1	109268701	109268701	G	C	exonic	CELSR2	.	nonsynonymous SNV	CELSR2:NM_001408:exon18:c.G6439C:p.A2147P	0.009	0.575	D	0.008	0.679	D	0.757	0.434	P	0.658	0.527	P	.	.	.	0.98	0.396	D	1.1	0.28	L	2.91	0.1	T	-0.88	0.238	N	0.752	0.751	-1.087	0.06	T	0.018	0.074
	Yes					chr1	109269179	109269179	A	C	exonic	CELSR2	.	nonsynonymous SNV	CELSR2:NM_001408:exon20:c.A6701C:p.Q2234P	0.323	0.134	T	0.264	0.228	T	0.899	0.495	P	0.599	0.507	P	.	.	.	0.999	0.471	D	0.55	0.145	N	-0.34	0.685	T	-0.98	0.26	N	0.564	0.588	-0.904	0.476	T	0.158	0.49
					Yes	chr1	109280808	109280808	T	A	exonic	PSRC1	.	nonsynonymous SNV	PSRC1:NM_001005290:exon6:c.A772T:p.R258W	0	0.913	D	0	0.928	D	0.011	0.159	B	0.015	0.173	B	.	.	.	0.983	0.4	D	.	.	.	.	.	.	-2.14	0.485	N	0.292	0.33	-1.026	0.218	T	0.057	0.241
	Yes					chr1	109327544	109327544	C	T	exonic	SORT1	.	nonsynonymous SNV	SORT1:NM_001205228:exon12:c.G1018A:p.A340T,SORT1:NM_002959:exon12:c.G1429A:p.A477T	0.412	0.12	T	0.641	0.075	T	0.06	0.231	B	0.007	0.13	B	0.001	0.402	N	0.987	0.406	D	1.295	0.325	L	1.56	0.296	T	-0.33	0.125	N	0.104	0.089	-0.993	0.319	T	0.009	0.031
Yes						chr1	112694613	112694613	T	C	exonic	MOV10	.	nonsynonymous SNV	MOV10:NM_001369507:exon8:c.T1456C:p.S486P,MOV10:NM_001130079:exon9:c.T1456C:p.S486P,MOV10:NM_001321324:exon9:c.T1456C:p.S486P,MOV10:NM_020963:exon9:c.T1456C:p.S486P,MOV10:NM_001286072:exon10:c.T1288C:p.S430P	0.39	0.127	T	0.318	0.22	T	0.001	0.112	B	0.003	0.087	B	0.821	0.069	N	1	0.09	N	-0.09	0.047	N	-2.95	0.92	D	0.18	0.05	N	0.064	0.063	-0.822	0.538	T	0.217	0.579
			Yes			chr1	113107661	113107661	A	G	exonic	LRIG2	.	nonsynonymous SNV	LRIG2:NM_014813:exon12:c.A1381G:p.N461D,LRIG2:NM_001312686:exon13:c.A1072G:p.N358D	0.241	0.176	T	0.078	0.423	T	0.02	0.182	B	0.04	0.238	B	0.003	0.359	N	0.86	0.284	N	1.665	0.426	L	1.62	0.282	T	-2.09	0.477	N	0.309	0.349	-1.054	0.132	T	0.025	0.107
		Yes				chr1	114719670	114719670	T	C	exonic	CSDE1	.	nonsynonymous SNV	CSDE1:NM_001242893:exon16:c.A2032G:p.I678V,CSDE1:NM_001242892:exon17:c.A2125G:p.I709V,CSDE1:NM_007158:exon17:c.A2032G:p.I678V,CSDE1:NM_001007553:exon18:c.A2125G:p.I709V,CSDE1:NM_001130523:exon18:c.A2170G:p.I724V,CSDE1:NM_001242891:exon19:c.A2263G:p.I755V	1	0.01	T	1	0.012	T	0	0.029	B	0.001	0.044	B	0.001	0.427	N	0.994	0.255	N	-0.69	0.02	N	.	.	.	0.16	0.052	N	0.109	0.253	-0.919	0.457	T	0.009	0.032
		Yes				chr1	114725301	114725301	A	G	exonic	CSDE1	.	nonsynonymous SNV	CSDE1:NM_001242893:exon13:c.T1580C:p.L527P,CSDE1:NM_001242892:exon14:c.T1673C:p.L558P,CSDE1:NM_007158:exon14:c.T1580C:p.L527P,CSDE1:NM_001007553:exon15:c.T1673C:p.L558P,CSDE1:NM_001130523:exon15:c.T1718C:p.L573P,CSDE1:NM_001242891:exon16:c.T1811C:p.L604P	0.051	0.422	T	0.008	0.679	D	0.527	0.376	P	0.353	0.429	B	0	0.843	D	1	0.81	D	0.95	0.238	L	.	.	.	-5.46	0.855	D	0.594	0.783	-0.644	0.63	T	0.224	0.588
		Yes				chr1	114737967	114737967	C	T	exonic	CSDE1	.	nonsynonymous SNV	CSDE1:NM_001242892:exon3:c.G305A:p.G102E,CSDE1:NM_001242893:exon3:c.G305A:p.G102E,CSDE1:NM_001007553:exon4:c.G305A:p.G102E,CSDE1:NM_007158:exon4:c.G305A:p.G102E,CSDE1:NM_001130523:exon5:c.G443A:p.G148E,CSDE1:NM_001242891:exon5:c.G443A:p.G148E	0.003	0.913	D	0.038	0.527	D	1	0.906	D	0.998	0.886	D	0	0.843	D	1	0.81	D	2.74	0.801	M	.	.	.	-3.82	0.845	D	0.74	0.9	-0.439	0.708	T	0.4	0.752
				Yes		chr1	114780549	114780549	C	T	exonic	SIKE1	.	nonsynonymous SNV	SIKE1:NM_001102396:exon1:c.G59A:p.R20Q,SIKE1:NM_025073:exon1:c.G59A:p.R20Q	0.026	0.477	D	0.289	0.211	T	0.948	0.536	P	0.24	0.398	B	0	0.843	D	0.719	0.336	D	1.24	0.31	L	.	.	.	-1.91	0.445	N	0.182	0.201	-1.066	0.102	T	0.032	0.139
				Yes		chr1	117113424	117113424	C	T	exonic	TRIM45	.	nonsynonymous SNV	TRIM45:NM_001145635:exon5:c.G1475A:p.C492Y,TRIM45:NM_025188:exon5:c.G1529A:p.C510Y	0	0.913	D	0	0.928	D	1	0.906	D	0.999	0.974	D	0	0.843	D	1	0.81	D	2.54	0.741	M	-1.69	0.83	D	-6.53	0.92	D	0.923	0.927	0.069	0.836	D	0.592	0.854
Yes						chr1	145899057	145899057	A	G	exonic	ITGA10	.	nonsynonymous SNV	ITGA10:NM_001303041:exon13:c.T1682C:p.L561P,ITGA10:NM_001303040:exon14:c.T1718C:p.L573P,ITGA10:NM_003637:exon17:c.T2111C:p.L704P	0.001	0.785	D	0.003	0.765	D	.	.	.	.	.	.	.	.	.	.	.	.	.	.	.	0.48	0.559	T	-5.73	0.876	D	0.609	0.626	.	.	.	.	.
		Yes				chr1	147620696	147620696	T	G	exonic	BCL9	.	nonsynonymous SNV	BCL9:NM_004326:exon8:c.T2541G:p.D847E	0.054	0.386	T	0.159	0.315	T	0.734	0.428	P	0.138	0.334	B	0	0.843	D	0.917	0.366	D	2.135	0.595	M	-0.07	0.637	T	-2.19	0.494	N	0.793	0.789	-1.03	0.205	T	0.07	0.286
				Yes		chr1	149079102	149079102	G	A	exonic	NBPF9	.	nonsynonymous SNV	NBPF9:NM_001037675:exon4:c.C398T:p.P133L,NBPF9:NM_001277444:exon4:c.C398T:p.P133L	.	.	.	0.674	0.374	T	.	.	.	.	.	.	.	.	.	.	.	.	.	.	.	.	.	.	.	.	.	0.084	0.115	.	.	.	.	.
Yes						chr1	149944174	149944174	G	A	exonic	OTUD7B	.	nonsynonymous SNV	OTUD7B:NM_020205:exon12:c.C2215T:p.P739S	.	.	.	0.841	0.036	T	0.011	0.159	B	0.005	0.112	B	0.697	0.101	N	0.724	0.299	N	0.66	0.162	N	1.62	0.282	T	.	.	.	0.035	0.01	-0.924	0.449	T	0.01	0.035
					Yes	chr1	149944825	149944825	C	T	exonic	OTUD7B	.	nonsynonymous SNV	OTUD7B:NM_020205:exon12:c.G1564A:p.G522R	.	.	.	0.004	0.742	D	1	0.906	D	1	0.974	D	0	0.843	D	1	0.588	D	1.79	0.468	L	0.31	0.586	T	.	.	.	0.819	0.815	-0.599	0.649	T	0.256	0.626
		Yes				chr1	149967486	149967486	A	T	exonic	OTUD7B	.	nonsynonymous SNV	OTUD7B:NM_020205:exon4:c.T310A:p.S104T	0.14	0.257	T	0.152	0.322	T	0.76	0.435	P	0.573	0.5	P	0	0.843	D	1	0.548	D	1.965	0.532	M	1.39	0.338	T	-1.17	0.299	N	0.485	0.519	-1.071	0.092	T	0.089	0.343
			Yes			chr1	149971182	149971182	A	G	exonic	OTUD7B	.	nonsynonymous SNV	OTUD7B:NM_020205:exon3:c.T155C:p.L52P	0.094	0.314	T	0.009	0.668	D	1	0.906	D	0.999	0.924	D	0	0.629	D	1	0.81	D	.	.	.	1.15	0.382	T	-1.79	0.422	N	0.803	0.799	-0.931	0.44	T	0.146	0.471
	Yes					chr1	150284468	150284468	A	G	exonic	CIART	.	nonsynonymous SNV	CIART:NM_144697:exon3:c.A485G:p.Q162R,CIART:NM_001300838:exon4:c.A485G:p.Q162R,CIART:NM_001300839:exon4:c.A221G:p.Q74R,CIART:NM_001300840:exon4:c.A221G:p.Q74R,CIART:NM_001300841:exon4:c.A221G:p.Q74R	0.064	0.416	T	0.097	0.423	T	0.998	0.732	D	0.994	0.821	D	0	0.629	D	0.965	0.384	D	2.455	0.712	M	.	.	.	-2.75	0.584	D	0.772	0.769	-0.573	0.659	T	0.249	0.619
	Yes					chr1	150496597	150496597	C	T	exonic	TARS2	.	nonsynonymous SNV	TARS2:NM_025150:exon8:c.C890T:p.A297V	0.007	0.599	D	0.008	0.679	D	1	0.906	D	0.973	0.729	D	0	0.46	D	1	0.81	D	2.98	0.855	M	.	.	.	-3.52	0.684	D	0.727	0.728	0.352	0.884	D	0.56	0.84
				Yes		chr1	150496603	150496603	T	C	exonic	TARS2	.	nonsynonymous SNV	TARS2:NM_025150:exon8:c.T896C:p.L299S	0.079	0.338	T	0.09	0.403	T	0	0.029	B	0.002	0.069	B	0.969	0.078	N	1	0.09	N	0.55	0.145	N	.	.	.	0.98	0.014	N	0.16	0.167	-0.987	0.334	T	0.021	0.09
				Yes		chr1	150509931	150509931	C	A	exonic	ECM1	.	nonsynonymous SNV	ECM1:NM_001202858:exon4:c.C314A:p.P105H,ECM1:NM_004425:exon4:c.C233A:p.P78H,ECM1:NM_022664:exon4:c.C233A:p.P78H	0.01	0.565	D	0.014	0.722	D	0.865	0.476	P	0.564	0.497	P	0.263	0.037	N	1	0.09	N	1.735	0.449	L	-1.07	0.769	T	-2.57	0.555	D	0.322	0.363	-0.784	0.561	T	0.178	0.523
Yes						chr1	150806194	150806194	C	T	exonic	CTSK	.	nonsynonymous SNV	CTSK:NM_000396:exon3:c.G151A:p.E51K	0.053	0.422	T	0.034	0.527	D	1	0.906	D	0.962	0.707	D	0	0.843	D	1	0.81	D	1.415	0.356	L	-1.61	0.823	D	-3.44	0.689	D	0.798	0.794	0.152	0.851	D	0.598	0.857
				Yes		chr1	151002490	151002490	G	A	exonic	MINDY1	.	nonsynonymous SNV	MINDY1:NM_001376664:exon2:c.C128T:p.A43V,MINDY1:NM_001376665:exon2:c.C128T:p.A43V,MINDY1:NM_001376666:exon2:c.C128T:p.A43V,MINDY1:NM_001376667:exon2:c.C128T:p.A43V,MINDY1:NM_001376668:exon2:c.C128T:p.A43V,MINDY1:NM_001376669:exon2:c.C128T:p.A43V,MINDY1:NM_001376670:exon2:c.C128T:p.A43V,MINDY1:NM_001163258:exon3:c.C272T:p.A91V,MINDY1:NM_001319998:exon3:c.C128T:p.A43V,MINDY1:NM_018379:exon3:c.C128T…	0.01	0.632	D	0.333	0.205	T	0.22	0.332	B	0.024	0.382	B	0.486	0.121	N	0.987	0.405	D	.	.	.	0.59	0.564	T	-0.21	0.103	N	0.151	0.156	-1.079	0.075	T	0.08	0.318
	Yes					chr1	151286995	151286995	C	T	exonic	ZNF687	.	nonsynonymous SNV	ZNF687:NM_001304764:exon2:c.C704T:p.A235V,ZNF687:NM_020832:exon2:c.C704T:p.A235V,ZNF687:NM_001304763:exon3:c.C704T:p.A235V	0.257	0.167	T	0.365	0.167	T	0	0.029	B	0	0.014	B	0.301	0.146	N	1	0.09	N	0.55	0.145	N	5.63	0.008	T	-0.28	0.115	N	0.052	0.026	-0.978	0.354	T	0.001	0.002
	Yes					chr1	151288541	151288541	G	A	exonic	ZNF687	.	nonsynonymous SNV	ZNF687:NM_001304764:exon3:c.G2129A:p.C710Y,ZNF687:NM_020832:exon3:c.G2129A:p.C710Y,ZNF687:NM_001304763:exon4:c.G2129A:p.C710Y	0.002	0.722	D	0	0.928	D	0.997	0.707	D	0.969	0.72	D	0.002	0.382	N	1	0.483	D	3.785	0.953	H	0.38	0.576	T	-6.89	0.933	D	0.906	0.907	-0.291	0.752	T	0.347	0.712
					Yes	chr1	151406399	151406399	A	G	exonic	POGZ	.	nonsynonymous SNV	POGZ:NM_145796:exon17:c.T2351C:p.F784S,POGZ:NM_207171:exon17:c.T2477C:p.F826S,POGZ:NM_001194938:exon18:c.T2450C:p.F817S,POGZ:NM_001194937:exon19:c.T2609C:p.F870S,POGZ:NM_015100:exon19:c.T2636C:p.F879S	0.032	0.654	D	0.382	0.162	T	0.077	0.289	B	0.063	0.299	B	0.998	0.08	N	1	0.09	N	0.695	0.18	N	5.89	0.334	T	-0.09	0.11	N	0.193	0.309	-0.945	0.419	T	0.016	0.064
		Yes				chr1	153543893	153543893	G	C	exonic	S100A4	.	nonsynonymous SNV	S100A4:NM_002961:exon3:c.C172G:p.L58V,S100A4:NM_019554:exon4:c.C172G:p.L58V	0.274	0.158	T	0.33	0.186	T	0	0.029	B	0.03	0.217	B	0.001	0.425	N	0.759	0.296	N	1.865	0.493	L	2.43	0.153	T	-0.94	0.251	N	0.127	0.122	-1.044	0.162	T	0.019	0.08
					Yes	chr1	153932768	153932768	G	T	exonic	DENND4B	.	nonsynonymous SNV	DENND4B:NM_001367466:exon23:c.C3666A:p.S1222R,DENND4B:NM_014856:exon23:c.C3633A:p.S1211R	0.093	0.315	T	0.263	0.228	T	0.61	0.396	P	0.137	0.333	B	0.076	0.212	N	0.901	0.362	D	1.445	0.364	L	3.21	0.071	T	-1.62	0.389	N	0.191	0.209	-0.869	0.506	T	0.006	0.019
				Yes		chr1	153941030	153941030	C	A	exonic	DENND4B	.	nonsynonymous SNV	DENND4B:NM_001367466:exon9:c.G1233T:p.Q411H,DENND4B:NM_014856:exon9:c.G1200T:p.Q400H	0.098	0.309	T	0.012	0.639	D	0.938	0.525	P	0.596	0.506	P	0	0.629	D	0.995	0.423	D	0.895	0.224	L	2.73	0.118	T	-1.17	0.299	N	0.355	0.397	-1	0.299	T	0.016	0.067
	Yes					chr1	153972775	153972775	A	G	exonic	CREB3L4	.	nonsynonymous SNV	CREB3L4:NM_001255978:exon5:c.A575G:p.E192G,CREB3L4:NM_001255979:exon5:c.A575G:p.E192G,CREB3L4:NM_001255980:exon5:c.A515G:p.E172G,CREB3L4:NM_001255981:exon5:c.A515G:p.E172G,CREB3L4:NM_130898:exon5:c.A575G:p.E192G	0.003	0.722	D	0.009	0.722	D	1	0.906	D	0.984	0.761	D	0	0.843	D	1	0.81	D	2.74	0.801	M	-1.08	0.771	T	-4.88	0.833	D	0.562	0.586	0.112	0.844	D	0.528	0.825
					Yes	chr1	154970159	154970159	C	T	exonic	SHC1	.	nonsynonymous SNV	SHC1:NM_001130040:exon1:c.G368A:p.R123Q,SHC1:NM_183001:exon1:c.G368A:p.R123Q,SHC1:NM_001130041:exon2:c.G38A:p.R13Q,SHC1:NM_003029:exon2:c.G38A:p.R13Q	0.043	0.525	D	0.182	0.379	T	0.07	0.295	B	0.009	0.223	B	0	0.629	D	1	0.81	D	2.175	0.61	M	-0.03	0.631	T	-1.31	0.391	N	0.683	0.69	-0.83	0.533	T	0.131	0.441
					Yes	chr1	155054216	155054216	T	C	exonic	ADAM15	.	nonsynonymous SNV	ADAM15:NM_001261464:exon5:c.T439C:p.S147P,ADAM15:NM_001261465:exon5:c.T409C:p.S137P,ADAM15:NM_001261466:exon5:c.T361C:p.S121P,ADAM15:NM_003815:exon5:c.T409C:p.S137P,ADAM15:NM_207191:exon5:c.T409C:p.S137P,ADAM15:NM_207194:exon5:c.T409C:p.S137P,ADAM15:NM_207195:exon5:c.T409C:p.S137P,ADAM15:NM_207196:exon5:c.T409C:p.S137P,ADAM15:NM_207197:exon5:c.T409C:p.S137P	0.003	0.785	D	0	0.928	D	0.999	0.906	D	0.992	0.821	D	0.001	0.425	D	1	0.81	D	3.59	0.936	H	3.21	0.071	T	-4.25	0.763	D	0.766	0.785	-1.157	0.008	T	0.048	0.204
Yes						chr1	155056963	155056963	C	T	exonic	ADAM15	.	nonsynonymous SNV	ADAM15:NM_001261464:exon11:c.C1040T:p.T347I,ADAM15:NM_001261465:exon11:c.C1010T:p.T337I,ADAM15:NM_001261466:exon11:c.C962T:p.T321I,ADAM15:NM_003815:exon11:c.C1010T:p.T337I,ADAM15:NM_207191:exon11:c.C1010T:p.T337I,ADAM15:NM_207194:exon11:c.C1010T:p.T337I,ADAM15:NM_207195:exon11:c.C1010T:p.T337I,ADAM15:NM_207196:exon11:c.C1010T:p.T337I,ADAM15:NM_207197:exon11:c.C1010T:p.T337I	0.038	0.434	D	0.05	0.491	T	0.011	0.173	B	0.03	0.217	B	0.159	0.177	N	1	0.81	D	1.02	0.255	L	-0.01	0.628	T	-1.86	0.435	N	0.163	0.222	-1.083	0.069	T	0.06	0.252
		Yes				chr1	155057023	155057023	A	G	exonic	ADAM15	.	nonsynonymous SNV	ADAM15:NM_001261464:exon11:c.A1100G:p.D367G,ADAM15:NM_001261465:exon11:c.A1070G:p.D357G,ADAM15:NM_001261466:exon11:c.A1022G:p.D341G,ADAM15:NM_003815:exon11:c.A1070G:p.D357G,ADAM15:NM_207191:exon11:c.A1070G:p.D357G,ADAM15:NM_207194:exon11:c.A1070G:p.D357G,ADAM15:NM_207195:exon11:c.A1070G:p.D357G,ADAM15:NM_207196:exon11:c.A1070G:p.D357G,ADAM15:NM_207197:exon11:c.A1070G:p.D357G	0.179	0.225	T	0.294	0.239	T	0.001	0.075	B	0.006	0.121	B	0.067	0.218	N	0.972	0.81	D	0.805	0.202	L	-0.05	0.634	T	-1.5	0.378	N	0.158	0.209	-1.076	0.082	T	0.066	0.272
				Yes		chr1	155058275	155058275	A	C	exonic	ADAM15	.	nonsynonymous SNV	ADAM15:NM_001261464:exon15:c.A1781C:p.Q594P,ADAM15:NM_001261465:exon15:c.A1751C:p.Q584P,ADAM15:NM_001261466:exon15:c.A1703C:p.Q568P,ADAM15:NM_003815:exon15:c.A1751C:p.Q584P,ADAM15:NM_207191:exon15:c.A1751C:p.Q584P,ADAM15:NM_207194:exon15:c.A1751C:p.Q584P,ADAM15:NM_207195:exon15:c.A1751C:p.Q584P,ADAM15:NM_207196:exon15:c.A1751C:p.Q584P,ADAM15:NM_207197:exon15:c.A1751C:p.Q584P	0.002	0.913	D	0.003	0.765	D	0.999	0.906	D	0.999	0.924	D	0.001	0.421	D	1	0.588	D	2.585	0.756	M	1.9	0.235	T	-5.32	0.868	D	0.629	0.647	-0.877	0.5	T	0.131	0.442
	Yes					chr1	155321981	155321981	C	T	exonic	RUSC1	.	nonsynonymous SNV	RUSC1:NM_001105203:exon2:c.C208T:p.P70S,RUSC1:NM_001105204:exon2:c.C208T:p.P70S	0.004	0.654	D	0.28	0.217	T	1	0.906	D	0.994	0.821	D	0	0.497	D	0.912	0.364	D	0.805	0.202	L	1.16	0.394	T	-2.27	0.507	N	0.386	0.469	-1.061	0.115	T	0.094	0.356
			Yes			chr1	155438337	155438337	T	C	exonic	ASH1L	.	nonsynonymous SNV	ASH1L:NM_001366177:exon5:c.A5818G:p.N1940D,ASH1L:NM_018489:exon5:c.A5818G:p.N1940D	0.121	0.279	T	0.888	0.032	T	0	0.029	B	0.001	0.069	B	0.047	0.234	N	1	0.09	N	1.155	0.296	L	-2.35	0.881	D	-0.1	0.085	N	0.186	0.203	-0.899	0.481	T	0.176	0.521
				Yes		chr1	155659788	155659788	C	T	exonic	YY1AP1	.	nonsynonymous SNV	YY1AP1:NM_001198899:exon8:c.G2089A:p.G697R,YY1AP1:NM_001198900:exon10:c.G2089A:p.G697R,YY1AP1:NM_001198901:exon10:c.G2122A:p.G708R,YY1AP1:NM_001198902:exon10:c.G2122A:p.G708R,YY1AP1:NM_001198903:exon10:c.G2536A:p.G846R,YY1AP1:NM_001198904:exon10:c.G2476A:p.G826R,YY1AP1:NM_001198905:exon11:c.G2062A:p.G688R,YY1AP1:NM_139118:exon11:c.G2260A:p.G754R,YY1AP1:NM_139119:exon11:c.G2122A:p.G708R,YY1AP1:NM_…	0.019	0.525	D	0.007	0.692	D	0.992	0.779	D	0.861	0.845	P	0.028	0.257	N	1	0.52	D	2.455	0.712	M	1.31	0.354	T	-3.75	0.712	D	0.199	0.285	-0.981	0.347	T	0.114	0.405
				Yes		chr1	156041633	156041633	G	A	exonic	UBQLN4	.	nonsynonymous SNV	UBQLN4:NM_001304342:exon10:c.C1445T:p.S482L,UBQLN4:NM_020131:exon10:c.C1505T:p.S502L	0.224	0.187	T	0.358	0.171	T	0.629	0.402	P	0.343	0.425	B	0.201	0.033	N	1	0.588	D	0.885	0.216	L	0.39	0.574	T	-1.73	0.41	N	0.105	0.089	-1.072	0.089	T	0.046	0.197
				Yes		chr1	156285312	156285312	A	G	exonic	TMEM79	.	nonsynonymous SNV	TMEM79:NM_032323:exon2:c.A86G:p.N29S	0.033	0.444	D	0	0.928	D	0.998	0.732	D	0.915	0.651	D	0.014	0.287	N	1	0.81	D	1.625	0.416	L	0.94	0.437	T	-0.25	0.11	N	0.22	0.246	-1.046	0.157	T	0.09	0.346
	Yes					chr1	156544219	156544219	T	C	exonic	IQGAP3	.	nonsynonymous SNV	IQGAP3:NM_178229:exon21:c.A2393G:p.Q798R	0.003	0.682	D	0.003	0.765	D	0.999	0.779	D	0.996	0.845	D	0	0.843	D	1	0.81	D	3.46	0.923	M	-2.08	0.86	D	-3.45	0.676	D	0.976	0.987	0.898	0.956	D	0.828	0.942
			Yes			chr1	156671613	156671613	C	T	exonic	NES	.	nonsynonymous SNV	NES:NM_006617:exon4:c.G2575A:p.A859T	1	0.01	T	1	0.012	T	0	0.029	B	0	0.014	B	.	.	.	1	0.09	N	-1.27	0.007	N	-1.79	0.838	D	2.04	0.004	N	0.028	0.006	-0.964	0.385	T	0.076	0.304
	Yes					chr1	156726926	156726926	A	G	exonic	ISG20L2	.	nonsynonymous SNV	ISG20L2:NM_001303095:exon2:c.T727C:p.F243L,ISG20L2:NM_001370150:exon2:c.T727C:p.F243L,ISG20L2:NM_001370151:exon2:c.T727C:p.F243L,ISG20L2:NM_001370152:exon2:c.T727C:p.F243L	0.018	0.507	D	0.007	0.692	D	0.975	0.581	D	0.905	0.643	P	0	0.843	D	1	0.548	D	1.485	0.372	L	1.56	0.296	T	-5.46	0.855	D	0.423	0.519	-1.12	0.023	T	0.074	0.297
			Yes			chr1	156737433	156737433	C	T	exonic	MRPL24	.	nonsynonymous SNV	MRPL24:NM_024540:exon6:c.G616A:p.E206K,MRPL24:NM_145729:exon6:c.G616A:p.E206K	0.036	0.434	D	0.059	0.46	T	0.689	0.416	P	0.155	0.344	B	0	0.843	D	1	0.81	D	2.855	0.829	M	.	.	.	-3.02	0.626	D	0.624	0.639	-0.668	0.619	T	0.177	0.523
		Yes				chr1	156946699	156946699	T	C	exonic	ARHGEF11	.	nonsynonymous SNV	ARHGEF11:NM_001377419:exon27:c.A2627G:p.K876R,ARHGEF11:NM_014784:exon27:c.A2537G:p.K846R,ARHGEF11:NM_001377418:exon28:c.A2648G:p.K883R,ARHGEF11:NM_198236:exon28:c.A2657G:p.K886R	0.378	0.113	T	0.374	0.163	T	0.002	0.142	B	0.028	0.221	B	0.003	0.361	N	1	0.516	D	1.13	0.289	L	-0.31	0.68	T	-1.01	0.266	N	0.217	0.248	-1.051	0.142	T	0.05	0.213
			Yes			chr1	156948221	156948221	C	T	exonic	ARHGEF11	.	nonsynonymous SNV	ARHGEF11:NM_001377419:exon23:c.G2083A:p.E695K,ARHGEF11:NM_014784:exon23:c.G1993A:p.E665K,ARHGEF11:NM_001377418:exon24:c.G2104A:p.E702K,ARHGEF11:NM_198236:exon24:c.G2113A:p.E705K	0.003	0.682	D	0.026	0.558	D	0.992	0.732	D	0.893	0.653	P	0	0.559	D	1	0.588	D	0.805	0.202	L	-0.36	0.69	T	-2.49	0.542	N	0.615	0.631	-0.769	0.569	T	0.224	0.588
			Yes			chr1	159053692	159053692	G	C	exonic	IFI16	.	nonsynonymous SNV	IFI16:NM_001376592:exon9:c.G1909C:p.E637Q,IFI16:NM_001206567:exon10:c.G2077C:p.E693Q,IFI16:NM_001376591:exon10:c.G1909C:p.E637Q,IFI16:NM_005531:exon10:c.G2077C:p.E693Q,IFI16:NM_001376587:exon11:c.G2245C:p.E749Q,IFI16:NM_001376588:exon11:c.G2077C:p.E693Q,IFI16:NM_001376589:exon11:c.G2077C:p.E693Q,IFI16:NM_001364867:exon12:c.G2245C:p.E749Q	0.831	0.029	T	1	0.012	T	0.041	0.214	B	0.044	0.244	B	.	.	.	1	0.09	N	-1.65	0.004	N	2.05	0.207	T	0.72	0.028	N	0.059	0.04	-0.899	0.481	T	0.006	0.021
	Yes					chr1	159953449	159953449	C	T	exonic	SLAMF9	.	nonsynonymous SNV	SLAMF9:NM_001146172:exon2:c.G251A:p.G84D,SLAMF9:NM_001146173:exon2:c.G251A:p.G84D,SLAMF9:NM_033438:exon2:c.G251A:p.G84D	0.303	0.144	T	0.173	0.301	T	0.18	0.57	B	0.099	0.556	B	0.176	0.172	N	1	0.09	N	1.87	0.496	L	-0.47	0.701	T	-2.29	0.51	N	0.333	0.374	-0.949	0.412	T	0.179	0.525
Yes						chr1	160093844	160093844	A	G	exonic	IGSF8	.	nonsynonymous SNV	IGSF8:NM_001320247:exon3:c.T770C:p.V257A,IGSF8:NM_052868:exon3:c.T770C:p.V257A,IGSF8:NM_001206665:exon4:c.T770C:p.V257A	0.003	0.682	D	0.042	0.502	D	0.039	0.211	B	0.024	0.203	B	0.01	0.301	N	0.713	0.3	N	1.7	0.438	L	1.9	0.235	T	-3.47	0.692	D	0.25	0.283	-1.047	0.153	T	0.02	0.085
		Yes				chr1	160213216	160213216	T	G	exonic	PEA15	.	nonsynonymous SNV	PEA15:NM_001297578:exon3:c.T213G:p.D71E,PEA15:NM_003768:exon3:c.T279G:p.D93E,PEA15:NM_001297577:exon4:c.T279G:p.D93E,PEA15:NM_001297576:exon5:c.T342G:p.D114E	0.711	0.076	T	1	0.041	T	0	0.029	B	0	0.087	B	0	0.629	N	0.992	0.425	D	-0.805	0.016	N	-1.57	0.819	D	0.02	0.136	N	0.215	0.268	-0.894	0.485	T	0.079	0.313
			Yes			chr1	160240113	160240113	C	T	exonic	DCAF8	.	nonsynonymous SNV	DCAF8:NM_015726:exon4:c.G307A:p.E103K	0.238	0.461	T	0.338	0.657	T	0.361	0.48	B	0.073	0.483	B	0.111	0.194	U	0.995	0.43	D	1.7	0.438	L	-0.26	0.672	T	-1.01	0.581	N	0.413	0.484	-0.86	0.512	T	0.182	0.53
			Yes			chr1	161043272	161043272	T	C	exonic	USF1	.	nonsynonymous SNV	USF1:NM_001276373:exon2:c.A4G:p.K2E,USF1:NM_007122:exon2:c.A4G:p.K2E	0	0.913	D	0.021	0.581	D	0.997	0.707	D	0.843	0.603	P	0.001	0.409	D	0.996	0.81	D	1.24	0.31	L	-3.45	0.948	D	-0.52	0.162	N	0.407	0.448	0.81	0.945	D	0.819	0.939
					Yes	chr1	161227986	161227986	T	C	exonic	TOMM40L	.	nonsynonymous SNV	TOMM40L:NM_001286374:exon4:c.T286C:p.S96P,TOMM40L:NM_001286373:exon5:c.T379C:p.S127P,TOMM40L:NM_032174:exon6:c.T481C:p.S161P	0.006	0.614	D	0.006	0.765	D	0.999	0.779	D	0.99	0.789	D	0	0.505	D	1	0.588	D	2.74	0.801	M	0.81	0.485	T	-4.43	0.776	D	0.945	0.97	-0.493	0.689	T	0.228	0.593
	Yes					chr1	168096540	168096540	G	A	exonic	GPR161	.	nonsynonymous SNV	GPR161:NM_001267613:exon2:c.C833T:p.S278F,GPR161:NM_001267614:exon2:c.C725T:p.S242F,GPR161:NM_001349635:exon2:c.C671T:p.S224F,GPR161:NM_001267611:exon3:c.C1118T:p.S373F,GPR161:NM_001267612:exon3:c.C671T:p.S224F,GPR161:NM_001349633:exon3:c.C1067T:p.S356F,GPR161:NM_001375883:exon3:c.C1067T:p.S356F,GPR161:NM_001375884:exon3:c.C1067T:p.S356F,GPR161:NM_001375885:exon3:c.C1067T:p.S356F,GPR161:NM_001267…	0.001	0.785	D	0.002	0.794	D	0.988	0.623	D	0.758	0.563	P	0	0.843	D	1	0.81	D	0.805	0.202	L	-1.17	0.827	T	-2.9	0.627	D	0.839	0.853	0.206	0.86	D	0.57	0.844
		Yes				chr1	168096682	168096682	C	T	exonic	GPR161	.	nonsynonymous SNV	GPR161:NM_001267613:exon2:c.G691A:p.A231T,GPR161:NM_001267614:exon2:c.G583A:p.A195T,GPR161:NM_001349635:exon2:c.G529A:p.A177T,GPR161:NM_001267611:exon3:c.G976A:p.A326T,GPR161:NM_001267612:exon3:c.G529A:p.A177T,GPR161:NM_001349633:exon3:c.G925A:p.A309T,GPR161:NM_001375883:exon3:c.G925A:p.A309T,GPR161:NM_001375884:exon3:c.G925A:p.A309T,GPR161:NM_001375885:exon3:c.G925A:p.A309T,GPR161:NM_001267609:e…	0.179	0.243	T	0.065	0.447	T	0.978	0.588	D	0.871	0.619	P	0	0.843	D	1	0.81	D	0.955	0.239	L	-0.54	0.71	T	-0.23	0.107	N	0.713	0.727	-0.633	0.634	T	0.298	0.67
	Yes					chr1	170542568	170542568	T	C	exonic	GORAB	.	nonsynonymous SNV	GORAB:NM_001146039:exon3:c.T497C:p.L166P,GORAB:NM_152281:exon3:c.T497C:p.L166P,GORAB:NM_001320252:exon5:c.T32C:p.L11P	0.001	0.785	D	0.002	0.794	D	1	0.906	D	0.99	0.789	D	0.001	0.432	D	1	0.81	D	2.015	0.55	M	-0.15	0.652	T	-5.44	0.874	D	0.859	0.887	-0.207	0.775	T	0.374	0.733
			Yes			chr1	172442309	172442309	C	T	exonic	PIGC	.	nonsynonymous SNV	PIGC:NM_002642:exon2:c.G314A:p.G105E,PIGC:NM_153747:exon2:c.G314A:p.G105E	0.307	0.142	T	1	0.012	T	0.003	0.112	B	0.005	0.112	B	0.002	0.376	N	1	0.81	D	0.925	0.235	L	1	0.414	T	0.18	0.05	N	0.485	0.519	-1.056	0.127	T	0.031	0.132
					Yes	chr1	173838227	173838227	T	C	exonic	DARS2	.	nonsynonymous SNV	DARS2:NM_001365212:exon9:c.T808C:p.S270P,DARS2:NM_001365213:exon9:c.T808C:p.S270P,DARS2:NM_018122:exon9:c.T808C:p.S270P	0.214	0.194	T	0.166	0.308	T	1	0.906	D	0.993	0.811	D	0	0.843	D	1	0.81	D	1.115	0.287	L	-1.35	0.8	T	-2.56	0.553	D	0.859	0.856	0.344	0.882	D	0.609	0.861
			Yes			chr1	179088052	179088052	A	G	exonic	TOR3A	.	nonsynonymous SNV	TOR3A:NM_022371:exon4:c.A781G:p.R261G	0.687	0.043	T	0.324	0.254	T	0.001	0.075	B	0.002	0.069	B	0.153	0.179	N	1	0.09	N	0.195	0.091	N	1.51	0.309	T	0.72	0.021	N	0.115	0.103	-0.975	0.362	T	0.022	0.093
Yes						chr1	179846747	179846747	A	G	exonic	TOR1AIP2	.	nonsynonymous SNV	TOR1AIP2:NM_001349936:exon6:c.T737C:p.V246A,TOR1AIP2:NM_145034:exon6:c.T737C:p.V246A,TOR1AIP2:NM_001199260:exon7:c.T737C:p.V246A,TOR1AIP2:NM_001349934:exon7:c.T737C:p.V246A,TOR1AIP2:NM_001349937:exon7:c.T737C:p.V246A,TOR1AIP2:NM_001349935:exon8:c.T737C:p.V246A	0.051	0.393	T	0.122	0.357	T	0.889	0.489	P	0.557	0.495	P	0.005	0.333	N	0.998	0.223	N	2.25	0.638	M	.	.	.	-1.8	0.424	N	0.035	0.01	-0.86	0.513	T	0.141	0.461
Yes						chr1	183545034	183545034	C	T	exonic	SMG7	.	nonsynonymous SNV	SMG7:NM_001174061:exon15:c.C1966T:p.P656S,SMG7:NM_001350222:exon16:c.C949T:p.P317S,SMG7:NM_001375584:exon16:c.C2092T:p.P698S,SMG7:NM_001375585:exon16:c.C1954T:p.P652S,SMG7:NM_173156:exon16:c.C2092T:p.P698S,SMG7:NM_201568:exon16:c.C1954T:p.P652S,SMG7:NM_201569:exon16:c.C1954T:p.P652S,SMG7:NM_001331007:exon17:c.C2041T:p.P681S,SMG7:NM_001350219:exon18:c.C2041T:p.P681S,SMG7:NM_001350220:exon18:c.C217…	0.284	0.189	T	0.84	0.192	T	0	0.075	B	0.002	0.112	B	0.001	0.407	N	0.98	0.425	D	0.46	0.13	N	0.88	0.46	T	-1.14	0.34	N	0.11	0.099	-1.094	0.049	T	0.071	0.288
			Yes			chr1	186352088	186352088	T	C	exonic	TPR	.	nonsynonymous SNV	TPR:NM_003292:exon19:c.A2357G:p.K786R	0.276	0.157	T	0.372	0.164	T	0.779	0.442	P	0.141	0.336	B	0	0.843	D	0.999	0.468	D	1.665	0.426	L	1.95	0.225	T	-0.42	0.142	N	0.371	0.413	-1.05	0.143	T	0.03	0.13
			Yes			chr1	186360819	186360819	A	C	exonic	TPR	.	nonsynonymous SNV	TPR:NM_003292:exon10:c.T1045G:p.L349V	0.006	0.614	D	0.071	0.435	T	0.905	0.499	P	0.444	0.459	B	0	0.843	D	0.984	0.401	D	2.42	0.7	M	1.29	0.358	T	-2.17	0.49	N	0.669	0.688	-0.928	0.445	T	0.164	0.501
			Yes			chr1	197124299	197124299	C	A	exonic	ASPM	.	nonsynonymous SNV	ASPM:NM_001206846:exon13:c.G3201T:p.K1067N,ASPM:NM_018136:exon13:c.G3201T:p.K1067N	0.003	0.682	D	0.003	0.765	D	0.997	0.707	D	0.91	0.646	D	0	0.629	D	0.981	0.42	D	2.55	0.744	M	0.28	0.59	T	-3.15	0.646	D	0.132	0.344	-0.471	0.697	T	0.301	0.672
				Yes		chr1	200407659	200407659	T	C	exonic	ZNF281	.	nonsynonymous SNV	ZNF281:NM_001281293:exon2:c.A2047G:p.S683G,ZNF281:NM_012482:exon2:c.A2047G:p.S683G,ZNF281:NM_001281294:exon3:c.A1939G:p.S647G	1	0.023	T	1	0.012	T	0	0.029	B	0	0.014	B	0.035	0.247	N	0.981	0.251	N	-0.895	0.014	N	0.95	0.433	T	-0.05	0.077	N	0.048	0.07	-0.999	0.302	T	0.034	0.148
			Yes			chr1	202881004	202881004	C	T	exonic	RABIF	.	nonsynonymous SNV	RABIF:NM_002871:exon2:c.G346A:p.A116T	0	0.913	D	0.006	0.706	D	1	0.906	D	0.978	0.741	D	0	0.843	D	1	0.81	D	2.79	0.814	M	.	.	.	-3.83	0.721	D	0.724	0.726	0.113	0.844	D	0.537	0.829
					Yes	chr1	204455982	204455982	G	A	exonic	PIK3C2B	.	nonsynonymous SNV	PIK3C2B:NM_001377334:exon11:c.C1817T:p.A606V,PIK3C2B:NM_001377335:exon13:c.C1817T:p.A606V,PIK3C2B:NM_002646:exon13:c.C1817T:p.A606V	0.834	0.029	T	0.466	0.124	T	0.999	0.779	D	0.94	0.676	D	0	0.513	D	0.999	0.461	D	2.39	0.689	M	0.9	0.452	T	-0.61	0.18	N	0.815	0.82	-0.895	0.485	T	0.195	0.548
				Yes		chr1	209783423	209783423	T	C	exonic	C1orf74	.	nonsynonymous SNV	C1orf74:NM_152485:exon2:c.A212G:p.E71G	0.259	0.166	T	0.34	0.18	T	0.001	0.075	B	0.002	0.069	B	0.198	0.167	N	0.915	0.274	N	1.31	0.327	L	0.86	0.468	T	-2.33	0.516	N	0.091	0.07	-1.024	0.224	T	0.092	0.351
				Yes		chr1	211313497	211313497	C	T	exonic	RCOR3	.	nonsynonymous SNV	RCOR3:NM_018254:exon11:c.C1217T:p.A406V,RCOR3:NM_001136223:exon12:c.C1391T:p.A464V,RCOR3:NM_001350069:exon13:c.C1487T:p.A496V,RCOR3:NM_001350070:exon13:c.C1028T:p.A343V	0.351	0.243	T	0.271	0.24	T	0.288	0.323	B	0.075	0.283	B	0.026	0.26	N	1	0.81	D	.	.	.	1.44	0.327	T	-0.45	0.189	N	0.081	0.057	-1.065	0.106	T	0.049	0.209
				Yes		chr1	211313501	211313501	T	C	exonic	RCOR3	.	nonsynonymous SNV	RCOR3:NM_001136224:exon11:c.T1153C:p.Y385H	1	0.01	T	0.506	0.11	T	0	0.029	B	0	0.014	B	.	.	.	1	0.81	D	.	.	.	0.98	0.421	T	0.12	0.056	N	0.244	0.276	-1.045	0.158	T	0.039	0.168
			Yes			chr1	211667222	211667222	T	C	exonic	NEK2	.	nonsynonymous SNV	NEK2:NM_001204182:exon7:c.A995G:p.Q332R,NEK2:NM_001204183:exon7:c.A995G:p.Q332R,NEK2:NM_002497:exon7:c.A995G:p.Q332R	1	0.01	T	0.904	0.03	T	0	0.029	B	0	0.044	B	0	0.629	N	0.574	0.345	D	-1.775	0.003	N	1.79	0.255	T	0.81	0.018	N	0.069	0.049	-1.035	0.19	T	0.018	0.077
	Yes					chr1	214657040	214657040	T	C	exonic	CENPF	.	nonsynonymous SNV	CENPF:NM_016343:exon18:c.T8593C:p.C2865R	0	0.913	D	0.003	0.765	D	.	.	.	.	.	.	0.001	0.397	N	1	0.548	D	.	.	.	1.42	0.332	T	-5.58	0.865	D	0.865	0.862	-0.864	0.51	T	0.144	0.467
			Yes			chr1	219997039	219997039	C	T	exonic	EPRS1	.	nonsynonymous SNV	EPRS1:NM_004446:exon18:c.G2485A:p.E829K	0.956	0.021	T	1	0.012	T	0	0.029	B	0.004	0.101	B	0.005	0.332	N	1	0.09	N	-0.6	0.022	N	1.59	0.288	T	0.82	0.018	N	0.092	0.071	-0.966	0.381	T	0.017	0.068
	Yes					chr1	220005299	220005299	T	G	exonic	EPRS1	.	nonsynonymous SNV	EPRS1:NM_004446:exon16:c.A2012C:p.Q671P	0.001	0.785	D	0.001	0.834	D	1	0.906	D	0.996	0.845	D	0	0.843	D	1	0.81	D	3.795	0.954	H	1.79	0.255	T	-5.09	0.83	D	0.948	0.956	-0.391	0.723	T	0.239	0.607
					Yes	chr1	220143030	220143030	T	C	exonic	IARS2	.	nonsynonymous SNV	IARS2:NM_018060:exon21:c.T2647C:p.C883R	.	.	.	0.3	0.204	T	0.999	0.779	D	0.959	0.702	D	0	0.843	D	1	0.81	D	0.4	0.123	N	.	.	.	.	.	.	0.919	0.922	-1.012	0.263	T	0.029	0.127
Yes						chr1	222629316	222629316	G	A	exonic	MIA3	.	nonsynonymous SNV	MIA3:NM_001324062:exon4:c.G2096A:p.G699D,MIA3:NM_001324063:exon4:c.G2096A:p.G699D,MIA3:NM_198551:exon4:c.G2096A:p.G699D,MIA3:NM_001324064:exon5:c.G1604A:p.G535D	0.011	0.555	D	0.158	0.316	T	0.731	0.427	P	0.273	0.4	B	.	.	.	1	0.09	N	.	.	.	3.58	0.046	T	-2.46	0.537	N	0.144	0.145	-0.971	0.37	T	0.013	0.053
	Yes					chr1	225404634	225404634	T	C	exonic	LBR	.	nonsynonymous SNV	LBR:NM_002296:exon12:c.A1556G:p.K519R,LBR:NM_194442:exon12:c.A1556G:p.K519R	0.673	0.045	T	0.832	0.037	T	0	0.029	B	0.002	0.069	B	0.034	0.248	N	1	0.09	N	0.73	0.188	N	-4.73	0.981	D	-0.61	0.18	N	0.095	0.078	-0.173	0.784	T	0.729	0.907
				Yes		chr1	225921239	225921239	T	C	exonic	PYCR2	.	nonsynonymous SNV	PYCR2:NM_001271681:exon5:c.A544G:p.N182D,PYCR2:NM_013328:exon6:c.A766G:p.N256D	0.079	0.338	T	0.49	0.148	T	0	0.029	B	0.003	0.087	B	0	0.843	D	0.999	0.473	D	-0.705	0.018	N	-1.73	0.833	D	-0.52	0.162	N	0.402	0.443	-0.812	0.544	T	0.245	0.614
			Yes			chr1	225995290	225995290	G	A	exonic	SDE2	.	nonsynonymous SNV	SDE2:NM_152608:exon2:c.C214T:p.P72S	0.015	0.525	D	0.021	0.581	D	0.993	0.656	D	0.925	0.66	D	0	0.629	D	1	0.81	D	2.54	0.741	M	0.75	0.502	T	-6.01	0.896	D	0.697	0.702	-0.73	0.59	T	0.284	0.656
				Yes		chr1	229508180	229508180	C	T	exonic	NUP133	.	nonsynonymous SNV	NUP133:NM_018230:exon1:c.G70A:p.G24R	0.006	0.614	D	0.13	0.347	T	0	0.029	B	0.001	0.044	B	0.001	0.402	N	1	0.09	N	2.2	0.62	M	1.96	0.223	T	-0.95	0.253	N	0.444	0.482	-1.074	0.085	T	0.068	0.279
	Yes					chr1	229635034	229635034	G	A	exonic	URB2	.	nonsynonymous SNV	URB2:NM_001314021:exon4:c.G421A:p.A141T,URB2:NM_014777:exon4:c.G421A:p.A141T	0.273	0.159	T	0.134	0.342	T	0.981	0.597	D	0.514	0.48	P	0	0.843	D	1	0.588	D	1.135	0.29	L	2.93	0.098	T	-0.77	0.214	N	0.299	0.338	-1.177	0.004	T	0.038	0.164
					Yes	chr1	231336877	231336877	C	T	exonic	EXOC8	.	nonsynonymous SNV	EXOC8:NM_175876:exon1:c.G869A:p.R290K	.	.	.	1	0.012	T	0	0.029	B	0	0.014	B	0.001	0.417	D	0.796	0.344	D	-0.255	0.038	N	.	.	.	.	.	.	0.04	0.013	-0.889	0.49	T	0.139	0.458
				Yes		chr1	235161032	235161032	G	A	exonic	RBM34	.	nonsynonymous SNV	RBM34:NM_001346738:exon2:c.C89T:p.P30L,RBM34:NM_015014:exon2:c.C89T:p.P30L	0.189	0.283	T	0.335	0.183	T	0	0.029	B	0	0.014	B	0.23	0.035	N	1	0.09	N	-0.69	0.02	N	2.59	0.133	T	-1.18	0.634	N	0.078	0.053	-0.993	0.318	T	0.019	0.079
				Yes		chr1	235734586	235734586	A	G	exonic	LYST	.	nonsynonymous SNV	LYST:NM_000081:exon32:c.T8432C:p.L2811P,LYST:NM_001301365:exon32:c.T8432C:p.L2811P	0.095	0.312	T	0.028	0.549	D	0.832	0.461	P	0.352	0.429	B	0.026	0.26	N	0.988	0.407	D	1.935	0.518	L	0.04	0.621	T	-1.94	0.45	N	0.666	0.675	-0.842	0.525	T	0.177	0.522
			Yes			chr1	236587403	236587403	A	C	exonic	HEATR1	.	nonsynonymous SNV	HEATR1:NM_018072:exon14:c.T1714G:p.W572G	0.015	0.525	D	0	0.928	D	1	0.906	D	0.998	0.886	D	0	0.843	D	1	0.81	D	2.535	0.739	M	0.18	0.604	T	-5.6	0.866	D	0.802	0.799	-0.493	0.689	T	0.3	0.671
			Yes			chr1	244862635	244862635	C	T	exonic	HNRNPU	.	nonsynonymous SNV	HNRNPU:NM_004501:exon2:c.G730A:p.E244K,HNRNPU:NM_031844:exon2:c.G787A:p.E263K	0.003	0.682	D	0.048	0.486	D	0.999	0.779	D	0.99	0.789	D	0	0.843	D	1	0.81	D	2.535	0.739	M	0.77	0.496	T	-2.24	0.533	N	0.706	0.71	-0.545	0.67	T	0.272	0.644
					Yes	chr1	246850191	246850191	T	C	exonic	AHCTF1	.	nonsynonymous SNV	AHCTF1:NM_001323342:exon33:c.A5815G:p.R1939G,AHCTF1:NM_001323343:exon33:c.A5815G:p.R1939G,AHCTF1:NM_015446:exon33:c.A5842G:p.R1948G	0.003	0.682	D	0.012	0.639	D	0.634	0.403	P	0.234	0.384	B	0.031	0.252	N	1	0.09	N	2.255	0.642	M	0.91	0.449	T	-2.44	0.534	N	0.124	0.136	-1.045	0.157	T	0.104	0.382
	Yes					chr1	246876168	246876168	A	G	exonic	AHCTF1	.	nonsynonymous SNV	AHCTF1:NM_001323342:exon24:c.T2957C:p.L986S,AHCTF1:NM_001323343:exon24:c.T2957C:p.L986S,AHCTF1:NM_015446:exon24:c.T2984C:p.L995S	0.02	0.496	D	0.001	0.834	D	0.989	0.628	D	0.885	0.628	P	0	0.523	D	0.968	0.386	D	2.47	0.717	M	1.34	0.348	T	-2.42	0.531	N	0.54	0.639	-0.863	0.511	T	0.164	0.5
					Yes	chr2	10441591	10441591	C	T	exonic	ODC1	.	nonsynonymous SNV	ODC1:NM_001287188:exon11:c.G772A:p.G258S,ODC1:NM_001287189:exon11:c.G1159A:p.G387S,ODC1:NM_001287190:exon11:c.G1159A:p.G387S,ODC1:NM_002539:exon11:c.G1159A:p.G387S	0	0.913	D	0.026	0.558	D	0.998	0.732	D	0.988	0.78	D	0	0.629	D	1	0.81	D	3.65	0.942	H	-1.45	0.809	T	-5.46	0.855	D	0.967	0.978	0.731	0.936	D	0.77	0.922
			Yes			chr2	10441888	10441888	T	C	exonic	ODC1	.	nonsynonymous SNV	ODC1:NM_001287188:exon10:c.A568G:p.N190D,ODC1:NM_001287189:exon10:c.A955G:p.N319D,ODC1:NM_001287190:exon10:c.A955G:p.N319D,ODC1:NM_002539:exon10:c.A955G:p.N319D	0.152	0.245	T	0.069	0.439	T	0.279	0.321	B	0.435	0.455	B	0	0.843	D	1	0.81	D	1.82	0.478	L	0.93	0.441	T	-3.42	0.672	D	0.95	0.961	-0.842	0.525	T	0.179	0.525
			Yes			chr2	10442086	10442086	A	G	exonic	ODC1	.	nonsynonymous SNV	ODC1:NM_001287188:exon9:c.T452C:p.V151A,ODC1:NM_001287189:exon9:c.T839C:p.V280A,ODC1:NM_001287190:exon9:c.T839C:p.V280A,ODC1:NM_002539:exon9:c.T839C:p.V280A	0.229	0.184	T	0.239	0.245	T	0.336	0.334	B	0.665	0.53	P	0	0.629	D	1	0.81	D	1.325	0.332	L	0.46	0.563	T	-3.07	0.632	D	0.943	0.964	-0.635	0.633	T	0.278	0.65
Yes						chr2	10791829	10791829	C	T	exonic	PDIA6	.	nonsynonymous SNV	PDIA6:NM_005742:exon6:c.G550A:p.E184K,PDIA6:NM_001282705:exon7:c.G694A:p.E232K,PDIA6:NM_001282706:exon7:c.G565A:p.E189K,PDIA6:NM_001282707:exon7:c.G541A:p.E181K,PDIA6:NM_001282704:exon8:c.G706A:p.E236K	0.002	0.785	D	0.003	0.765	D	1	0.906	D	0.999	0.924	D	0	0.843	D	1	0.81	D	1.46	0.368	L	3.84	0.037	T	-3.82	0.72	D	0.87	0.867	-1.202	0.001	T	0.036	0.153
	Yes					chr2	20253937	20253937	T	C	exonic	PUM2	.	nonsynonymous SNV	PUM2:NM_001282790:exon18:c.A2711G:p.N904S,PUM2:NM_001282752:exon19:c.A2780G:p.N927S,PUM2:NM_001282791:exon19:c.A2543G:p.N848S,PUM2:NM_001352920:exon19:c.A2717G:p.N906S,PUM2:NM_001352923:exon19:c.A2717G:p.N906S,PUM2:NM_001352925:exon19:c.A2711G:p.N904S,PUM2:NM_001352926:exon19:c.A2711G:p.N904S,PUM2:NM_001352927:exon19:c.A2711G:p.N904S,PUM2:NM_001352928:exon19:c.A2711G:p.N904S,PUM2:NM_001352930:exo…	0.068	0.391	T	0.343	0.179	T	0.001	0.075	B	0.001	0.044	B	0	0.629	N	1	0.524	D	.	.	.	2.63	0.129	T	-2.86	0.631	D	0.24	0.308	-1.064	0.107	T	0.027	0.115
				Yes		chr2	25282422	25282422	C	T	exonic	DNMT3A	.	nonsynonymous SNV	DNMT3A:NM_001320892:exon4:c.G467A:p.G156E,DNMT3A:NM_175630:exon4:c.G467A:p.G156E	0	0.913	D	1	0.012	T	0.004	0.122	B	0.006	0.121	B	.	.	.	1	0.234	N	.	.	.	.	.	.	-1.54	0.374	N	0.266	0.301	-1.003	0.291	T	0.036	0.154
	Yes					chr2	25282596	25282596	T	C	exonic	DNMT3A	.	nonsynonymous SNV	DNMT3A:NM_001320892:exon4:c.A293G:p.E98G,DNMT3A:NM_022552:exon4:c.A293G:p.E98G,DNMT3A:NM_175629:exon4:c.A293G:p.E98G,DNMT3A:NM_175630:exon4:c.A293G:p.E98G	0.005	0.632	D	0.198	0.278	T	0	0.122	B	0	0.121	B	0.01	0.3	N	0.518	0.316	N	0.55	0.145	N	-3.26	0.936	D	-0.8	0.898	N	0.24	0.271	-0.173	0.784	T	0.543	0.832
		Yes				chr2	25749719	25749719	C	T	exonic	ASXL2	.	nonsynonymous SNV	ASXL2:NM_001369347:exon9:c.G1057A:p.V353M,ASXL2:NM_001369346:exon10:c.G1663A:p.V555M,ASXL2:NM_018263:exon11:c.G1837A:p.V613M	0.003	0.682	D	0.032	0.534	D	0.868	0.483	P	0.406	0.503	B	0.001	0.432	D	0.884	0.418	D	1.905	0.509	L	0.98	0.421	T	-0.6	0.178	N	0.364	0.428	-0.892	0.487	T	0.154	0.484
					Yes	chr2	27132684	27132684	T	C	exonic	PREB	.	nonsynonymous SNV	PREB:NM_001330484:exon5:c.A455G:p.K152R,PREB:NM_001330485:exon5:c.A671G:p.K224R,PREB:NM_001330486:exon5:c.A671G:p.K224R,PREB:NM_001330487:exon5:c.A671G:p.K224R,PREB:NM_013388:exon5:c.A671G:p.K224R	0.506	0.078	T	0.588	0.083	T	0.001	0.075	B	0.001	0.044	B	0	0.523	D	0.747	0.339	D	0.345	0.112	N	-1.24	0.79	T	-0.99	0.268	N	0.27	0.306	-0.917	0.459	T	0.148	0.474
				Yes		chr2	27239141	27239141	G	T	exonic	CAD	.	nonsynonymous SNV	CAD:NM_001306079:exon31:c.G4973T:p.G1658V,CAD:NM_004341:exon32:c.G5162T:p.G1721V	0	0.913	D	0.008	0.679	D	1	0.906	D	1	0.974	D	0	0.843	D	1	0.81	D	4.865	0.997	H	0.96	0.429	T	-6.05	0.9	D	0.921	0.958	0.157	0.852	D	0.408	0.758
	Yes					chr2	27343334	27343334	T	C	exonic	GTF3C2	.	nonsynonymous SNV	GTF3C2:NM_001035521:exon2:c.A221G:p.E74G,GTF3C2:NM_001318909:exon2:c.A254G:p.E85G,GTF3C2:NM_001521:exon3:c.A221G:p.E74G	0	0.913	D	0	0.928	D	0.999	0.779	D	0.986	0.769	D	0	0.481	N	0.865	0.355	D	0.805	0.202	L	-1.35	0.8	T	-0.62	0.937	N	0.435	0.477	0.156	0.852	D	0.492	0.807
				Yes		chr2	27375663	27375663	G	A	exonic	SNX17	.	nonsynonymous SNV	SNX17:NM_001267060:exon9:c.G857A:p.G286D,SNX17:NM_001267059:exon10:c.G896A:p.G299D,SNX17:NM_001267061:exon10:c.G872A:p.G291D,SNX17:NM_014748:exon10:c.G932A:p.G311D	0.081	0.38	T	0.424	0.16	T	0.99	0.634	D	0.741	0.557	P	0	0.843	D	1	0.81	D	2.14	0.599	M	1.52	0.307	T	-1.89	0.441	N	0.962	0.976	-1.002	0.294	T	0.167	0.507
			Yes			chr2	27376137	27376137	T	C	exonic	SNX17	.	nonsynonymous SNV	SNX17:NM_001267060:exon11:c.T1061C:p.M354T,SNX17:NM_001267059:exon12:c.T1100C:p.M367T,SNX17:NM_001267061:exon12:c.T1076C:p.M359T,SNX17:NM_014748:exon12:c.T1136C:p.M379T	0.002	0.785	D	0.005	0.722	D	0.997	0.707	D	0.91	0.646	D	0	0.843	D	1	0.81	D	2.36	0.679	M	1.2	0.374	T	-4.76	0.803	D	0.942	0.956	-0.591	0.652	T	0.241	0.609
					Yes	chr2	27441164	27441164	A	G	exonic	NRBP1	.	nonsynonymous SNV	NRBP1:NM_001321363:exon14:c.A1271G:p.E424G,NRBP1:NM_001321362:exon15:c.A1364G:p.E455G,NRBP1:NM_013392:exon15:c.A1367G:p.E456G,NRBP1:NM_001321357:exon16:c.A1367G:p.E456G,NRBP1:NM_001321358:exon16:c.A1391G:p.E464G,NRBP1:NM_001321359:exon16:c.A1391G:p.E464G,NRBP1:NM_001321361:exon16:c.A1388G:p.E463G	0.105	0.318	T	0.191	0.288	T	0.972	0.607	D	0.715	0.608	P	0	0.843	D	1	0.81	D	2.71	0.793	M	1.2	0.374	T	-1.51	0.393	N	0.725	0.727	-0.895	0.485	T	0.167	0.506
					Yes	chr2	27454028	27454028	A	G	exonic	IFT172	.	nonsynonymous SNV	IFT172:NM_015662:exon33:c.T3665C:p.L1222P	0.001	0.785	D	0.008	0.679	D	0.999	0.779	D	0.98	0.748	D	0.001	0.401	N	1	0.81	D	2.165	0.606	M	0.48	0.559	T	-5.79	0.881	D	0.828	0.824	-0.332	0.741	T	0.339	0.705
				Yes		chr2	27470992	27470992	C	T	exonic	IFT172	.	nonsynonymous SNV	IFT172:NM_015662:exon16:c.G1628A:p.R543Q	0.192	0.21	T	0.266	0.226	T	0.999	0.779	D	0.875	0.621	P	0	0.46	D	1	0.513	D	2.555	0.746	M	2.15	0.193	T	-2.54	0.55	D	0.548	0.574	-0.987	0.333	T	0.133	0.447
			Yes			chr2	27653498	27653498	A	C	exonic	SUPT7L	.	nonsynonymous SNV	SUPT7L:NM_001282732:exon5:c.T827G:p.M276R,SUPT7L:NM_001282729:exon6:c.T1232G:p.M411R,SUPT7L:NM_001282730:exon6:c.T1226G:p.M409R,SUPT7L:NM_001282731:exon6:c.T1226G:p.M409R,SUPT7L:NM_014860:exon6:c.T1232G:p.M411R	0.004	0.682	D	0.004	0.742	D	0.044	0.241	B	0.02	0.244	B	0	0.629	D	1	0.537	D	0.805	0.202	L	.	.	.	-0.5	0.193	N	0.538	0.58	-0.877	0.5	T	0.173	0.516
				Yes		chr2	27657508	27657508	G	T	exonic	SUPT7L	.	nonsynonymous SNV	SUPT7L:NM_001282732:exon3:c.C176A:p.T59N,SUPT7L:NM_001282729:exon4:c.C581A:p.T194N,SUPT7L:NM_001282730:exon4:c.C575A:p.T192N,SUPT7L:NM_001282731:exon4:c.C575A:p.T192N,SUPT7L:NM_014860:exon4:c.C581A:p.T194N	0.102	0.408	T	0.043	0.534	D	0.611	0.397	P	0.255	0.392	B	0	0.843	D	1	0.81	D	2.215	0.625	M	.	.	.	-1.75	0.414	N	0.908	0.914	-0.801	0.551	T	0.191	0.543
	Yes					chr2	32415029	32415029	A	G	exonic	BIRC6	.	nonsynonymous SNV	BIRC6:NM_001378125:exon10:c.A1654G:p.T552A,BIRC6:NM_016252:exon10:c.A1738G:p.T580A	0.097	0.309	T	0.353	0.173	T	.	.	.	.	.	.	0.036	0.246	N	0.703	0.301	N	.	.	.	-0.78	0.736	T	-0.49	0.156	N	0.068	0.041	-0.891	0.488	T	0.164	0.5
			Yes			chr2	37222461	37222461	T	G	exonic	CEBPZ	.	nonsynonymous SNV	CEBPZ:NM_005760:exon4:c.A1984C:p.T662P	0.229	0.184	T	0.295	0.207	T	0.45	0.361	B	0.15	0.342	B	0.661	0.06	N	1	0.09	N	2.595	0.759	M	2.47	0.148	T	-0.94	0.251	N	0.113	0.101	-1.008	0.275	T	0.027	0.117
				Yes		chr2	43948450	43948450	C	T	exonic	LRPPRC	.	nonsynonymous SNV	LRPPRC:NM_133259:exon17:c.G1804A:p.E602K	0.038	0.428	D	0.017	0.603	D	0.379	0.343	B	0.044	0.244	B	0	0.629	D	1	0.588	D	3.035	0.865	M	0.38	0.576	T	-1.86	0.435	N	0.497	0.53	-0.504	0.685	T	0.32	0.69
		Yes				chr2	53817916	53817916	T	C	exonic	ERLEC1	.	nonsynonymous SNV	ERLEC1:NM_001127397:exon13:c.T1321C:p.C441R,ERLEC1:NM_001127398:exon13:c.T1237C:p.C413R,ERLEC1:NM_015701:exon14:c.T1399C:p.C467R	0	0.913	D	0	0.928	D	0.994	0.906	D	0.917	0.78	D	0	0.843	D	1	0.81	D	2.52	0.735	M	-1.9	0.846	D	-11.22	0.994	D	0.948	0.971	0.661	0.927	D	0.758	0.917
				Yes		chr2	53853684	53853684	T	C	exonic	GPR75	.	nonsynonymous SNV	GPR75:NM_006794:exon2:c.A1073G:p.E358G	0.014	0.532	D	0	0.928	D	1	0.906	D	0.998	0.886	D	0	0.843	D	1	0.81	D	1.04	0.262	L	-0.6	0.717	T	-1.47	0.36	N	0.898	0.898	0.09	0.84	D	0.53	0.825
				Yes		chr2	53925610	53925610	T	C	exonic	PSME4	.	nonsynonymous SNV	PSME4:NM_014614:exon14:c.A1738G:p.S580G	0.152	0.245	T	0.207	0.27	T	0.179	0.29	B	0.031	0.219	B	0	0.843	D	1	0.81	D	1.6	0.408	L	3.5	0.05	T	-2.05	0.47	N	0.572	0.595	-0.942	0.422	T	0.016	0.067
			Yes			chr2	55028175	55028175	C	G	exonic	RTN4	.	nonsynonymous SNV	RTN4:NM_020532:exon2:c.G602C:p.R201P,RTN4:NM_207520:exon2:c.G602C:p.R201P	0.224	0.187	T	0.128	0.35	T	0	0.075	B	0.001	0.044	B	0.163	0.176	N	1	0.81	D	-0.345	0.033	N	2.27	0.174	T	-0.55	0.168	N	0.285	0.323	-1.01	0.27	T	0.018	0.075
		Yes				chr2	55615498	55615498	G	A	exonic	PPP4R3B	.	nonsynonymous SNV	PPP4R3B:NM_001122964:exon2:c.C151T:p.L51F,PPP4R3B:NM_001282850:exon2:c.C151T:p.L51F,PPP4R3B:NM_020463:exon2:c.C151T:p.L51F	.	.	.	0.005	0.722	D	1	0.906	D	0.999	0.924	D	0	0.843	D	1	0.588	D	3.3	0.905	M	.	.	.	.	.	.	0.88	0.88	-0.345	0.737	T	0.307	0.678
			Yes			chr2	55687682	55687682	T	C	exonic	PNPT1	.	nonsynonymous SNV	PNPT1:NM_033109:exon2:c.A185G:p.K62R	0.239	0.178	T	0.252	0.236	T	0.001	0.075	B	0.02	0.19	B	0.002	0.365	N	0.984	0.401	D	1.23	0.307	L	0.98	0.421	T	-1.24	0.314	N	0.141	0.141	-1.061	0.116	T	0.074	0.298
Yes						chr2	60780778	60780778	G	A	exonic	PAPOLG	.	nonsynonymous SNV	PAPOLG:NM_022894:exon10:c.G905A:p.R302Q	0.02	0.496	D	0.005	0.722	D	0.997	0.707	D	0.895	0.635	P	0	0.843	D	1	0.81	D	2.225	0.63	M	.	.	.	-3.42	0.672	D	0.719	0.721	0.063	0.835	D	0.506	0.814
					Yes	chr2	60922368	60922368	T	C	exonic	REL	.	nonsynonymous SNV	REL:NM_001291746:exon10:c.T1597C:p.S533P,REL:NM_002908:exon11:c.T1693C:p.S565P	0.276	0.157	T	0.283	0.215	T	0	0.029	B	0.001	0.044	B	0.209	0.164	N	0.95	0.265	N	2.035	0.556	M	0.79	0.491	T	-0.51	0.16	N	0.067	0.132	-1.052	0.138	T	0.066	0.272
			Yes			chr2	61204305	61204305	C	T	exonic	USP34	.	nonsynonymous SNV	USP34:NM_014709:exon74:c.G9335A:p.R3112H	0.002	0.913	D	0.002	0.928	D	0.998	0.732	D	0.976	0.736	D	0	0.843	D	1	0.81	D	1.845	0.487	L	3.19	0.074	T	-3.48	0.779	D	0.931	0.936	-1.22	0.001	T	0.071	0.29
		Yes	Yes			chr2	61214476	61214476	A	G	exonic	USP34	.	nonsynonymous SNV	USP34:NM_014709:exon68:c.T8266C:p.F2756L	0.07	0.353	T	0.058	0.462	T	0.924	0.513	P	0.878	0.623	P	0	0.843	N	1	0.588	D	1.975	0.535	M	1.09	0.392	T	-4.99	0.822	D	0.533	0.561	-0.71	0.6	T	0.254	0.624
					Yes	chr2	63891135	63891135	A	T	exonic	UGP2	.	nonsynonymous SNV	UGP2:NM_001377527:exon8:c.A1075T:p.I359F,UGP2:NM_001001521:exon10:c.A1402T:p.I468F,UGP2:NM_006759:exon10:c.A1435T:p.I479F,UGP2:NM_001377524:exon11:c.A1402T:p.I468F,UGP2:NM_001377525:exon11:c.A1402T:p.I468F,UGP2:NM_001377526:exon11:c.A1075T:p.I359F,UGP2:NM_001377528:exon11:c.A1075T:p.I359F,UGP2:NM_001377529:exon12:c.A1075T:p.I359F	0.001	0.785	D	0.005	0.742	D	0.955	0.545	P	0.707	0.544	P	0	0.843	D	1	0.81	D	2.635	0.771	M	2.27	0.174	T	-3.87	0.726	D	0.746	0.746	-1.039	0.176	T	0.092	0.35
					Yes	chr2	65072921	65072921	G	A	exonic	CEP68	.	nonsynonymous SNV	CEP68:NM_001319100:exon3:c.G1825A:p.G609R,CEP68:NM_015147:exon3:c.G1825A:p.G609R	0.639	0.125	T	0.037	0.517	D	0.169	0.287	B	0.091	0.299	B	0.038	0.244	N	1	0.09	N	1.465	0.369	L	-1.13	0.777	T	-1.46	0.683	N	0.246	0.278	-0.655	0.625	T	0.342	0.708
					Yes	chr2	68186574	68186574	A	G	exonic	PPP3R1	.	nonsynonymous SNV	PPP3R1:NM_000945:exon5:c.T359C:p.V120A	0.001	0.785	D	0.009	0.794	D	1	0.906	D	0.994	0.821	D	0	0.843	D	0.998	0.462	D	0.715	0.187	N	1.54	0.301	T	-3.77	0.726	D	0.691	0.696	-0.962	0.387	T	0.132	0.444
		Yes				chr2	71149404	71149404	C	T	exonic	MPHOSPH10	.	nonsynonymous SNV	MPHOSPH10:NM_005791:exon10:c.C1847T:p.S616L	0.256	0.168	T	0.335	0.183	T	0.102	0.258	B	0.011	0.155	B	0.04	0.241	N	1	0.09	N	2.24	0.634	M	1.91	0.233	T	-0.34	0.127	N	0.306	0.346	-1.05	0.145	T	0.046	0.198
			Yes			chr2	73641366	73641366	A	G	exonic	NAT8	.	nonsynonymous SNV	NAT8:NM_003960:exon2:c.T263C:p.M88T	0.617	0.054	T	0.583	0.084	T	0	0.029	B	0	0.014	B	0.186	0.032	N	1	0.09	N	0.275	0.1	N	1.65	0.277	T	-0.26	0.112	N	0.081	0.057	-1.029	0.207	T	0.035	0.151
			Yes			chr2	73946770	73946770	C	T	exonic	DGUOK	.	nonsynonymous SNV	DGUOK:NM_001318860:exon2:c.C16T:p.P6S,DGUOK:NM_001318863:exon2:c.C16T:p.P6S,DGUOK:NM_001318859:exon3:c.C307T:p.P103S,DGUOK:NM_001318861:exon3:c.C16T:p.P6S,DGUOK:NM_001318862:exon3:c.C16T:p.P6S,DGUOK:NM_080916:exon3:c.C307T:p.P103S,DGUOK:NM_080918:exon3:c.C307T:p.P103S	0.005	0.682	D	0.087	0.443	T	1	0.906	D	0.999	0.924	D	0	0.843	D	1	0.81	D	2.88	0.835	M	-3.46	0.945	D	-6.66	0.923	D	0.864	0.91	0.959	0.965	D	0.914	0.971
Yes						chr2	74425684	74425684	A	G	exonic	WDR54	.	nonsynonymous SNV	WDR54:NM_001320823:exon10:c.A1033G:p.R345G,WDR54:NM_001320824:exon10:c.A988G:p.R330G,WDR54:NM_032118:exon10:c.A988G:p.R330G	0.018	0.507	D	0	0.928	D	0.967	0.564	D	0.541	0.489	P	0	0.843	D	0.994	0.81	D	2.455	0.712	M	.	.	.	-1.77	0.418	N	0.573	0.596	-0.955	0.4	T	0.151	0.48
		Yes				chr2	74462915	74462915	C	G	exonic	MOGS	.	nonsynonymous SNV	MOGS:NM_006302:exon4:c.G874C:p.A292P,MOGS:NM_001146158:exon5:c.G556C:p.A186P	0.039	0.425	D	0.073	0.432	T	0.896	0.493	P	0.478	0.47	P	0	0.629	D	0.679	0.81	D	0.42	0.125	N	1.13	0.386	T	-1.41	0.348	N	0.406	0.447	-1.099	0.042	T	0.083	0.325
			Yes			chr2	74530260	74530260	C	T	exonic	HTRA2	.	nonsynonymous SNV	HTRA2:NM_001321727:exon1:c.C254T:p.A85V,HTRA2:NM_001321728:exon1:c.C254T:p.A85V,HTRA2:NM_013247:exon1:c.C254T:p.A85V,HTRA2:NM_145074:exon1:c.C254T:p.A85V	0.537	0.073	T	0.431	0.152	T	0.002	0.112	B	0.001	0.069	B	0.888	0.087	N	1	0.09	N	-0.205	0.041	N	2.31	0.168	T	-0.11	0.162	N	0.041	0.042	-0.963	0.385	T	0.016	0.064
		Yes				chr2	74531598	74531598	A	G	exonic	HTRA2	.	nonsynonymous SNV	HTRA2:NM_145074:exon4:c.A746G:p.D249G,HTRA2:NM_001321727:exon5:c.A971G:p.D324G,HTRA2:NM_001321728:exon5:c.A941G:p.D314G,HTRA2:NM_013247:exon5:c.A941G:p.D314G	0.001	0.785	D	0.023	0.765	D	0.467	0.906	P	0.686	0.886	P	0	0.843	D	1	0.81	D	2.285	0.652	M	2.25	0.178	T	-6.55	0.918	D	0.747	0.746	-0.997	0.309	T	0.111	0.398
	Yes					chr2	75701230	75701230	C	A	exonic	GCFC2	.	nonsynonymous SNV	GCFC2:NM_001201334:exon4:c.G170T:p.W57L,GCFC2:NM_003203:exon4:c.G677T:p.W226L	0	0.913	D	0.056	0.511	T	1	0.906	D	0.994	0.821	D	0	0.843	D	1	0.588	D	3.235	0.896	M	0.35	0.783	T	-10.73	0.996	D	0.832	0.828	0.356	0.884	D	0.636	0.872
		Yes				chr2	85552497	85552497	C	A	exonic	GGCX	.	nonsynonymous SNV	GGCX:NM_001142269:exon9:c.G1187T:p.R396L,GGCX:NM_000821:exon10:c.G1358T:p.R453L	0.325	0.142	T	0.302	0.219	T	0.004	0.122	B	0.009	0.143	B	0.097	0.2	N	0.996	0.23	N	1.65	0.422	L	-2.95	0.919	D	-3.34	0.663	D	0.322	0.374	-0.513	0.682	T	0.556	0.838
	Yes					chr2	85848081	85848081	C	T	exonic	ST3GAL5	.	nonsynonymous SNV	ST3GAL5:NM_001354248:exon3:c.G58A:p.A20T,ST3GAL5:NM_001042437:exon4:c.G373A:p.A125T,ST3GAL5:NM_001354226:exon4:c.G58A:p.A20T,ST3GAL5:NM_001354238:exon4:c.G358A:p.A120T,ST3GAL5:NM_001363847:exon4:c.G442A:p.A148T,ST3GAL5:NM_003896:exon4:c.G442A:p.A148T,ST3GAL5:NM_001354224:exon5:c.G58A:p.A20T,ST3GAL5:NM_001354227:exon5:c.G358A:p.A120T,ST3GAL5:NM_001354229:exon5:c.G358A:p.A120T,ST3GAL5:NM_001354233:…	0.444	0.378	T	0.48	0.123	T	0.001	0.075	B	0.002	0.069	B	0.719	0.099	N	1	0.09	N	0	0.065	N	1.58	0.421	T	0.33	0.33	N	0.041	0.022	-1.012	0.264	T	0.056	0.236
Yes						chr2	95149364	95149364	C	A	exonic	ZNF514	.	nonsynonymous SNV	ZNF514:NM_001318005:exon5:c.G1340T:p.C447F,ZNF514:NM_032788:exon5:c.G1121T:p.C374F	0	0.913	D	0	0.928	D	1	0.906	D	1	0.974	D	.	.	.	1	0.495	D	3.29	0.903	M	-1.94	0.849	D	-10.72	0.992	D	0.53	0.656	0.831	0.948	D	0.821	0.94
Yes						chr2	95150141	95150141	G	A	exonic	ZNF514	.	nonsynonymous SNV	ZNF514:NM_001318005:exon5:c.C563T:p.A188V,ZNF514:NM_032788:exon5:c.C344T:p.A115V	0.033	0.444	D	0.263	0.228	T	0.002	0.099	B	0.002	0.069	B	.	.	.	1	0.186	N	0.345	0.112	N	3.48	0.051	T	-0.79	0.219	N	0.08	0.055	-1.015	0.253	T	0.019	0.078
Yes						chr2	96817315	96817315	C	A	exonic	CNNM3	.	nonsynonymous SNV	CNNM3:NM_017623:exon1:c.C1038A:p.H346Q,CNNM3:NM_199078:exon1:c.C1038A:p.H346Q	0.001	0.785	D	0.004	0.765	D	0.89	0.489	P	0.477	0.48	P	0.001	0.431	D	0.988	0.408	D	3.705	0.947	H	-1.05	0.767	T	-3.69	0.704	D	0.422	0.469	-0.093	0.802	T	0.466	0.794
Yes						chr2	96861796	96861796	G	T	exonic	SEMA4C	.	nonsynonymous SNV	SEMA4C:NM_017789:exon13:c.C1542A:p.D514E	0.002	0.722	D	0.007	0.692	D	0.985	0.611	D	0.868	0.617	P	0	0.843	D	1	0.548	D	3.49	0.927	M	0.78	0.494	T	-3.51	0.683	D	0.886	0.885	-0.302	0.749	T	0.338	0.704
Yes						chr2	96864296	96864296	T	C	exonic	SEMA4C	.	nonsynonymous SNV	SEMA4C:NM_017789:exon10:c.A1049G:p.E350G	0.086	0.326	T	0.034	0.527	D	0.005	0.13	B	0.034	0.225	B	0	0.843	D	1	0.81	D	1.435	0.359	L	2.9	0.101	T	-3.2	0.647	D	0.418	0.458	-1.047	0.153	T	0.015	0.058
Yes						chr2	99393031	99393031	T	C	exonic	EIF5B	.	nonsynonymous SNV	EIF5B:NM_015904:exon18:c.T2813C:p.L938P	0	0.913	D	0	0.928	D	1	0.906	D	0.999	0.924	D	.	.	.	1	0.81	D	3.985	0.967	H	-0.38	0.69	T	-6.98	0.936	D	0.811	0.807	0.527	0.909	D	0.626	0.868
Yes	Yes					chr2	101874102	101874102	A	C	exonic	MAP4K4	.	nonsynonymous SNV	MAP4K4:NM_001384560:exon21:c.A2470C:p.M824L,MAP4K4:NM_001384482:exon22:c.A2404C:p.M802L,MAP4K4:NM_001384550:exon22:c.A2623C:p.M875L,MAP4K4:NM_001384554:exon22:c.A2608C:p.M870L,MAP4K4:NM_001384557:exon22:c.A2539C:p.M847L,MAP4K4:NM_001384561:exon22:c.A2386C:p.M796L,MAP4K4:NM_001242559:exon23:c.A2656C:p.M886L,MAP4K4:NM_001384483:exon23:c.A2686C:p.M896L,MAP4K4:NM_001384490:exon23:c.A2506C:p.M836L,MAP…	1	0.01	T	0.665	0.065	T	0.001	0.13	B	0.002	0.121	B	0	0.629	N	0.521	0.319	D	-1.07	0.01	N	-0.54	0.718	T	-0.6	0.178	N	0.387	0.436	-0.93	0.441	T	0.121	0.421
					Yes	chr2	108470477	108470477	T	C	exonic	GCC2	.	nonsynonymous SNV	GCC2:NM_181453:exon6:c.T1148C:p.L383S	0.001	0.785	D	0.056	0.794	T	0.993	0.656	D	0.843	0.603	P	0.003	0.35	N	1	0.474	D	2.84	0.826	M	0.03	0.622	T	-2.47	0.558	N	0.754	0.753	-0.703	0.603	T	0.246	0.615
				Yes		chr2	109565819	109565819	A	G	exonic	SEPTIN10	.	nonsynonymous SNV	SEPTIN10:NM_001321503:exon3:c.T233C:p.V78A,SEPTIN10:NM_001321506:exon3:c.T233C:p.V78A,SEPTIN10:NM_001321511:exon3:c.T233C:p.V78A,SEPTIN10:NM_001321499:exon4:c.T302C:p.V101A,SEPTIN10:NM_001321504:exon4:c.T224C:p.V75A,SEPTIN10:NM_001321505:exon4:c.T224C:p.V75A,SEPTIN10:NM_001321508:exon4:c.T224C:p.V75A,SEPTIN10:NM_001321510:exon4:c.T302C:p.V101A,SEPTIN10:NM_001321496:exon5:c.T404C:p.V135A,SEPTIN10:…	0.044	0.411	D	0.039	0.511	D	0.929	0.517	P	0.852	0.608	P	0.002	0.368	N	0.998	0.443	D	2.24	0.634	M	0.48	0.559	T	-3.65	0.714	D	0.697	0.703	-0.44	0.707	T	0.294	0.666
	Yes					chr2	109574633	109574633	C	T	exonic	SEPTIN10	.	nonsynonymous SNV	SEPTIN10:NM_001321496:exon3:c.G149A:p.G50D,SEPTIN10:NM_001321507:exon3:c.G149A:p.G50D,SEPTIN10:NM_001321500:exon4:c.G479A:p.G160D,SEPTIN10:NM_001321502:exon4:c.G479A:p.G160D,SEPTIN10:NM_001321515:exon4:c.G452A:p.G151D,SEPTIN10:NM_178584:exon4:c.G479A:p.G160D,SEPTIN10:NM_001321498:exon5:c.G548A:p.G183D,SEPTIN10:NM_001321501:exon5:c.G422A:p.G141D,SEPTIN10:NM_001321509:exon5:c.G422A:p.G141D,SEPTIN10…	0	0.913	D	0.009	0.668	D	1	0.906	D	1	0.974	D	0	0.629	D	1	0.81	D	3.775	0.952	H	0.23	0.597	T	-6.61	0.921	D	0.876	0.92	0.452	0.899	D	0.561	0.84
	Yes					chr2	112322749	112322749	T	C	exonic	ZC3H6	.	nonsynonymous SNV	ZC3H6:NM_198581:exon9:c.T1187C:p.V396A	0.002	0.722	D	0	0.928	D	0.997	0.707	D	0.978	0.741	D	0	0.843	D	1	0.588	D	1.955	0.529	M	0.59	0.539	T	-1.86	0.435	N	0.606	0.624	-0.36	0.733	T	0.333	0.7
Yes						chr2	112324250	112324250	G	C	exonic	ZC3H6	.	nonsynonymous SNV	ZC3H6:NM_198581:exon10:c.G1439C:p.G480A	0.014	0.532	D	0.065	0.447	T	0.595	0.392	P	0.192	0.364	B	0	0.537	D	1	0.513	D	1.245	0.314	L	2.48	0.147	T	-1.81	0.426	N	0.401	0.457	-1.138	0.014	T	0.036	0.153
			Yes			chr2	112332374	112332374	G	T	exonic	ZC3H6	.	nonsynonymous SNV	ZC3H6:NM_198581:exon12:c.G3456T:p.R1152S	0.049	0.398	D	0.539	0.098	T	0.361	0.339	B	0.086	0.295	B	0.307	0.145	N	1	0.09	N	2.175	0.61	M	2.56	0.137	T	-0.55	0.168	N	0.268	0.303	-1.049	0.146	T	0.032	0.136
			Yes			chr2	112756310	112756310	T	C	exonic	CKAP2L	.	nonsynonymous SNV	CKAP2L:NM_001304361:exon4:c.A566G:p.D189G,CKAP2L:NM_152515:exon4:c.A1061G:p.D354G	0.087	0.325	T	0.009	0.668	D	0.008	0.147	B	0.015	0.173	B	0.7	0.101	N	1	0.09	N	1.095	0.274	L	2.25	0.178	T	-0.79	0.219	N	0.167	0.177	-1	0.299	T	0.076	0.304
			Yes			chr2	120221961	120221961	G	A	exonic	TMEM185B	.	nonsynonymous SNV	TMEM185B:NM_024121:exon1:c.C1016T:p.P339L	0.393	0.107	T	0.408	0.146	T	0	0.029	B	0	0.014	B	.	.	.	0.573	0.312	N	-0.485	0.027	N	2.08	0.203	T	1.37	0.009	N	0.29	0.328	.	.	.	.	.
			Yes			chr2	127505604	127505604	C	T	exonic	IWS1	.	nonsynonymous SNV	IWS1:NM_017969:exon3:c.G299A:p.R100H	0.459	0.174	T	0.224	0.256	T	0.001	0.075	B	0	0.014	B	0.889	0.087	N	1	0.09	N	-0.55	0.024	N	1.56	0.296	T	0.21	0.114	N	0.063	0.035	-1.015	0.255	T	0.025	0.106
		Yes				chr2	128097445	128097445	G	A	exonic	UGGT1	.	nonsynonymous SNV	UGGT1:NM_020120:exon2:c.G75A:p.M25I	0.034	0.44	D	0.125	0.353	T	0	0.029	B	0	0.014	B	0	0.843	D	1	0.81	D	2.7	0.79	M	3.28	0.065	T	-1.54	0.374	N	0.806	0.802	-1.109	0.031	T	0.031	0.133
				Yes		chr2	130167534	130167534	C	T	exonic	SMPD4	.	nonsynonymous SNV	SMPD4:NM_001171083:exon7:c.G614A:p.R205Q,SMPD4:NM_017751:exon9:c.G833A:p.R278Q,SMPD4:NM_017951:exon9:c.G833A:p.R278Q	0.055	0.384	T	0.036	0.524	D	.	.	.	.	.	.	0	0.537	D	0.998	0.81	D	.	.	.	.	.	.	-1.93	0.456	N	0.351	0.393	-0.55	0.668	T	0.296	0.667
	Yes					chr2	130370768	130370768	G	A	exonic	PTPN18	.	nonsynonymous SNV	PTPN18:NM_001142370:exon6:c.G499A:p.A167T,PTPN18:NM_014369:exon10:c.G820A:p.A274T	0.157	0.248	T	0.074	0.433	T	0.934	0.522	P	0.624	0.515	P	0.801	0.068	N	1	0.09	N	1.355	0.338	L	-1.84	0.842	D	-2.04	0.468	N	0.317	0.365	-0.379	0.727	T	0.622	0.867
			Yes			chr2	131052982	131052982	A	C	exonic	FAM168B	.	nonsynonymous SNV	FAM168B:NM_001009993:exon6:c.T509G:p.V170G,FAM168B:NM_001321745:exon6:c.T509G:p.V170G,FAM168B:NM_001321746:exon6:c.T509G:p.V170G,FAM168B:NM_001321747:exon6:c.T509G:p.V170G,FAM168B:NM_001321748:exon6:c.T509G:p.V170G,FAM168B:NM_001321744:exon7:c.T509G:p.V170G,FAM168B:NM_001321743:exon8:c.T509G:p.V170G	0.001	0.785	D	0.025	0.562	D	0.981	0.597	D	0.967	0.715	D	0	0.629	D	1	0.81	D	1.445	0.364	L	.	.	.	-3.04	0.629	D	0.718	0.72	-0.6	0.648	T	0.253	0.623
		Yes				chr2	135907326	135907326	A	G	exonic	DARS1	.	nonsynonymous SNV	DARS1:NM_001293312:exon15:c.T1196C:p.L399P,DARS1:NM_001349:exon16:c.T1496C:p.L499P	0	0.913	D	0.001	0.834	D	1	0.906	D	0.98	0.748	D	0	0.843	D	1	0.81	D	3.93	0.963	H	0.82	0.677	T	-5.79	0.89	D	0.818	0.814	0.586	0.917	D	0.633	0.872
			Yes			chr2	165770277	165770277	C	T	exonic	GALNT3	.	nonsynonymous SNV	GALNT3:NM_004482:exon2:c.G424A:p.E142K	0.16	0.237	T	0.261	0.23	T	0.006	0.136	B	0.005	0.112	B	0	0.441	D	0.999	0.469	D	1.29	0.324	L	0.35	0.613	T	-1.82	0.428	N	0.407	0.448	-0.955	0.401	T	0.152	0.48
			Yes			chr2	173358811	173358811	T	G	exonic	CDCA7	.	nonsynonymous SNV	CDCA7:NM_031942:exon2:c.T121G:p.F41V,CDCA7:NM_145810:exon2:c.T121G:p.F41V	0.004	0.682	D	0.078	0.597	T	0.999	0.906	D	0.994	0.845	D	0	0.843	D	1	0.81	D	2.89	0.837	M	0.12	0.613	T	-2.94	0.696	D	0.519	0.637	-0.359	0.733	T	0.342	0.708
				Yes		chr2	173955539	173955539	T	C	exonic	SP3	.	nonsynonymous SNV	SP3:NM_001017371:exon2:c.A769G:p.T257A,SP3:NM_001172712:exon4:c.A964G:p.T322A,SP3:NM_003111:exon4:c.A973G:p.T325A	1	0.01	T	0.491	0.115	T	0.013	0.166	B	0.01	0.149	B	0	0.629	N	0.98	0.251	N	0.11	0.085	N	3.65	0.043	T	0.14	0.054	N	0.076	0.05	-0.917	0.46	T	0.006	0.02
				Yes		chr2	173955554	173955554	T	C	exonic	SP3	.	nonsynonymous SNV	SP3:NM_001017371:exon2:c.A754G:p.I252V,SP3:NM_001172712:exon4:c.A949G:p.I317V,SP3:NM_003111:exon4:c.A958G:p.I320V	1	0.02	T	0.995	0.023	T	0.013	0.166	B	0.007	0.13	B	0.017	0.279	N	0.992	0.24	N	0	0.065	N	3.65	0.044	T	0.1	0.058	N	0.091	0.07	-0.92	0.456	T	0.008	0.027
Yes						chr2	176093669	176093669	C	G	exonic	HOXD13	.	nonsynonymous SNV	HOXD13:NM_000523:exon1:c.C779G:p.P260R	0.012	0.547	D	0.006	0.706	D	0.94	0.528	P	0.603	0.509	P	0	0.629	D	0.999	0.472	D	2.24	0.634	M	-3.91	0.96	D	-4.27	0.763	D	0.541	0.568	0.86	0.952	D	0.865	0.955
					Yes	chr2	176130859	176130859	T	C	exonic	HOXD8	.	nonsynonymous SNV	HOXD8:NM_001199746:exon1:c.T493C:p.S165P,HOXD8:NM_019558:exon1:c.T493C:p.S165P	0.095	0.312	T	0.277	0.331	T	0.023	0.189	B	0.04	0.238	B	0.006	0.325	N	0.973	0.81	D	1.675	0.431	L	0.92	0.445	T	-2.95	0.616	D	0.204	0.328	-0.117	0.797	T	0.506	0.814
	Yes					chr2	177217831	177217831	G	A	exonic	HNRNPA3	.	nonsynonymous SNV	HNRNPA3:NM_001330247:exon8:c.G881A:p.G294E,HNRNPA3:NM_001330248:exon8:c.G881A:p.G294E,HNRNPA3:NM_001330249:exon8:c.G947A:p.G316E,HNRNPA3:NM_194247:exon8:c.G947A:p.G316E	0.054	0.386	T	0.043	0.521	D	0.578	0.388	P	0.131	0.33	B	0.064	0.22	U	0.993	0.548	D	3.17	0.887	M	-2.25	0.873	D	-2.43	0.545	N	0.818	0.825	-0.077	0.806	T	0.555	0.837
			Yes			chr2	181482617	181482617	A	G	exonic	ITGA4	.	nonsynonymous SNV	ITGA4:NM_000885:exon9:c.A1007G:p.E336G	0.006	0.654	D	0.02	0.586	D	1	0.906	D	1	0.974	D	0	0.843	D	1	0.81	D	0.81	0.208	L	3.49	0.051	T	-4.23	0.818	D	0.676	0.683	-1.118	0.024	T	0.039	0.168
				Yes		chr2	181482628	181482628	T	C	exonic	ITGA4	.	nonsynonymous SNV	ITGA4:NM_000885:exon9:c.T1018C:p.F340L	0.164	0.253	T	0.423	0.17	T	0.629	0.402	P	0.345	0.426	B	0	0.497	D	0.977	0.393	D	0.56	0.152	N	2.78	0.113	T	-3.08	0.633	D	0.539	0.567	-1.133	0.016	T	0.035	0.152
			Yes			chr2	190954814	190954814	G	A	exonic	GLS	.	nonsynonymous SNV	GLS:NM_014905:exon17:c.G1849A:p.D617N	0.011	0.555	D	0.023	0.571	D	0.997	0.707	D	0.986	0.769	D	0	0.843	D	1	0.81	D	1.95	0.525	M	1.18	0.377	T	-4.37	0.773	D	0.886	0.885	-0.773	0.567	T	0.207	0.566
					Yes	chr2	196780654	196780654	T	C	exonic	GTF3C3	.	nonsynonymous SNV	GTF3C3:NM_001206774:exon9:c.A1123G:p.N375D,GTF3C3:NM_012086:exon9:c.A1123G:p.N375D	0.668	0.05	T	0.066	0.521	T	0.001	0.231	B	0.004	0.274	B	0.199	0.033	N	1	0.09	N	1.04	0.262	L	1.02	0.433	T	-0.37	0.132	N	0.204	0.226	-1.023	0.226	T	0.043	0.185
				Yes		chr2	197498697	197498697	A	C	exonic	HSPD1	.	nonsynonymous SNV	HSPD1:NM_002156:exon2:c.T152G:p.V51G,HSPD1:NM_199440:exon2:c.T152G:p.V51G	0.001	0.785	D	0.001	0.928	D	1	0.906	D	1	0.974	D	0	0.843	D	1	0.81	D	5.015	0.999	H	-1.68	0.829	D	-5.55	0.919	D	0.684	0.69	0.991	0.97	D	0.844	0.948
	Yes			Yes		chr2	201399396	201399396	A	G	exonic	TRAK2	.	nonsynonymous SNV	TRAK2:NM_015049:exon5:c.T461C:p.L154S	0.001	0.913	D	0.002	0.794	D	1	0.906	D	0.999	0.924	D	0	0.629	D	1	0.588	D	3.295	0.904	M	1.61	0.284	T	-4.71	0.82	D	0.829	0.825	-0.598	0.649	T	0.229	0.594
					Yes	chr2	202555440	202555440	A	G	exonic	BMPR2	.	nonsynonymous SNV	BMPR2:NM_001204:exon12:c.A1775G:p.Q592R	0.001	0.785	D	0.05	0.481	T	0.999	0.779	D	0.915	0.651	D	0	0.843	D	1	0.81	D	1.795	0.473	L	-1.69	0.83	D	-1.32	0.33	N	0.824	0.82	0.225	0.863	D	0.571	0.845
					Yes	chr2	202556507	202556507	G	A	exonic	BMPR2	.	nonsynonymous SNV	BMPR2:NM_001204:exon12:c.G2842A:p.V948I	0.788	0.032	T	0.632	0.071	T	0	0.029	B	0	0.014	B	0.883	0.087	N	1	0.52	D	-1.1	0.01	N	-2.33	0.879	D	-0.14	0.091	N	0.034	0.009	-0.812	0.544	T	0.273	0.644
					Yes	chr2	206004685	206004685	T	G	exonic	INO80D	.	nonsynonymous SNV	INO80D:NM_017759:exon11:c.A2767C:p.T923P	0.005	0.632	D	0.059	0.46	T	0.001	0.075	B	0.003	0.087	B	.	.	.	0.923	0.367	D	.	.	.	1.36	0.345	T	-0.67	0.193	N	0.428	0.467	-1.083	0.067	T	0.042	0.181
			Yes			chr2	206056672	206056672	C	T	exonic	INO80D	.	nonsynonymous SNV	INO80D:NM_017759:exon4:c.G490A:p.A164T	0.315	0.138	T	0.829	0.05	T	0	0.029	B	0.001	0.044	B	0	0.491	D	0.957	0.263	N	-0.29	0.037	N	1.49	0.315	T	0.48	0.04	N	0.11	0.096	-1.038	0.178	T	0.032	0.139
Yes					Yes	chr2	206305831	206305831	C	T	exonic	ZDBF2	.	nonsynonymous SNV	ZDBF2:NM_020923:exon5:c.C1303T:p.R435C,ZDBF2:NM_001369654:exon6:c.C1303T:p.R435C,ZDBF2:NM_001285549:exon7:c.C1297T:p.R433C	0.208	0.198	T	0.158	0.316	T	0.016	0.173	B	0.001	0.044	B	0.077	0.023	N	1	0.09	N	1.1	0.28	L	0.87	0.464	T	-1.2	0.306	N	0.045	0.034	-1.036	0.186	T	0.078	0.31
	Yes					chr2	206311400	206311400	C	T	exonic	ZDBF2	.	nonsynonymous SNV	ZDBF2:NM_020923:exon5:c.C6872T:p.P2291L,ZDBF2:NM_001369654:exon6:c.C6872T:p.P2291L,ZDBF2:NM_001285549:exon7:c.C6866T:p.P2289L	0.076	0.343	T	0.029	0.545	D	0	0.029	B	0	0.014	B	.	.	.	1	0.09	N	1.15	0.293	L	0.83	0.478	T	-2.09	0.477	N	0.198	0.218	-1.022	0.232	T	0.075	0.301
			Yes			chr2	208243466	208243466	T	C	exonic	IDH1	.	nonsynonymous SNV	IDH1:NM_001282386:exon6:c.A659G:p.D220G,IDH1:NM_001282387:exon6:c.A659G:p.D220G,IDH1:NM_005896:exon6:c.A659G:p.D220G	0.001	0.785	D	0.001	0.834	D	0.996	0.688	D	0.913	0.649	D	0	0.843	D	1	0.81	D	4.535	0.991	H	-1.28	0.794	T	-6.48	0.915	D	0.934	0.94	0.929	0.961	D	0.802	0.933
Yes						chr2	215380817	215380817	A	G	exonic	FN1	.	nonsynonymous SNV	FN1:NM_001365518:exon32:c.T5155C:p.S1719P,FN1:NM_001365520:exon32:c.T5155C:p.S1719P,FN1:NM_001365524:exon32:c.T5155C:p.S1719P,FN1:NM_002026:exon32:c.T5155C:p.S1719P,FN1:NM_212478:exon32:c.T5155C:p.S1719P,FN1:NM_001306129:exon33:c.T5428C:p.S1810P,FN1:NM_212482:exon33:c.T5428C:p.S1810P	0.023	0.491	D	0.063	0.542	T	0.356	0.522	B	0.377	0.538	B	0.006	0.327	N	1	0.81	D	0.62	0.157	N	2.2	0.517	T	-1	0.342	N	0.516	0.57	-0.817	0.541	T	0.209	0.569
	Yes					chr2	215380822	215380822	G	A	exonic	FN1	.	nonsynonymous SNV	FN1:NM_001365518:exon32:c.C5150T:p.T1717I,FN1:NM_001365520:exon32:c.C5150T:p.T1717I,FN1:NM_001365524:exon32:c.C5150T:p.T1717I,FN1:NM_002026:exon32:c.C5150T:p.T1717I,FN1:NM_212478:exon32:c.C5150T:p.T1717I,FN1:NM_001306129:exon33:c.C5423T:p.T1808I,FN1:NM_212482:exon33:c.C5423T:p.T1808I	0.401	0.243	T	0.194	0.281	T	0.004	0.142	B	0.009	0.213	B	0.031	0.253	N	1	0.81	D	1.415	0.356	L	1.95	0.558	T	-0.97	0.36	N	0.236	0.266	-1.058	0.122	T	0.111	0.398
		Yes				chr2	217818037	217818037	G	A	exonic	TNS1	.	nonsynonymous SNV	TNS1:NM_001308022:exon22:c.C3944T:p.T1315I,TNS1:NM_001308023:exon22:c.C3920T:p.T1307I,TNS1:NM_022648:exon24:c.C3983T:p.T1328I	0.016	0.519	D	0.188	0.387	T	0.001	0.075	B	0.002	0.069	B	0.076	0.212	N	0.994	0.422	D	2.045	0.56	M	-2.89	0.916	D	-2.76	0.594	D	0.201	0.288	-0.145	0.79	T	0.588	0.852
					Yes	chr2	217847966	217847966	C	T	exonic	TNS1	.	nonsynonymous SNV	TNS1:NM_001308022:exon16:c.G2176A:p.A726T,TNS1:NM_001308023:exon17:c.G2176A:p.A726T,TNS1:NM_022648:exon17:c.G2176A:p.A726T	0.218	0.191	T	0.199	0.322	T	0	0.21	B	0.002	0.121	B	0.109	0.195	N	0.958	0.262	N	0.345	0.112	N	-4.92	0.984	D	-0.33	0.138	N	0.082	0.082	0.429	0.895	D	0.789	0.929
Yes						chr2	218697103	218697103	G	A	exonic	STK36	.	nonsynonymous SNV	STK36:NM_001243313:exon23:c.G2588A:p.R863H,STK36:NM_001369423:exon23:c.G2651A:p.R884H,STK36:NM_015690:exon23:c.G2651A:p.R884H	0.045	0.632	D	0.141	0.334	T	1	0.906	D	0.926	0.687	D	0.001	0.421	D	0.916	0.365	D	2.52	0.735	M	-0.67	0.729	T	-1.77	0.418	N	0.63	0.657	-0.273	0.757	T	0.364	0.725
Yes						chr2	218701978	218701978	T	C	exonic	STK36	.	nonsynonymous SNV	STK36:NM_001243313:exon27:c.T3854C:p.I1285T,STK36:NM_001369423:exon27:c.T3917C:p.I1306T,STK36:NM_015690:exon27:c.T3917C:p.I1306T	0	0.913	D	0.005	0.722	D	0.999	0.906	D	0.915	0.845	D	0.001	0.438	D	0.998	0.448	D	1.5	0.378	L	-0.97	0.763	T	-2.06	0.472	N	0.741	0.759	0.153	0.851	D	0.554	0.837
	Yes					chr2	218738612	218738612	G	A	exonic	TTLL4	.	nonsynonymous SNV	TTLL4:NM_014640:exon3:c.G936A:p.M312I	0.097	0.393	T	0.419	0.142	T	0	0.029	B	0	0.014	B	0.68	0.061	N	1	0.09	N	0.205	0.094	N	4.02	0.038	T	-0.29	0.136	N	0.091	0.07	-0.93	0.441	T	0.006	0.02
			Yes			chr2	218738729	218738729	G	A	exonic	TTLL4	.	nonsynonymous SNV	TTLL4:NM_014640:exon3:c.G1053A:p.M351I	0.426	0.157	T	0.621	0.152	T	0	0.029	B	0.001	0.044	B	0.748	0.065	N	1	0.09	N	0.895	0.224	L	3.96	0.04	T	-0.22	0.105	N	0.122	0.113	-0.906	0.473	T	0.01	0.036
	Yes			Yes		chr2	219180133	219180133	G	A	exonic	RETREG2	.	nonsynonymous SNV	RETREG2:NM_024293:exon4:c.G443A:p.R148Q	0.82	0.03	T	0.676	0.062	T	0.01	0.155	B	0.002	0.069	B	0.198	0.167	N	0.842	0.351	D	.	.	.	1.01	0.411	T	0.85	0.017	N	0.057	0.029	-0.998	0.306	T	0.021	0.086
				Yes		chr2	219223670	219223670	A	G	exonic	ATG9A	.	nonsynonymous SNV	ATG9A:NM_024085:exon9:c.T1514C:p.F505S,ATG9A:NM_001077198:exon10:c.T1514C:p.F505S	0.001	0.785	D	0.001	0.834	D	0.997	0.707	D	0.992	0.804	D	0	0.843	D	1	0.81	D	3.46	0.923	M	1.33	0.478	T	-6.49	0.938	D	0.981	0.993	-0.077	0.806	T	0.385	0.741
		Yes				chr2	219224541	219224541	C	T	exonic	ATG9A	.	nonsynonymous SNV	ATG9A:NM_024085:exon7:c.G830A:p.G277E,ATG9A:NM_001077198:exon8:c.G830A:p.G277E	0.066	0.361	T	0.144	0.331	T	0.946	0.534	P	0.769	0.568	P	0	0.843	D	1	0.588	D	1.09	0.273	L	2.01	0.288	T	-1.92	0.447	N	0.579	0.601	-1.092	0.052	T	0.103	0.378
Yes						chr2	219227805	219227805	G	A	exonic	ATG9A	.	nonsynonymous SNV	ATG9A:NM_024085:exon3:c.C112T:p.H38Y,ATG9A:NM_001077198:exon4:c.C112T:p.H38Y	0.004	0.682	D	0.013	0.648	D	0.982	0.6	D	0.61	0.511	P	0	0.843	D	1	0.81	D	2.545	0.743	M	-0.82	0.741	T	-3.63	0.792	D	0.819	0.815	-0.145	0.79	T	0.428	0.771
Yes						chr2	219233332	219233332	G	A	exonic	ANKZF1	.	nonsynonymous SNV	ANKZF1:NM_001282792:exon4:c.G88A:p.A30T,ANKZF1:NM_001042410:exon7:c.G718A:p.A240T,ANKZF1:NM_018089:exon7:c.G718A:p.A240T	0	0.913	D	0	0.928	D	1	0.906	D	0.996	0.845	D	0	0.843	D	1	0.81	D	3.385	0.915	M	1.33	0.35	T	-3.67	0.703	D	0.834	0.831	-0.559	0.664	T	0.275	0.647
Yes						chr2	219235739	219235739	C	G	exonic	ANKZF1	.	nonsynonymous SNV	ANKZF1:NM_001282792:exon9:c.C1205G:p.A402G,ANKZF1:NM_001042410:exon12:c.C1835G:p.A612G,ANKZF1:NM_018089:exon12:c.C1835G:p.A612G	0.051	0.434	T	0.04	0.553	D	0.952	0.541	P	0.536	0.487	P	0	0.629	D	1	0.588	D	2.865	0.831	M	-3.48	0.946	D	-1.99	0.472	N	0.407	0.451	0.885	0.955	D	0.869	0.956
					Yes	chr2	219237079	219237079	C	T	exonic	GLB1L	.	nonsynonymous SNV	GLB1L:NM_001286427:exon14:c.G1688A:p.G563E,GLB1L:NM_001286423:exon17:c.G1958A:p.G653E,GLB1L:NM_024506:exon17:c.G1958A:p.G653E	0	0.913	D	0.199	0.315	T	0.675	0.688	P	0.163	0.579	B	0.206	0.034	U	0.864	0.283	N	2.095	0.581	M	-4.35	0.973	D	-0.28	0.14	N	0.198	0.314	0.528	0.909	D	0.869	0.956
				Yes		chr2	219248268	219248268	G	C	exonic	STK16	.	nonsynonymous SNV	STK16:NM_001330214:exon5:c.G637C:p.V213L,STK16:NM_001330215:exon5:c.G379C:p.V127L,STK16:NM_001008910:exon7:c.G733C:p.V245L,STK16:NM_001330213:exon7:c.G733C:p.V245L	0.056	0.632	T	0.12	0.36	T	0.976	0.583	D	0.796	0.58	P	0	0.843	D	1	0.81	D	-0.535	0.025	N	-0.15	0.652	T	-1.79	0.472	N	0.624	0.639	-0.673	0.617	T	0.255	0.625
Yes						chr2	219283462	219283462	G	A	exonic	DNAJB2	.	nonsynonymous SNV	DNAJB2:NM_001039550:exon8:c.G592A:p.G198R,DNAJB2:NM_006736:exon8:c.G592A:p.G198R	0.001	0.785	D	0.002	0.794	D	1	0.906	D	0.991	0.974	D	0	0.843	D	1	0.81	D	2.71	0.793	M	0.93	0.441	T	-6.58	0.92	D	0.575	0.781	-0.419	0.714	T	0.301	0.673
	Yes					chr2	219500133	219500133	G	C	exonic	GMPPA	.	nonsynonymous SNV	GMPPA:NM_001374294:exon3:c.G53C:p.R18T,GMPPA:NM_001374295:exon3:c.G53C:p.R18T,GMPPA:NM_013335:exon3:c.G53C:p.R18T,GMPPA:NM_205847:exon3:c.G53C:p.R18T	0	0.913	D	0	0.928	D	1	0.906	D	1	0.974	D	0	0.843	D	1	0.81	D	4.26	0.981	H	-0.79	0.737	T	-5.63	0.882	D	0.888	0.891	0.8	0.944	D	0.724	0.906
				Yes		chr2	219633423	219633423	C	T	exonic	SLC4A3	.	nonsynonymous SNV	SLC4A3:NM_001326559:exon10:c.C1508T:p.A503V,SLC4A3:NM_005070:exon10:c.C1427T:p.A476V,SLC4A3:NM_201574:exon10:c.C1508T:p.A503V	0.345	0.127	T	0.33	0.186	T	0.009	0.222	B	0.038	0.236	B	0	0.004	N	0.988	0.408	D	.	.	.	-0.3	0.679	T	-0.22	0.105	N	0.151	0.214	-1.05	0.145	T	0.274	0.646
					Yes	chr2	227532149	227532149	C	T	exonic	AGFG1	.	nonsynonymous SNV	AGFG1:NM_001135187:exon7:c.C826T:p.L276F	0.307	0.142	T	0.051	0.478	T	.	.	.	.	.	.	.	.	.	0.637	0.81	D	.	.	.	1.85	0.245	T	-0.55	0.168	N	0.276	0.313	-1.053	0.136	T	0.074	0.297
					Yes	chr2	231062311	231062311	G	A	exonic	PSMD1	.	nonsynonymous SNV	PSMD1:NM_001191037:exon3:c.G124A:p.V42I,PSMD1:NM_002807:exon3:c.G124A:p.V42I	1	0.01	T	1	0.025	T	0.012	0.163	B	0.004	0.101	B	0	0.843	D	1	0.81	D	-0.07	0.048	N	1.45	0.325	T	0.06	0.063	N	0.446	0.501	-1.046	0.157	T	0.04	0.171
			Yes			chr2	241711450	241711450	G	T	exonic	ING5	.	nonsynonymous SNV	ING5:NM_001330162:exon4:c.G350T:p.G117V,ING5:NM_032329:exon4:c.G350T:p.G117V,ING5:NM_001330161:exon5:c.G356T:p.G119V	0.334	0.13	T	0.349	0.175	T	0.001	0.075	B	0.003	0.087	B	0	0.473	D	1	0.81	D	1.32	0.33	L	.	.	.	-1.51	0.374	N	0.153	0.157	-0.995	0.314	T	0.141	0.461
			Yes			chr3	3144671	3144671	G	T	exonic	TRNT1	.	nonsynonymous SNV	TRNT1:NM_001302946:exon5:c.G569T:p.R190I,TRNT1:NM_001367321:exon5:c.G569T:p.R190I,TRNT1:NM_001367322:exon5:c.G569T:p.R190I,TRNT1:NM_001367323:exon5:c.G569T:p.R190I,TRNT1:NM_182916:exon5:c.G569T:p.R190I	0	0.913	D	0	0.928	D	1	0.906	D	0.999	0.924	D	0	0.843	D	1	0.81	D	4.285	0.982	H	0.56	0.545	T	-7.85	0.961	D	0.985	0.994	0.453	0.899	D	0.565	0.842
Yes						chr3	3146446	3146446	G	T	exonic	TRNT1	.	nonsynonymous SNV	TRNT1:NM_001302946:exon6:c.G625T:p.V209L,TRNT1:NM_001367321:exon6:c.G625T:p.V209L,TRNT1:NM_001367322:exon6:c.G625T:p.V209L,TRNT1:NM_001367323:exon6:c.G625T:p.V209L,TRNT1:NM_182916:exon6:c.G625T:p.V209L	0.025	0.482	D	0.013	0.631	D	0	0.029	B	0	0.014	B	0	0.523	D	0.695	0.334	D	0.255	0.098	N	1.01	0.411	T	-0.85	0.232	N	0.394	0.455	-1.095	0.048	T	0.055	0.232
		Yes				chr3	9428972	9428972	T	C	exonic	SETD5	.	nonsynonymous SNV	SETD5:NM_001080517:exon3:c.T34C:p.S12P	1	0.01	T	1	0.118	T	0	0.029	B	0	0.014	B	.	.	.	1	0.81	D	-1.995	0.002	N	1.6	0.888	T	1.28	0.015	N	0.145	0.328	-0.716	0.596	T	0.267	0.638
		Yes			Yes	chr3	9448573	9448573	C	G	exonic	SETD5	.	nonsynonymous SNV	SETD5:NM_001080517:exon16:c.C2289G:p.I763M,SETD5:NM_001292043:exon18:c.C1995G:p.I665M,SETD5:NM_001349451:exon19:c.C1995G:p.I665M	0.507	0.086	T	0.222	0.257	T	0.001	0.075	B	0.001	0.069	B	0.001	0.429	N	0.921	0.273	N	0	0.065	N	-2.59	0.917	D	0.02	0.073	N	0.15	0.184	-1.025	0.22	T	0.069	0.284
Yes						chr3	9739297	9739297	G	T	exonic	BRPF1	.	nonsynonymous SNV	BRPF1:NM_001003694:exon3:c.G898T:p.V300L,BRPF1:NM_001319049:exon3:c.G898T:p.V300L,BRPF1:NM_001319050:exon3:c.G898T:p.V300L,BRPF1:NM_004634:exon3:c.G898T:p.V300L	0.003	0.913	D	0	0.928	D	1	0.906	D	0.999	0.974	D	0	0.843	D	1	0.81	D	3.9	0.961	H	-2.32	0.878	D	-2.74	0.591	D	0.809	0.847	0.902	0.957	D	0.865	0.955
			Yes			chr3	12836110	12836110	C	T	exonic	RPL32	.	nonsynonymous SNV	RPL32:NM_001007074:exon3:c.G392A:p.S131N,RPL32:NM_000994:exon4:c.G392A:p.S131N,RPL32:NM_001007073:exon4:c.G392A:p.S131N	0.007	0.654	D	0.041	0.534	D	0	0.029	B	0.001	0.044	B	0	0.843	D	1	0.81	D	3.07	0.871	M	.	.	.	-2.28	0.508	N	0.53	0.613	-0.085	0.804	T	0.477	0.799
					Yes	chr3	20126092	20126092	T	C	exonic	KAT2B	.	nonsynonymous SNV	KAT2B:NM_003884:exon10:c.T1601C:p.I534T	0.001	0.785	D	0.001	0.834	D	1	0.906	D	1	0.974	D	0	0.843	D	1	0.81	D	3.795	0.954	H	0.79	0.491	T	-4.69	0.797	D	0.955	0.964	0.14	0.849	D	0.427	0.77
					Yes	chr3	23962577	23962577	T	G	exonic	NR1D2	.	nonsynonymous SNV	NR1D2:NM_001145425:exon5:c.T893G:p.L298R,NR1D2:NM_005126:exon5:c.T1118G:p.L373R	0.675	0.045	T	0.367	0.166	T	.	.	.	.	.	.	0.869	0.088	N	0.955	0.379	D	.	.	.	-2.89	0.916	D	0.07	0.061	N	0.408	0.449	-0.354	0.734	T	0.577	0.847
			Yes			chr3	25619930	25619930	C	T	exonic	TOP2B	.	nonsynonymous SNV	TOP2B:NM_001068:exon23:c.G2980A:p.A994T,TOP2B:NM_001330700:exon23:c.G2995A:p.A999T	0.267	0.162	T	0.469	0.129	T	0.061	0.232	B	0.088	0.297	B	0	0.843	D	1	0.588	D	2.175	0.61	M	0.83	0.478	T	-1.8	0.424	N	0.319	0.359	-0.983	0.343	T	0.144	0.467
			Yes			chr3	25619939	25619939	C	T	exonic	TOP2B	.	nonsynonymous SNV	TOP2B:NM_001068:exon23:c.G2971A:p.E991K,TOP2B:NM_001330700:exon23:c.G2986A:p.E996K	0.251	0.176	T	0.399	0.151	T	0.22	0.303	B	0.099	0.306	B	0	0.843	D	1	0.81	D	1.255	0.318	L	0.94	0.441	T	-2.73	0.594	D	0.587	0.607	-1.068	0.099	T	0.103	0.38
					Yes	chr3	30688431	30688431	C	T	exonic	TGFBR2	.	nonsynonymous SNV	TGFBR2:NM_003242:exon6:c.C1444T:p.P482S,TGFBR2:NM_001024847:exon7:c.C1519T:p.P507S	0.003	0.682	D	0.007	0.722	D	1	0.906	D	0.999	0.924	D	0	0.843	D	1	0.81	D	1.78	0.462	L	-3.23	0.934	D	-6.97	0.935	D	0.901	0.901	0.928	0.961	D	0.867	0.956
		Yes				chr3	37325989	37325989	A	G	exonic	GOLGA4	.	nonsynonymous SNV	GOLGA4:NM_002078:exon14:c.A4103G:p.E1368G,GOLGA4:NM_001172713:exon15:c.A4169G:p.E1390G	0.003	0.722	D	0.004	0.742	D	1	0.906	D	0.996	0.845	D	0.002	0.367	N	1	0.81	D	2.745	0.803	M	1.61	0.286	T	-4.34	0.774	D	0.458	0.542	-0.715	0.597	T	0.201	0.558
Yes						chr3	38125574	38125574	C	T	exonic	ACAA1	.	nonsynonymous SNV	ACAA1:NM_001130410:exon9:c.G911A:p.R304H,ACAA1:NM_001607:exon11:c.G1190A:p.R397H	0.022	0.614	D	0.008	0.692	D	0.96	0.553	D	0.23	0.433	B	0	0.843	D	1	0.588	D	2.41	0.696	M	-3.16	0.93	D	-3.7	0.706	D	0.63	0.644	-0.24	0.766	T	0.403	0.754
				Yes		chr3	40487159	40487159	T	C	exonic	ZNF619	.	nonsynonymous SNV	ZNF619:NM_001145083:exon4:c.T517C:p.S173P,ZNF619:NM_001145093:exon5:c.T649C:p.S217P,ZNF619:NM_001145082:exon6:c.T769C:p.S257P,ZNF619:NM_001145094:exon6:c.T622C:p.S208P,ZNF619:NM_001363277:exon6:c.T475C:p.S159P,ZNF619:NM_173656:exon6:c.T601C:p.S201P	0.001	0.785	D	0.001	0.834	D	0.838	0.464	P	0.276	0.401	B	.	.	.	1	0.09	N	2.34	0.672	M	3.15	0.078	T	-3.64	0.746	D	0.496	0.553	-1.03	0.204	T	0.027	0.116
				Yes		chr3	47006191	47006191	G	T	exonic	NBEAL2	.	nonsynonymous SNV	NBEAL2:NM_001365116:exon43:c.G6844T:p.D2282Y,NBEAL2:NM_015175:exon44:c.G6946T:p.D2316Y	0.001	0.913	D	0.001	0.834	D	1	0.906	D	0.996	0.845	D	0	0.843	D	1	0.529	D	3.55	0.933	H	-1.51	0.814	D	-7.3	0.953	D	0.798	0.794	0.486	0.903	D	0.607	0.861
Yes						chr3	47420954	47420954	A	G	exonic	SCAP	.	nonsynonymous SNV	SCAP:NM_001320044:exon8:c.T556C:p.S186P,SCAP:NM_012235:exon11:c.T1321C:p.S441P	0.029	0.458	D	0	0.928	D	0.804	0.452	P	0.747	0.559	P	0	0.843	D	1	0.81	D	2.98	0.855	M	-4.23	0.97	D	-3.82	0.72	D	0.908	0.966	1.093	0.994	D	0.948	0.983
			Yes			chr3	47845742	47845742	G	A	exonic	DHX30	.	nonsynonymous SNV	DHX30:NM_138615:exon10:c.G982A:p.A328T,DHX30:NM_001330990:exon11:c.G898A:p.A300T,DHX30:NM_014966:exon11:c.G865A:p.A289T	0.005	0.654	D	0.036	0.558	D	0.999	0.906	D	0.912	0.708	D	0	0.843	D	1	0.81	D	1.935	0.518	L	3.91	0.035	T	-0.99	0.268	N	0.501	0.563	-1.103	0.037	T	0.035	0.152
				Yes		chr3	47848529	47848529	G	A	exonic	DHX30	.	nonsynonymous SNV	DHX30:NM_138615:exon16:c.G2554A:p.V852M,DHX30:NM_001330990:exon17:c.G2470A:p.V824M,DHX30:NM_014966:exon17:c.G2437A:p.V813M	0.028	0.722	D	0.094	0.466	T	1	0.906	D	0.996	0.845	D	0	0.843	D	1	0.81	D	1.78	0.462	L	1.49	0.315	T	-1.81	0.426	N	0.434	0.476	-0.889	0.491	T	0.156	0.488
		Yes				chr3	47848638	47848638	C	T	exonic	DHX30	.	nonsynonymous SNV	DHX30:NM_138615:exon17:c.C2590T:p.R864W,DHX30:NM_001330990:exon18:c.C2506T:p.R836W,DHX30:NM_014966:exon18:c.C2473T:p.R825W	0.005	0.654	D	0.035	0.61	D	0.996	0.688	D	0.663	0.529	P	0.004	0.338	N	0.971	0.398	D	0.68	0.164	N	1.52	0.307	T	-4.14	0.763	D	0.414	0.466	-1.072	0.09	T	0.073	0.296
	Yes					chr3	48415286	48415286	G	A	exonic	PLXNB1	.	nonsynonymous SNV	PLXNB1:NM_001130082:exon20:c.C3856T:p.R1286W,PLXNB1:NM_002673:exon20:c.C3856T:p.R1286W	0.061	0.371	T	0.076	0.447	T	1	0.906	D	0.991	0.797	D	0.001	0.401	N	0.999	0.81	D	2.65	0.776	M	0.5	0.556	T	-3.2	0.647	D	0.589	0.626	-0.474	0.696	T	0.322	0.691
Yes						chr3	48678939	48678939	A	G	exonic	NCKIPSD	.	nonsynonymous SNV	NCKIPSD:NM_016453:exon11:c.T1730C:p.L577P,NCKIPSD:NM_184231:exon11:c.T1709C:p.L570P	0.001	0.785	D	0.002	0.794	D	0.999	0.906	D	0.987	0.804	D	0.161	0.177	U	1	0.81	D	2.485	0.724	M	0.09	0.614	T	-5.77	0.886	D	0.88	0.898	-0.178	0.782	T	0.404	0.754
				Yes		chr3	48679121	48679121	C	T	exonic	NCKIPSD	.	nonsynonymous SNV	NCKIPSD:NM_016453:exon10:c.G1633A:p.D545N,NCKIPSD:NM_184231:exon10:c.G1612A:p.D538N	0	0.913	D	0	0.928	D	1	0.906	D	0.989	0.784	D	0	0.843	U	1	0.588	D	2.28	0.649	M	-0.2	0.661	T	-3.93	0.733	D	0.829	0.825	-0.344	0.737	T	0.393	0.746
	Yes					chr3	48682442	48682442	G	A	exonic	NCKIPSD	.	nonsynonymous SNV	NCKIPSD:NM_016453:exon3:c.C392T:p.A131V,NCKIPSD:NM_184231:exon3:c.C392T:p.A131V	0.24	0.547	T	0.06	0.457	T	0.069	0.358	B	0.023	0.231	B	0.387	0.045	U	1	0.09	N	1.445	0.364	L	1.34	0.348	T	-0.89	0.245	N	0.279	0.373	-1.008	0.276	T	0.111	0.398
Yes						chr3	49014088	49014088	C	T	exonic	WDR6	.	nonsynonymous SNV	WDR6:NM_001320546:exon2:c.C2476T:p.R826W,WDR6:NM_001320547:exon2:c.C2401T:p.R801W,WDR6:NM_018031:exon2:c.C2554T:p.R852W	0.009	0.722	D	0.001	0.834	D	0.996	0.688	D	0.53	0.485	P	0.003	0.354	N	0.577	0.323	D	1.245	0.314	L	0.06	0.618	T	-1.37	0.437	N	0.253	0.415	-0.716	0.597	T	0.167	0.506
					Yes	chr3	49016469	49016469	G	A	exonic	DALRD3	.	nonsynonymous SNV	DALRD3:NM_001009996:exon8:c.C1106T:p.T369I,DALRD3:NM_001276405:exon8:c.C1106T:p.T369I,DALRD3:NM_018114:exon8:c.C605T:p.T202I	0.024	0.477	D	0.007	0.722	D	0.979	0.607	D	0.714	0.578	P	0	0.523	D	1	0.485	D	.	.	.	0.86	0.481	T	-2.05	0.487	N	0.79	0.786	-0.776	0.565	T	0.203	0.56
Yes						chr3	49117964	49117964	T	C	exonic	USP19	.	nonsynonymous SNV	USP19:NM_001199160:exon3:c.A281G:p.E94G,USP19:NM_001199161:exon3:c.A281G:p.E94G,USP19:NM_001199162:exon3:c.A281G:p.E94G,USP19:NM_001351098:exon3:c.A281G:p.E94G,USP19:NM_001351099:exon3:c.A281G:p.E94G,USP19:NM_001351100:exon3:c.A281G:p.E94G,USP19:NM_001351101:exon3:c.A281G:p.E94G,USP19:NM_001351102:exon3:c.A281G:p.E94G,USP19:NM_001351103:exon3:c.A281G:p.E94G,USP19:NM_001351104:exon3:c.A281G:p.E94G…	0.018	0.682	D	0.2	0.423	T	0.18	0.29	B	0.025	0.205	B	0.351	0.042	N	1	0.81	D	0.895	0.224	L	2.12	0.332	T	-0.63	0.346	N	0.259	0.37	-1.035	0.188	T	0.037	0.161
	Yes					chr3	49121502	49121502	C	T	exonic	LAMB2	.	nonsynonymous SNV	LAMB2:NM_002292:exon31:c.G5191A:p.A1731T	0.004	0.654	D	0.036	0.521	D	1	0.906	D	0.996	0.845	D	0	0.843	D	1	0.81	D	2.85	0.828	M	1.2	0.374	T	-2.77	0.587	D	0.702	0.706	-0.491	0.69	T	0.271	0.643
					Yes	chr3	49123033	49123033	T	C	exonic	LAMB2	.	nonsynonymous SNV	LAMB2:NM_002292:exon27:c.A4244G:p.D1415G	0.557	0.064	T	0.249	0.238	T	1	0.906	D	0.996	0.845	D	0	0.843	D	1	0.81	D	1.065	0.27	L	1.31	0.354	T	-1.97	0.456	N	0.461	0.526	-1.007	0.278	T	0.142	0.462
				Yes		chr3	49132535	49132535	C	T	exonic	LAMB2	.	nonsynonymous SNV	LAMB2:NM_002292:exon2:c.G205A:p.G69S	0	0.913	D	0	0.928	D	1	0.906	D	1	0.974	D	0	0.843	D	1	0.81	D	3.855	0.958	H	-2.31	0.877	D	-5.64	0.869	D	0.867	0.864	0.992	0.971	D	0.863	0.954
					Yes	chr3	49172797	49172797	G	A	exonic	KLHDC8B	.	nonsynonymous SNV	KLHDC8B:NM_173546:exon2:c.G28A:p.A10T	0.383	0.111	T	0.375	0.162	T	0.001	0.075	B	0.001	0.044	B	0.644	0.106	N	1	0.205	N	-0.48	0.027	N	-0.09	0.641	T	0.36	0.037	N	0.06	0.032	-1.029	0.208	T	0.068	0.279
		Yes				chr3	49271200	49271200	A	G	exonic	C3orf62	.	nonsynonymous SNV	C3orf62:NM_198562:exon3:c.T784C:p.F262L	0.145	0.252	T	0	0.928	D	0.106	0.26	B	0.073	0.281	B	0.002	0.366	N	0.558	0.313	N	1.1	0.28	L	0.82	0.481	T	-3.04	0.629	D	0.106	0.091	-0.905	0.474	T	0.101	0.374
	Yes					chr3	49700556	49700556	G	A	exonic	RNF123	.	nonsynonymous SNV	RNF123:NM_022064:exon14:c.G1195A:p.G399S	0.575	0.061	T	0.715	0.242	T	0	0.099	B	0.002	0.101	B	0.384	0.134	N	0.99	0.421	D	0.345	0.112	N	-0.6	0.748	T	-0.42	0.142	N	0.07	0.048	-0.974	0.363	T	0.154	0.485
	Yes					chr3	49722032	49722032	G	A	exonic	GMPPB	.	nonsynonymous SNV	GMPPB:NM_013334:exon8:c.C884T:p.A295V,GMPPB:NM_021971:exon8:c.C884T:p.A295V	0.723	0.068	T	0.648	0.104	T	0.002	0.163	B	0.003	0.121	B	0	0.513	D	1	0.81	D	0.825	0.209	L	-3.21	0.933	D	-2.11	0.48	N	0.694	0.701	0.07	0.836	D	0.664	0.883
			Yes			chr3	50290580	50290580	G	A	exonic	IFRD2	.	nonsynonymous SNV	IFRD2:NM_006764:exon2:c.C158T:p.T53I	0.183	0.217	T	0.236	0.247	T	0.473	0.366	P	0.085	0.294	B	0.169	0.174	N	1	0.09	N	0	0.065	N	0.86	0.468	T	0.31	0.04	N	0.31	0.353	-1.065	0.105	T	0.034	0.147
				Yes		chr3	50297502	50297502	G	C	exonic	NAA80	.	nonsynonymous SNV	NAA80:NM_012191:exon2:c.C28G:p.P10A	0.444	0.092	T	.	.	.	0.002	0.099	B	0.002	0.069	B	.	.	.	0.974	0.302	N	.	.	.	.	.	.	-0.64	0.187	N	0.171	0.182	-1.029	0.209	T	0.059	0.248
			Yes			chr3	51946289	51946289	C	T	exonic	PARP3	.	nonsynonymous SNV	PARP3:NM_001003931:exon9:c.C1222T:p.R408C,PARP3:NM_001370240:exon9:c.C1222T:p.R408C,PARP3:NM_005485:exon9:c.C1222T:p.R408C,PARP3:NM_001370239:exon10:c.C1222T:p.R408C	0.019	0.507	D	0.036	0.521	D	0.959	0.551	D	0.325	0.419	B	0	0.843	D	1	0.81	D	3.485	0.926	M	2.41	0.155	T	-6.48	0.915	D	0.402	0.447	-0.893	0.486	T	0.078	0.311
	Yes					chr3	52403421	52403421	A	G	exonic	BAP1	.	nonsynonymous SNV	BAP1:NM_004656:exon13:c.T1724C:p.L575P	0.299	0.185	T	0.237	0.342	T	0	0.029	B	0	0.014	B	0.093	0.202	N	1	0.208	N	-0.55	0.024	N	0.4	0.574	T	-0.21	0.146	N	0.235	0.3	-1.071	0.091	T	0.06	0.253
					Yes	chr3	52490731	52490731	T	G	exonic	NISCH	.	nonsynonymous SNV	NISCH:NM_007184:exon19:c.T3640G:p.Y1214D	0.123	0.275	T	0.283	0.215	T	0.99	0.634	D	0.797	0.581	P	0.113	0.193	N	0.909	0.364	D	1.15	0.293	L	3.18	0.075	T	-3.46	0.677	D	0.632	0.657	-1.049	0.146	T	0.032	0.136
	Yes					chr3	52693209	52693209	C	A	exonic	GNL3	.	nonsynonymous SNV	GNL3:NM_014366:exon11:c.C1067A:p.P356Q,GNL3:NM_206825:exon11:c.C1031A:p.P344Q,GNL3:NM_206826:exon11:c.C1031A:p.P344Q	0.001	0.785	D	0.004	0.765	D	0.975	0.581	D	0.823	0.592	P	0	0.843	D	1	0.81	D	2.68	0.785	M	1.26	0.363	T	-5.51	0.859	D	0.68	0.691	-0.749	0.58	T	0.21	0.571
			Yes			chr3	52696272	52696272	T	A	exonic	GLT8D1	.	nonsynonymous SNV	GLT8D1:NM_018446:exon6:c.A494T:p.K165M,GLT8D1:NM_152932:exon6:c.A494T:p.K165M,GLT8D1:NM_001010983:exon7:c.A494T:p.K165M,GLT8D1:NM_001278280:exon7:c.A494T:p.K165M,GLT8D1:NM_001278281:exon7:c.A494T:p.K165M	0.017	0.614	D	0.05	0.481	T	0.975	0.581	D	0.807	0.585	P	0	0.629	D	1	0.496	D	1.665	0.426	L	1.9	0.235	T	-2.9	0.63	D	0.518	0.548	-1.032	0.197	T	0.118	0.415
			Yes			chr3	58430873	58430873	T	C	exonic	PDHB	.	nonsynonymous SNV	PDHB:NM_001315536:exon5:c.A319G:p.N107D,PDHB:NM_000925:exon6:c.A373G:p.N125D,PDHB:NM_001173468:exon6:c.A373G:p.N125D	0	0.913	D	0.001	0.834	D	1	0.906	D	1	0.974	D	0	0.843	D	1	0.81	D	3.705	0.947	H	-2.96	0.92	D	-4.81	0.812	D	0.918	0.921	1.099	0.996	D	0.933	0.978
					Yes	chr3	58501385	58501385	T	C	exonic	KCTD6	.	nonsynonymous SNV	KCTD6:NM_153331:exon2:c.T467C:p.I156T,KCTD6:NM_001128214:exon3:c.T467C:p.I156T	0.134	0.263	T	0.03	0.542	D	0.03	0.2	B	0.013	0.165	B	0	0.843	D	1	0.81	D	0	0.065	N	0.09	0.614	T	-0.57	0.172	N	0.851	0.848	-1.024	0.224	T	0.102	0.377
			Yes			chr3	69029826	69029826	A	T	exonic	TMF1	.	nonsynonymous SNV	TMF1:NM_001363879:exon11:c.T2592A:p.D864E,TMF1:NM_007114:exon11:c.T2583A:p.D861E	0.434	0.094	T	1	0.012	T	0.012	0.185	B	0.01	0.197	B	0	0.523	D	1	0.476	D	1.23	0.307	L	0.87	0.464	T	0.03	0.066	N	0.232	0.261	-1.07	0.095	T	0.061	0.256
			Yes			chr3	69029833	69029833	A	G	exonic	TMF1	.	nonsynonymous SNV	TMF1:NM_001363879:exon11:c.T2585C:p.L862P,TMF1:NM_007114:exon11:c.T2576C:p.L859P	0.003	0.682	D	0.202	0.274	T	0.948	0.568	P	0.733	0.614	P	0.051	0.23	N	1	0.81	D	2.215	0.625	M	0.63	0.531	T	-4.1	0.749	D	0.681	0.688	-0.784	0.561	T	0.182	0.53
		Yes				chr3	69051948	69051948	G	A	exonic	TMF1	.	nonsynonymous SNV	TMF1:NM_001363879:exon1:c.C139T:p.P47S,TMF1:NM_007114:exon1:c.C139T:p.P47S	0.168	0.23	T	0.555	0.093	T	0.064	0.287	B	0.023	0.253	B	0.005	0.333	N	0.962	0.383	D	1.95	0.525	M	2.34	0.164	T	-0.74	0.208	N	0.116	0.105	-1.093	0.051	T	0.039	0.167
					Yes	chr3	101765424	101765424	T	C	exonic	CEP97	.	nonsynonymous SNV	CEP97:NM_001303401:exon11:c.T2294C:p.I765T,CEP97:NM_024548:exon11:c.T2471C:p.I824T	0.818	0.03	T	0.49	0.116	T	0	0.029	B	0	0.014	B	0.427	0.047	N	1	0.09	N	0.695	0.18	N	0.84	0.494	T	0.43	0.037	N	0.013	0.003	-1.032	0.199	T	0.064	0.263
Yes						chr3	108579405	108579405	G	T	exonic	CIP2A	.	nonsynonymous SNV	CIP2A:NM_020890:exon7:c.C694A:p.H232N	0.241	0.197	T	0.167	0.307	T	0.824	0.458	P	0.259	0.394	B	0	0.843	D	1	0.81	D	2.045	0.56	M	2.96	0.114	T	-1.86	0.456	N	0.868	0.875	-1.087	0.06	T	0.035	0.152
					Yes	chr3	113019622	113019622	A	G	exonic	NEPRO	.	nonsynonymous SNV	NEPRO:NM_001319109:exon1:c.T26C:p.L9P,NEPRO:NM_015412:exon1:c.T26C:p.L9P	0.323	0.134	T	0.924	0.037	T	0	0.029	B	0.001	0.044	B	0.597	0.056	N	1	0.214	N	.	.	.	2.51	0.143	T	0.13	0.055	N	0.089	0.121	-0.976	0.36	T	0.01	0.038
				Yes		chr3	114070758	114070758	T	C	exonic	QTRT2	.	nonsynonymous SNV	QTRT2:NM_001256836:exon2:c.T148C:p.S50P,QTRT2:NM_001256837:exon4:c.T97C:p.S33P,QTRT2:NM_001256835:exon5:c.T502C:p.S168P,QTRT2:NM_024638:exon6:c.T466C:p.S156P	0.021	0.501	D	0.112	0.37	T	0.026	0.194	B	0.119	0.322	B	0	0.629	N	0.672	0.304	N	.	.	.	.	.	.	-3.15	0.641	D	0.25	0.29	-1	0.3	T	0.083	0.324
				Yes		chr3	120002161	120002161	T	C	exonic	GSK3B	.	nonsynonymous SNV	GSK3B:NM_001146156:exon2:c.A167G:p.Y56C,GSK3B:NM_001354596:exon2:c.A167G:p.Y56C,GSK3B:NM_002093:exon2:c.A167G:p.Y56C	0	0.913	D	0.01	0.657	D	1	0.906	D	1	0.974	D	0	0.843	D	1	0.81	D	3.37	0.913	M	0.22	0.599	T	-8.83	0.978	D	0.967	0.978	0.412	0.893	D	0.547	0.834
			Yes			chr3	121694161	121694161	A	C	exonic	GOLGB1	.	nonsynonymous SNV	GOLGB1:NM_001256488:exon12:c.T6122G:p.M2041R,GOLGB1:NM_001366283:exon12:c.T6239G:p.M2080R,GOLGB1:NM_001366284:exon12:c.T6122G:p.M2041R,GOLGB1:NM_001256486:exon13:c.T6362G:p.M2121R,GOLGB1:NM_001256487:exon13:c.T6245G:p.M2082R,GOLGB1:NM_001366282:exon13:c.T6362G:p.M2121R,GOLGB1:NM_004487:exon13:c.T6347G:p.M2116R	0.007	0.632	D	0.11	0.373	T	0.919	0.509	P	0.432	0.454	B	0.002	0.37	N	0.843	0.351	D	1.445	0.364	L	2.44	0.151	T	-1.77	0.443	N	0.559	0.649	-1.022	0.232	T	0.061	0.253
			Yes			chr3	121719665	121719665	A	C	exonic	GOLGB1	.	nonsynonymous SNV	GOLGB1:NM_001256486:exon7:c.T752G:p.V251G,GOLGB1:NM_001256487:exon7:c.T635G:p.V212G,GOLGB1:NM_001366282:exon7:c.T752G:p.V251G,GOLGB1:NM_004487:exon7:c.T737G:p.V246G	0.019	0.501	D	0.002	0.794	D	0.999	0.779	D	0.997	0.863	D	0.035	0.247	N	1	0.548	D	2.075	0.57	M	2.45	0.153	T	-1.48	0.412	N	0.481	0.516	-1.093	0.051	T	0.087	0.337
					Yes	chr3	127017759	127017759	T	C	exonic	PLXNA1	.	nonsynonymous SNV	PLXNA1:NM_032242:exon18:c.T3527C:p.L1176P	0	0.913	D	0	0.928	D	0.997	0.707	D	0.98	0.748	D	0.091	0.204	N	1	0.81	D	2.965	0.852	M	-1.52	0.815	D	-5.26	0.841	D	0.885	0.884	0.649	0.925	D	0.726	0.906
			Yes			chr3	128069654	128069654	C	T	exonic	SEC61A1	.	nonsynonymous SNV	SEC61A1:NM_013336:exon12:c.C1423T:p.L475F	0.334	0.14	T	0.234	0.255	T	0.001	0.075	B	0.007	0.13	B	0	0.843	D	1	0.81	D	0.2	0.092	N	.	.	.	-0.55	0.168	N	0.461	0.498	-1.096	0.046	T	0.069	0.283
			Yes			chr3	128629980	128629980	A	G	exonic	RPN1	.	nonsynonymous SNV	RPN1:NM_002950:exon5:c.T1007C:p.L336P	0.002	0.785	D	0.001	0.834	D	0.999	0.779	D	0.994	0.821	D	0	0.843	D	1	0.81	D	2.93	0.845	M	.	.	.	-4.06	0.756	D	0.97	0.982	0.156	0.852	D	0.536	0.828
			Yes			chr3	128806478	128806478	T	G	exonic	RAB7A	.	nonsynonymous SNV	RAB7A:NM_004637:exon4:c.T287G:p.F96C	0	0.913	D	0	0.928	D	1	0.906	D	1	0.974	D	.	.	.	1	0.81	D	4.155	0.976	H	-1.63	0.824	D	-7.73	0.961	D	0.941	0.948	0.881	0.954	D	0.809	0.935
			Yes			chr3	129257791	129257791	T	C	exonic	COPG1	.	nonsynonymous SNV	COPG1:NM_016128:exon10:c.T802C:p.Y268H	0	0.913	D	0.027	0.553	D	0.997	0.707	D	0.992	0.804	D	0	0.629	D	1	0.537	D	3.08	0.873	M	1.42	0.332	T	-4.28	0.763	D	0.958	0.968	-0.381	0.726	T	0.264	0.636
					Yes	chr3	129437198	129437198	C	T	exonic	MBD4	.	nonsynonymous SNV	MBD4:NM_001276270:exon3:c.G446A:p.R149K,MBD4:NM_001276271:exon3:c.G446A:p.R149K,MBD4:NM_001276272:exon3:c.G446A:p.R149K,MBD4:NM_003925:exon3:c.G446A:p.R149K	0.394	0.127	T	0.661	0.068	T	0.571	0.401	P	0.21	0.449	B	0.025	0.262	N	1	0.09	N	2.555	0.746	M	-5.74	0.993	D	-0.37	0.138	N	0.039	0.023	0.709	0.933	D	0.934	0.978
	Yes					chr3	130733914	130733914	G	C	exonic	PIK3R4	.	nonsynonymous SNV	PIK3R4:NM_014602:exon4:c.C1084G:p.L362V	0.3	0.145	T	0.333	0.184	T	0.002	0.099	B	0.005	0.112	B	0.187	0.169	N	1	0.09	N	0.255	0.098	N	1.39	0.338	T	-0.01	0.072	N	0.115	0.103	-1.029	0.207	T	0.046	0.199
	Yes					chr3	130967376	130967376	T	C	exonic	ATP2C1	.	nonsynonymous SNV	ATP2C1:NM_001199182:exon14:c.T1250C:p.M417T,ATP2C1:NM_001199180:exon15:c.T1367C:p.M456T,ATP2C1:NM_001199181:exon15:c.T1367C:p.M456T,ATP2C1:NM_001199183:exon15:c.T1217C:p.M406T,ATP2C1:NM_001199184:exon15:c.T1217C:p.M406T,ATP2C1:NM_001199185:exon15:c.T1265C:p.M422T,ATP2C1:NM_001378511:exon15:c.T1367C:p.M456T,ATP2C1:NM_001378514:exon15:c.T1217C:p.M406T,ATP2C1:NM_014382:exon15:c.T1265C:p.M422T,ATP2C1…	0.06	0.378	T	0.16	0.314	T	0.014	0.338	B	0.038	0.397	B	0	0.843	D	1	0.588	D	-0.51	0.026	N	-2.92	0.924	D	-3.02	0.626	D	0.617	0.66	-0.986	0.336	T	0.088	0.339
		Yes				chr3	131382103	131382103	G	A	exonic	NUDT16	.	nonsynonymous SNV	NUDT16:NM_001171905:exon2:c.G58A:p.D20N,NUDT16:NM_001171906:exon2:c.G196A:p.D66N,NUDT16:NM_152395:exon2:c.G196A:p.D66N	0.477	0.247	T	0.096	0.407	T	0.056	0.228	B	0.088	0.297	B	0.001	0.408	D	0.999	0.495	D	1.845	0.487	L	3.07	0.085	T	-1.83	0.437	N	0.398	0.482	-1.051	0.14	T	0.023	0.1
			Yes			chr3	132450647	132450647	A	G	exonic	DNAJC13	.	nonsynonymous SNV	DNAJC13:NM_001329126:exon6:c.A337G:p.R113G,DNAJC13:NM_015268:exon6:c.A337G:p.R113G	0.041	0.419	D	0.078	0.423	T	0.967	0.564	D	0.916	0.652	D	0	0.843	D	1	0.81	D	2.25	0.638	M	2.21	0.184	T	-3.71	0.707	D	0.758	0.756	-1.129	0.018	T	0.094	0.357
		Yes				chr3	132511227	132511227	T	C	exonic	DNAJC13	.	nonsynonymous SNV	DNAJC13:NM_015268:exon44:c.T5276C:p.V1759A,DNAJC13:NM_001329126:exon45:c.T5291C:p.V1764A	0.008	0.586	D	0.02	0.586	D	0.998	0.732	D	0.984	0.761	D	0	0.843	D	1	0.588	D	2.33	0.668	M	0.79	0.491	T	-3.14	0.64	D	0.853	0.849	-0.476	0.695	T	0.297	0.669
Yes						chr3	134366286	134366286	T	C	exonic	AMOTL2	.	nonsynonymous SNV	AMOTL2:NM_001278683:exon4:c.A1357G:p.R453G,AMOTL2:NM_001278685:exon4:c.A1183G:p.R395G,AMOTL2:NM_001363943:exon4:c.A1183G:p.R395G,AMOTL2:NM_016201:exon4:c.A1183G:p.R395G	0.001	0.785	D	0.003	0.765	D	0.992	0.647	D	0.866	0.616	P	0	0.843	D	0.983	0.399	D	1.995	0.541	M	1.95	0.225	T	-5.52	0.86	D	0.639	0.658	-0.867	0.508	T	0.115	0.409
			Yes			chr3	139366594	139366594	T	C	exonic	COPB2	.	nonsynonymous SNV	COPB2:NM_004766:exon15:c.A1858G:p.R620G	0.004	0.654	D	0.016	0.631	D	0.578	0.388	P	0.507	0.479	P	0	0.843	D	1	0.81	D	3.435	0.921	M	-0.09	0.641	T	-6.33	0.909	D	0.9	0.9	-0.268	0.759	T	0.387	0.742
				Yes		chr3	142376555	142376555	T	C	exonic	XRN1	.	nonsynonymous SNV	XRN1:NM_001282857:exon24:c.A2755G:p.S919G,XRN1:NM_019001:exon24:c.A2755G:p.S919G	0.258	0.167	T	0.471	0.122	T	0	0.029	B	0	0.014	B	0	0.629	N	1	0.474	D	2.255	0.642	M	1.48	0.32	T	-2.4	0.528	N	0.316	0.356	-1.077	0.08	T	0.081	0.32
				Yes		chr3	142562907	142562907	C	A	exonic	ATR	.	nonsynonymous SNV	ATR:NM_001184:exon4:c.G495T:p.M165I,ATR:NM_001354579:exon4:c.G495T:p.M165I	0.416	0.1	T	0.487	0.117	T	0	0.029	B	0	0.014	B	0.955	0.083	N	0.997	0.227	N	0.55	0.145	N	-0.12	0.646	T	-0.45	0.148	N	0.116	0.105	-0.991	0.324	T	0.14	0.46
			Yes			chr3	149155147	149155147	G	T	exonic	HPS3	.	nonsynonymous SNV	HPS3:NM_001308258:exon7:c.G946T:p.V316L,HPS3:NM_032383:exon8:c.G1441T:p.V481L	0.143	0.254	T	0.255	0.234	T	0.001	0.142	B	0.004	0.121	B	0.69	0.102	N	0.971	0.257	N	1.95	0.525	M	-0.03	0.631	T	-0.93	0.249	N	0.073	0.047	-0.925	0.449	T	0.19	0.542
					Yes	chr3	150409624	150409624	G	A	exonic	TSC22D2	.	nonsynonymous SNV	TSC22D2:NM_001303264:exon1:c.G274A:p.G92R,TSC22D2:NM_014779:exon1:c.G274A:p.G92R	0.001	0.785	D	0.006	0.706	D	1	0.906	D	0.982	0.755	D	0	0.559	D	0.999	0.454	D	2.36	0.679	M	1.34	0.348	T	-4.24	0.76	D	0.804	0.8	-0.676	0.616	T	0.208	0.567
				Yes		chr3	155853430	155853430	C	A	exonic	SLC33A1	.	nonsynonymous SNV	SLC33A1:NM_001190992:exon1:c.G568T:p.A190S,SLC33A1:NM_001363883:exon1:c.G568T:p.A190S,SLC33A1:NM_004733:exon1:c.G568T:p.A190S	0.008	0.586	D	0.031	0.538	D	0.774	0.441	P	0.705	0.543	P	0	0.843	D	1	0.81	D	1.21	0.305	L	-0.61	0.718	T	-2.7	0.576	D	0.524	0.554	-0.854	0.517	T	0.213	0.575
					Yes	chr3	155911168	155911168	G	C	exonic	GMPS	.	nonsynonymous SNV	GMPS:NM_003875:exon7:c.G775C:p.A259P	0.002	0.722	D	0.003	0.765	D	1	0.906	D	1	0.974	D	0	0.843	D	1	0.81	D	3.905	0.962	H	0.56	0.545	T	-4.86	0.812	D	0.966	0.976	0.426	0.895	D	0.551	0.836
		Yes				chr3	160412408	160412408	A	G	exonic	SMC4	.	nonsynonymous SNV	SMC4:NM_005496:exon6:c.A935G:p.E312G,SMC4:NM_001002800:exon7:c.A935G:p.E312G,SMC4:NM_001288753:exon7:c.A860G:p.E287G	0	0.913	D	0.005	0.722	D	1	0.906	D	0.993	0.886	D	0	0.843	D	1	0.81	D	3.64	0.941	H	-1.02	0.763	T	-6.45	0.914	D	0.844	0.845	0.684	0.93	D	0.724	0.905
	Yes					chr3	160432305	160432305	T	G	exonic	SMC4	.	nonsynonymous SNV	SMC4:NM_005496:exon21:c.T3320G:p.V1107G,SMC4:NM_001002800:exon22:c.T3320G:p.V1107G,SMC4:NM_001288753:exon22:c.T3245G:p.V1082G	0.032	0.599	D	0.066	0.445	T	0.962	0.779	D	0.734	0.665	P	0	0.843	D	1	0.81	D	2.75	0.804	M	-0.8	0.741	T	-3.16	0.649	D	0.634	0.653	0.194	0.858	D	0.617	0.865
Yes						chr3	169783492	169783492	T	C	exonic	MYNN	.	nonsynonymous SNV	MYNN:NM_001185119:exon5:c.T1415C:p.I472T,MYNN:NM_018657:exon6:c.T1415C:p.I472T,MYNN:NM_001185118:exon7:c.T1415C:p.I472T	0.106	0.45	T	0.556	0.097	T	0.999	0.779	D	0.995	0.832	D	0	0.843	D	1	0.588	D	-0.58	0.023	N	3.21	0.155	T	0.04	0.17	N	0.491	0.525	-1.044	0.162	T	0.053	0.227
	Yes					chr3	179234195	179234195	T	C	exonic	PIK3CA	.	nonsynonymous SNV	PIK3CA:NM_006218:exon21:c.T3038C:p.L1013P	0	0.913	D	0	0.928	D	1	0.906	D	1	0.974	D	0	0.629	D	1	0.81	D	3.565	0.934	H	-1.6	0.822	D	-6.64	0.922	D	0.915	0.917	0.782	0.942	D	0.786	0.927
			Yes			chr3	179602672	179602672	C	T	exonic	MRPL47	.	nonsynonymous SNV	MRPL47:NM_020409:exon2:c.G224A:p.G75E	0.131	0.318	T	0.04	0.508	D	0.999	0.779	D	0.996	0.845	D	0	0.843	D	1	0.81	D	2.535	0.739	M	1.47	0.32	T	-5.61	0.867	D	0.801	0.797	-0.914	0.463	T	0.196	0.551
Yes						chr3	180607703	180607703	G	A	exonic	TTC14	.	nonsynonymous SNV	TTC14:NM_001042601:exon10:c.G1228A:p.A410T,TTC14:NM_001288582:exon10:c.G1228A:p.A410T,TTC14:NM_133462:exon10:c.G1228A:p.A410T	0.524	0.072	T	0.919	0.048	T	0	0.176	B	0.001	0.112	B	0.048	0.233	N	0.998	0.222	N	0.145	0.088	N	-0.82	0.741	T	-0.07	0.088	N	0.123	0.131	-1.009	0.271	T	0.118	0.415
	Yes					chr3	183866641	183866641	C	T	exonic	PARL	.	nonsynonymous SNV	PARL:NM_001037639:exon3:c.G446A:p.G149E,PARL:NM_001324436:exon3:c.G446A:p.G149E,PARL:NM_001324437:exon3:c.G446A:p.G149E,PARL:NM_001324438:exon3:c.G446A:p.G149E,PARL:NM_018622:exon3:c.G446A:p.G149E	0.233	0.263	T	0.192	0.358	T	0.255	0.732	B	0.097	0.736	B	0	0.629	D	1	0.537	D	2.2	0.62	M	-1.68	0.829	D	-3.15	0.704	D	0.747	0.81	-0.08	0.806	T	0.577	0.848
				Yes		chr3	183953088	183953088	C	T	exonic	ABCC5	.	nonsynonymous SNV	ABCC5:NM_001320032:exon18:c.G1249A:p.G417R,ABCC5:NM_005688:exon18:c.G2665A:p.G889R	0.285	0.153	T	0.139	0.337	T	0.877	0.482	P	0.581	0.502	P	0	0.843	D	1	0.81	D	2.32	0.664	M	1.14	0.384	T	-4.91	0.816	D	0.862	0.958	-0.7	0.604	T	0.311	0.682
		Yes		Yes		chr3	184182208	184182208	A	G	exonic	AP2M1	.	nonsynonymous SNV	AP2M1:NM_001025205:exon9:c.A1015G:p.K339E	0.002	0.785	D	0.013	0.706	D	0.958	0.615	D	0.603	0.669	P	0	0.843	D	1	0.81	D	2.455	0.712	M	2.17	0.19	T	-3.26	0.654	D	0.669	0.706	-0.829	0.534	T	0.159	0.493
					Yes	chr3	184358188	184358188	C	T	exonic	CLCN2	.	nonsynonymous SNV	CLCN2:NM_001171088:exon3:c.G343A:p.A115T,CLCN2:NM_001171087:exon4:c.G475A:p.A159T,CLCN2:NM_001171089:exon4:c.G475A:p.A159T,CLCN2:NM_004366:exon4:c.G475A:p.A159T	0.002	0.785	D	0.003	0.765	D	1	0.906	D	1	0.974	D	0	0.843	D	1	0.81	D	3.335	0.909	M	-3.6	0.95	D	-2.98	0.637	D	0.925	0.947	1.078	0.988	D	0.926	0.975
			Yes			chr3	185925544	185925544	A	G	exonic	TRA2B	.	nonsynonymous SNV	TRA2B:NM_004593:exon3:c.T253C:p.S85P	0.016	0.519	D	0.065	0.447	T	0.984	0.607	D	0.969	0.72	D	0	0.843	D	1	0.81	D	3.005	0.86	M	1.55	0.299	T	-2.15	0.487	N	0.78	0.777	-0.836	0.529	T	0.19	0.542
	Yes					chr3	194136627	194136627	C	A	exonic	HES1	.	nonsynonymous SNV	HES1:NM_005524:exon2:c.C119A:p.P40H	0	0.913	D	0.001	0.834	D	0.999	0.779	D	0.98	0.748	D	0	0.505	D	1	0.81	D	3.65	0.942	H	-4.67	0.98	D	-8.63	0.975	D	0.81	0.806	1.101	0.997	D	0.964	0.989
	Yes					chr3	194642147	194642147	G	T	exonic	LSG1	.	nonsynonymous SNV	LSG1:NM_018385:exon14:c.C1898A:p.A633E	0.38	0.112	T	0.416	0.143	T	0.036	0.207	B	0.025	0.205	B	0.78	0.067	N	1	0.09	N	1.495	0.374	L	2.56	0.137	T	-1.23	0.312	N	0.086	0.063	-0.939	0.428	T	0.028	0.121
	Yes					chr3	196886371	196886371	T	C	exonic	SENP5	.	nonsynonymous SNV	SENP5:NM_001308045:exon2:c.T1190C:p.L397P,SENP5:NM_152699:exon2:c.T1190C:p.L397P	0.007	0.614	D	0.328	0.188	T	0.991	0.641	D	0.69	0.538	P	0.17	0.174	N	1	0.81	D	2.125	0.59	M	1.11	0.389	T	-0.34	0.127	N	0.312	0.352	-1.074	0.085	T	0.11	0.396
Yes						chr3	196937548	196937548	C	T	exonic	NCBP2	.	nonsynonymous SNV	NCBP2:NM_001042540:exon3:c.G202A:p.E68K,NCBP2:NM_001308036:exon3:c.G307A:p.E103K,NCBP2:NM_007362:exon3:c.G361A:p.E121K	0.002	0.722	D	0.011	0.794	D	0.729	0.44	P	0.484	0.588	P	0	0.843	D	1	0.81	D	3.245	0.897	M	-0.86	0.745	T	-3.77	0.724	D	0.826	0.862	0.618	0.921	D	0.695	0.895
		Yes				chr4	358274	358274	A	G	exonic	ZNF141	.	nonsynonymous SNV	ZNF141:NM_001348279:exon4:c.A293G:p.Y98C	.	.	.	.	.	.	.	.	.	.	.	.	.	.	.	.	.	.	.	.	.	.	.	.	.	.	.	.	.	.	.	.	.	.
				Yes		chr4	2829826	2829826	C	T	exonic	SH3BP2	.	nonsynonymous SNV	SH3BP2:NM_001122681:exon8:c.C920T:p.P307L,SH3BP2:NM_001145855:exon8:c.C1004T:p.P335L,SH3BP2:NM_001145856:exon8:c.C1091T:p.P364L,SH3BP2:NM_003023:exon8:c.C920T:p.P307L	0.314	0.175	T	0.001	0.834	D	1	0.906	D	0.997	0.863	D	0.038	0.244	N	1	0.186	N	2.14	0.599	M	-3.76	0.956	D	-2.5	0.582	D	0.099	0.105	0.427	0.895	D	0.878	0.96
			Yes			chr4	2876008	2876008	C	A	exonic	ADD1	.	nonsynonymous SNV	ADD1:NM_001119:exon2:c.C93A:p.N31K,ADD1:NM_001354755:exon2:c.C93A:p.N31K,ADD1:NM_001354756:exon2:c.C93A:p.N31K,ADD1:NM_001354758:exon2:c.C93A:p.N31K,ADD1:NM_001354759:exon2:c.C93A:p.N31K,ADD1:NM_001354761:exon2:c.C93A:p.N31K,ADD1:NM_001354762:exon2:c.C93A:p.N31K,ADD1:NM_014189:exon2:c.C93A:p.N31K,ADD1:NM_014190:exon2:c.C93A:p.N31K,ADD1:NM_176801:exon2:c.C93A:p.N31K,ADD1:NM_001286645:exon3:c.C93A:…	0.005	0.632	D	0.031	0.603	D	0.159	0.39	B	0.373	0.436	B	0	0.843	D	0.994	0.422	D	1.47	0.37	L	1.5	0.312	T	-2.58	0.67	D	0.301	0.351	-1.093	0.051	T	0.072	0.294
	Yes					chr4	2932619	2932619	A	C	exonic	MFSD10	.	nonsynonymous SNV	MFSD10:NM_001120:exon4:c.T512G:p.L171R,MFSD10:NM_001146069:exon5:c.T512G:p.L171R,MFSD10:NM_001363679:exon5:c.T512G:p.L171R	0.292	0.223	T	0.516	0.172	T	0.002	0.099	B	0.001	0.181	B	0.084	0.207	N	1	0.09	N	-0.625	0.022	N	-1.26	0.792	T	2.47	0.003	N	0.315	0.369	-0.979	0.352	T	0.117	0.412
		Yes				chr4	10083130	10083130	C	T	exonic	WDR1	.	nonsynonymous SNV	WDR1:NM_005112:exon7:c.G668A:p.G223D,WDR1:NM_017491:exon10:c.G1088A:p.G363D	0.009	0.599	D	0.064	0.639	T	1	0.906	D	1	0.974	D	0	0.843	D	1	0.81	D	3.05	0.868	M	0.86	0.515	T	-4.74	0.803	D	0.863	0.881	-0.344	0.737	T	0.335	0.702
		Yes				chr4	15688727	15688727	T	C	exonic	FAM200B	.	nonsynonymous SNV	FAM200B:NM_001145191:exon2:c.T1750C:p.W584R	0	0.913	D	0	0.928	D	1	0.906	D	1	0.974	D	.	.	.	0.999	0.213	N	3.07	0.871	M	-2.46	0.889	D	-12	0.996	D	0.671	0.679	-0.106	0.8	T	0.743	0.912
				Yes		chr4	17492235	17492235	A	G	exonic	QDPR	.	nonsynonymous SNV	QDPR:NM_001306140:exon4:c.T449C:p.L150P,QDPR:NM_000320:exon5:c.T542C:p.L181P	0.001	0.785	D	0.006	0.706	D	1	0.906	D	0.998	0.886	D	0	0.843	D	1	0.81	D	4.075	0.972	H	-3.58	0.949	D	-5.96	0.897	D	0.956	0.965	1.083	0.99	D	0.934	0.978
				Yes		chr4	17577541	17577541	A	T	exonic	LAP3	.	nonsynonymous SNV	LAP3:NM_015907:exon1:c.A76T:p.S26C	0.177	0.222	T	0.181	0.293	T	0.507	0.373	P	0.111	0.315	B	0.886	0.073	N	1	0.09	N	0.69	0.17	N	0.88	0.46	T	-1.04	0.273	N	0.183	0.234	-1.044	0.162	T	0.05	0.213
				Yes		chr4	39300362	39300362	T	A	exonic	RFC1	.	nonsynonymous SNV	RFC1:NM_001363495:exon19:c.A2510T:p.H837L,RFC1:NM_001363496:exon19:c.A2513T:p.H838L,RFC1:NM_001204747:exon20:c.A2591T:p.H864L,RFC1:NM_002913:exon20:c.A2588T:p.H863L	0.106	0.301	T	0.175	0.299	T	0.835	0.463	P	0.653	0.526	P	0	0.629	D	1	0.588	D	1.645	0.42	L	1.01	0.411	T	-5.64	0.869	D	0.454	0.491	-0.972	0.368	T	0.126	0.433
Yes						chr4	56911078	56911078	C	T	exonic	REST	.	nonsynonymous SNV	REST:NM_001193508:exon2:c.C440T:p.A147V,REST:NM_001363453:exon2:c.C440T:p.A147V,REST:NM_005612:exon2:c.C440T:p.A147V	0.146	0.251	T	0.241	0.243	T	0.006	0.136	B	0.003	0.087	B	0.125	0.189	N	1	0.09	N	1.265	0.32	L	3.11	0.082	T	-1.01	0.266	N	0.066	0.049	-1.006	0.282	T	0.02	0.084
			Yes			chr4	57030357	57030357	G	T	exonic	POLR2B	.	nonsynonymous SNV	POLR2B:NM_001303268:exon23:c.G3168T:p.R1056S,POLR2B:NM_000938:exon24:c.G3393T:p.R1131S,POLR2B:NM_001303269:exon25:c.G3372T:p.R1124S	0.125	0.274	T	0.105	0.38	T	0.087	0.25	B	0.155	0.344	B	0	0.843	D	1	0.81	D	1.69	0.433	L	-0.99	0.759	T	-1.73	0.41	N	0.63	0.684	-0.75	0.579	T	0.263	0.635
				Yes		chr4	75957566	75957566	T	A	exonic	SDAD1	.	nonsynonymous SNV	SDAD1:NM_001288983:exon18:c.A1610T:p.K537I,SDAD1:NM_001288984:exon19:c.A1430T:p.K477I,SDAD1:NM_018115:exon19:c.A1721T:p.K574I	0.098	0.308	T	0.082	0.416	T	0.997	0.707	D	0.944	0.681	D	0	0.843	D	1	0.588	D	2.745	0.803	M	1.89	0.863	T	-1.98	0.458	N	0.535	0.563	0.439	0.897	D	0.705	0.898
	Yes					chr4	77161553	77161553	G	A	exonic	CCNG2	.	nonsynonymous SNV	CCNG2:NM_004354:exon5:c.G601A:p.A201T	0.323	0.242	T	0.156	0.318	T	1	0.906	D	0.997	0.863	D	0	0.843	D	1	0.81	D	2.785	0.813	M	0.78	0.494	T	-1.63	0.391	N	0.834	0.862	-0.699	0.605	T	0.295	0.666
					Yes	chr4	87980397	87980397	C	T	exonic	SPP1	.	nonsynonymous SNV	SPP1:NM_001040060:exon4:c.C98T:p.A33V,SPP1:NM_001040058:exon5:c.C179T:p.A60V,SPP1:NM_001251830:exon6:c.C218T:p.A73V	0.331	0.167	T	0.606	0.196	T	0.103	0.259	B	0.062	0.269	B	0.592	0.056	U	1	0.09	N	1.1	0.28	L	1.54	0.301	T	-1.57	0.48	N	0.12	0.145	-0.994	0.315	T	0.054	0.23
	Yes					chr4	121671588	121671588	C	T	exonic	ANXA5	.	nonsynonymous SNV	ANXA5:NM_001154:exon10:c.G680A:p.R227H	0.039	0.428	D	0.151	0.441	T	0.994	0.665	D	0.859	0.612	P	0	0.843	D	1	0.81	D	1.975	0.535	M	3.95	0.034	T	-2.69	0.574	D	0.541	0.628	-1.227	0	T	0.041	0.177
				Yes		chr4	121802739	121802739	T	C	exonic	EXOSC9	.	nonsynonymous SNV	EXOSC9:NM_001034194:exon3:c.T227C:p.L76P,EXOSC9:NM_005033:exon3:c.T227C:p.L76P	0.001	0.785	D	0.003	0.765	D	0.999	0.906	D	0.98	0.789	D	0	0.629	D	1	0.81	D	3.39	0.916	M	-0.44	0.698	T	-5.58	0.883	D	0.971	0.982	0.407	0.892	D	0.595	0.855
Yes						chr4	121807609	121807609	T	C	exonic	EXOSC9	.	nonsynonymous SNV	EXOSC9:NM_001034194:exon6:c.T592C:p.F198L,EXOSC9:NM_005033:exon6:c.T592C:p.F198L	0.033	0.461	D	0.105	0.616	T	0.964	0.779	D	0.736	0.707	P	0	0.843	D	1	0.81	D	1.995	0.541	M	1.12	0.387	T	-3.23	0.757	D	0.915	0.933	-0.506	0.684	T	0.335	0.702
				Yes		chr4	123401957	123401957	C	A	exonic	SPRY1	.	nonsynonymous SNV	SPRY1:NM_001258039:exon2:c.C366A:p.S122R,SPRY1:NM_005841:exon2:c.C366A:p.S122R,SPRY1:NM_199327:exon2:c.C366A:p.S122R,SPRY1:NM_001258038:exon3:c.C366A:p.S122R,SPRY1:NM_001375410:exon3:c.C366A:p.S122R	0.023	0.482	D	0.002	0.794	D	0.995	0.675	D	0.979	0.745	D	0	0.843	D	1	0.548	D	3.055	0.868	M	0.32	0.585	T	-2.82	0.595	D	0.372	0.424	-0.463	0.7	T	0.333	0.701
		Yes				chr4	124670372	124670372	C	T	exonic	ANKRD50	.	nonsynonymous SNV	ANKRD50:NM_001167882:exon3:c.G2368A:p.G790S,ANKRD50:NM_020337:exon4:c.G2905A:p.G969S	0.055	0.384	T	0.03	0.542	D	0.334	0.333	B	0.367	0.434	B	0	0.843	D	1	0.81	D	2.955	0.85	M	1.86	0.243	T	-3.46	0.677	D	0.644	0.659	-0.875	0.501	T	0.141	0.462
		Yes				chr4	143543914	143543914	T	C	exonic	SMARCA5	.	nonsynonymous SNV	SMARCA5:NM_003601:exon16:c.T2114C:p.M705T	0.751	0.036	T	0.459	0.126	T	0	0.029	B	0.007	0.13	B	0	0.843	D	1	0.588	D	1.245	0.314	L	-2.7	0.905	D	-2.48	0.541	N	0.75	0.749	-0.058	0.81	T	0.599	0.857
				Yes		chr4	158717172	158717172	G	A	exonic	PPID	.	nonsynonymous SNV	PPID:NM_005038:exon4:c.C362T:p.A121V	0	0.913	D	0.04	0.508	D	1	0.906	D	1	0.974	D	0.001	0.429	D	1	0.81	D	1.975	0.535	M	1.42	0.332	T	-3.98	0.738	D	0.921	0.924	-0.33	0.741	T	0.291	0.662
					Yes	chr4	158717175	158717175	A	G	exonic	PPID	.	nonsynonymous SNV	PPID:NM_005038:exon4:c.T359C:p.M120T	0.001	0.785	D	0.002	0.794	D	1	0.906	D	0.996	0.845	D	0	0.523	D	1	0.81	D	3.335	0.909	M	1.47	0.32	T	-5.78	0.88	D	0.971	0.982	-0.154	0.788	T	0.301	0.672
			Yes			chr4	169690590	169690590	T	C	exonic	CLCN3	.	nonsynonymous SNV	CLCN3:NM_001243374:exon5:c.T586C:p.F196L,CLCN3:NM_001243372:exon6:c.T667C:p.F223L,CLCN3:NM_001829:exon6:c.T667C:p.F223L,CLCN3:NM_173872:exon6:c.T667C:p.F223L	0.71	0.051	T	0.736	0.052	T	0	0.029	B	0.006	0.121	B	0	0.843	D	1	0.81	D	0.16	0.089	N	-3.03	0.923	D	-1.53	0.376	N	0.711	0.714	-0.25	0.764	T	0.5	0.811
	Yes					chr4	173333075	173333075	C	T	exonic	HMGB2	.	nonsynonymous SNV	HMGB2:NM_001130689:exon2:c.G290A:p.R97K,HMGB2:NM_001130688:exon3:c.G290A:p.R97K,HMGB2:NM_002129:exon3:c.G290A:p.R97K	0.025	0.473	D	0.092	0.4	T	0.852	0.47	P	0.978	0.741	D	0	0.629	D	1	0.81	D	2.305	0.66	M	-5.49	0.991	D	-2.55	0.573	D	0.787	0.784	1.106	0.998	D	0.969	0.99
	Yes					chr4	183683987	183683987	C	T	exonic	TRAPPC11	.	nonsynonymous SNV	TRAPPC11:NM_021942:exon12:c.C1220T:p.S407F,TRAPPC11:NM_199053:exon12:c.C1220T:p.S407F	0.114	0.454	T	0.004	0.742	D	0.794	0.59	P	0.478	0.569	P	0	0.629	D	1	0.498	D	1.15	0.293	L	.	.	.	-2.23	0.573	N	0.36	0.486	-0.574	0.659	T	0.271	0.642
		Yes				chr4	185146837	185146837	G	C	exonic	SLC25A4	.	nonsynonymous SNV	SLC25A4:NM_001151:exon4:c.G763C:p.V255L	1	0.01	T	1	0.012	T	0	0.029	B	0	0.014	B	0.068	0.217	N	0.949	0.266	N	-0.84	0.015	N	-1.11	0.775	T	0.3	0.041	N	0.033	0.009	-0.873	0.503	T	0.086	0.333
				Yes		chr5	6604222	6604222	C	T	exonic	NSUN2	.	nonsynonymous SNV	NSUN2:NM_001193455:exon16:c.G1768A:p.E590K,NSUN2:NM_017755:exon17:c.G1873A:p.E625K	0.01	0.565	D	0.043	0.514	D	0.992	0.647	D	0.916	0.652	D	0	0.843	D	1	0.81	D	3.14	0.882	M	-0.61	0.718	T	-2.96	0.634	D	0.563	0.587	-0.027	0.817	T	0.566	0.843
					Yes	chr5	16465650	16465650	A	C	exonic	ZNF622	.	nonsynonymous SNV	ZNF622:NM_033414:exon1:c.T16G:p.C6G	0	0.913	D	0	0.928	D	0.999	0.779	D	0.996	0.845	D	0	0.843	D	1	0.81	D	4.505	0.99	H	-5.26	0.989	D	-11.21	0.994	D	0.966	0.976	1.046	0.98	D	0.981	0.994
			Yes			chr5	16676073	16676073	A	G	exonic	MYO10	.	nonsynonymous SNV	MYO10:NM_012334:exon34:c.T4624C:p.S1542P	0.009	0.575	D	0.028	0.794	D	0.951	0.54	P	0.551	0.493	P	.	.	.	1	0.588	D	1.845	0.487	L	0.55	0.547	T	-2.67	0.656	D	0.622	0.791	-0.605	0.646	T	0.219	0.582
	Yes					chr5	16700977	16700977	C	T	exonic	MYO10	.	nonsynonymous SNV	MYO10:NM_012334:exon25:c.G3418A:p.G1140R	0.001	0.785	D	0.019	0.679	D	0.988	0.623	D	0.676	0.533	P	.	.	.	1	0.81	D	2.14	0.599	M	-2.27	0.885	D	-1.61	0.405	N	0.647	0.936	0.611	0.92	D	0.728	0.907
	Yes					chr5	16704645	16704645	C	T	exonic	MYO10	.	nonsynonymous SNV	MYO10:NM_012334:exon22:c.G2210A:p.R737Q	0.677	0.068	T	0.698	0.058	T	0	0.029	B	0.001	0.044	B	.	.	.	0.952	0.272	N	-0.25	0.039	N	-0.63	0.951	T	0.91	0.026	N	0.287	0.325	-0.431	0.71	T	0.514	0.818
Yes						chr5	16769098	16769098	C	T	exonic	MYO10	.	nonsynonymous SNV	MYO10:NM_012334:exon10:c.G1036A:p.G346R	0.009	0.575	D	0.004	0.742	D	1	0.906	D	1	0.974	D	.	.	.	1	0.81	D	2.655	0.777	M	-2.17	0.866	D	-6.23	0.94	D	0.489	0.74	0.748	0.938	D	0.81	0.936
			Yes			chr5	16818109	16818109	G	A	exonic	MYO10	.	nonsynonymous SNV	MYO10:NM_012334:exon3:c.C179T:p.T60M	0.077	0.403	T	0.011	0.668	D	0.916	0.507	P	0.346	0.426	B	.	.	.	1	0.09	N	1.355	0.338	L	-0.61	0.952	T	-2.34	0.637	N	0.154	0.169	0.341	0.882	D	0.775	0.924
Yes						chr5	31526290	31526290	C	T	exonic	DROSHA	.	nonsynonymous SNV	DROSHA:NM_013235:exon4:c.G643A:p.A215T,DROSHA:NM_001100412:exon5:c.G643A:p.A215T,DROSHA:NM_001382508:exon5:c.G643A:p.A215T	0.22	0.19	T	0.57	0.366	T	0.099	0.256	B	0.023	0.2	B	0.003	0.364	N	0.547	0.314	N	0.345	0.112	N	1.4	0.452	T	0.33	0.42	N	0.17	0.327	-1.012	0.264	T	0.068	0.28
	Yes					chr5	55277146	55277146	C	T	exonic	DHX29	.	nonsynonymous SNV	DHX29:NM_001345964:exon13:c.G2093A:p.C698Y,DHX29:NM_001345965:exon13:c.G338A:p.C113Y,DHX29:NM_019030:exon13:c.G2246A:p.C749Y	0.001	0.785	D	0.011	0.648	D	0.999	0.779	D	0.994	0.821	D	0	0.843	D	1	0.81	D	3.165	0.886	M	1.09	0.392	T	-8.02	0.966	D	0.969	0.98	-0.058	0.81	T	0.395	0.748
	Yes					chr5	55283706	55283706	G	A	exonic	DHX29	.	nonsynonymous SNV	DHX29:NM_001345964:exon11:c.C1462T:p.R488C,DHX29:NM_019030:exon11:c.C1462T:p.R488C	0	0.913	D	0.001	0.834	D	1	0.906	D	0.994	0.821	D	0	0.843	D	1	0.81	D	1.895	0.504	L	3.77	0.039	T	-3.98	0.738	D	0.877	0.875	-1.157	0.008	T	0.037	0.159
				Yes	Yes	chr5	65563377	65563377	G	A	exonic	PPWD1	.	nonsynonymous SNV	PPWD1:NM_015342:exon1:c.G67A:p.E23K	0.266	0.163	T	0.295	0.207	T	0	0.029	B	0	0.014	B	0.331	0.141	N	1	0.81	D	0.895	0.224	L	0.07	0.617	T	-0.46	0.15	N	0.209	0.233	-1.054	0.133	T	0.096	0.362
	Yes					chr5	65587257	65587257	G	T	exonic	PPWD1	.	nonsynonymous SNV	PPWD1:NM_001278929:exon10:c.G1334T:p.W445L,PPWD1:NM_001278927:exon11:c.G1382T:p.W461L,PPWD1:NM_015342:exon11:c.G1802T:p.W601L,PPWD1:NM_001278926:exon12:c.G1712T:p.W571L	0.001	0.785	D	0.011	0.648	D	0.461	0.468	P	0.146	0.474	B	0	0.629	D	1	0.81	D	2.67	0.782	M	0.97	0.425	T	-11.62	0.995	D	0.673	0.697	-0.551	0.667	T	0.204	0.562
			Yes			chr5	66170941	66170941	C	T	exonic	SREK1	.	nonsynonymous SNV	SREK1:NM_001077199:exon9:c.C1478T:p.S493F,SREK1:NM_001323529:exon9:c.C1478T:p.S493F,SREK1:NM_001323533:exon9:c.C1478T:p.S493F,SREK1:NM_001323535:exon9:c.C683T:p.S228F,SREK1:NM_001270492:exon10:c.C1130T:p.S377F,SREK1:NM_001323527:exon10:c.C1130T:p.S377F,SREK1:NM_001323534:exon10:c.C683T:p.S228F,SREK1:NM_139168:exon10:c.C1130T:p.S377F	0.013	0.599	D	0.012	0.648	D	0.729	0.426	P	0.264	0.396	B	0.008	0.31	N	0.612	0.326	D	1.355	0.338	L	2.74	0.117	T	-1.76	0.416	N	0.3	0.353	-1.119	0.024	T	0.028	0.121
		Yes				chr5	69116203	69116203	T	C	exonic	SLC30A5	.	nonsynonymous SNV	SLC30A5:NM_022902:exon9:c.T1061C:p.F354S	0.019	0.501	D	0.016	0.61	D	0.967	0.564	D	0.541	0.489	P	0	0.843	D	1	0.81	D	2.39	0.689	M	-0.15	0.652	T	-1.74	0.412	N	0.879	0.877	-0.256	0.762	T	0.378	0.735
Yes						chr5	73568436	73568436	G	A	exonic	UTP15	.	nonsynonymous SNV	UTP15:NM_001284430:exon4:c.G143A:p.R48Q,UTP15:NM_032175:exon4:c.G200A:p.R67Q	0.46	0.087	T	0.567	0.089	T	0.059	0.231	B	0.006	0.121	B	0.001	0.423	D	0.973	0.81	D	1.5	0.378	L	2.23	0.181	T	0.01	0.069	N	0.15	0.211	-1.031	0.201	T	0.027	0.117
				Yes		chr5	73568449	73568449	A	C	exonic	UTP15	.	nonsynonymous SNV	UTP15:NM_001284430:exon4:c.A156C:p.E52D,UTP15:NM_032175:exon4:c.A213C:p.E71D	0.164	0.288	T	0.392	0.187	T	0.989	0.628	D	0.87	0.618	P	0	0.843	D	1	0.81	D	2.56	0.748	M	2.13	0.196	T	-1.83	0.439	N	0.474	0.51	-0.756	0.576	T	0.255	0.625
Yes						chr5	74774036	74774036	A	G	exonic	NSA2	.	nonsynonymous SNV	NSA2:NM_014886:exon5:c.A691G:p.T231A	.	.	.	0.067	0.443	T	0.99	0.634	D	0.779	0.572	P	0	0.843	D	1	0.81	D	3.01	0.861	M	.	.	.	.	.	.	0.805	0.801	-0.482	0.693	T	0.265	0.636
			Yes			chr5	79656985	79656985	T	C	exonic	TENT2	.	nonsynonymous SNV	TENT2:NM_001297745:exon10:c.T926C:p.L309P,TENT2:NM_001114394:exon11:c.T1055C:p.L352P,TENT2:NM_001349549:exon11:c.T1130C:p.L377P,TENT2:NM_001349551:exon11:c.T1118C:p.L373P,TENT2:NM_001114393:exon12:c.T1055C:p.L352P,TENT2:NM_001297744:exon12:c.T1043C:p.L348P,TENT2:NM_001349552:exon12:c.T1055C:p.L352P,TENT2:NM_001349554:exon12:c.T1043C:p.L348P,TENT2:NM_173797:exon12:c.T1055C:p.L352P,TENT2:NM_0013495…	0.001	0.785	D	0.002	0.794	D	1	0.906	D	0.999	0.974	D	0	0.843	D	1	0.81	D	3.765	0.951	H	0.14	0.609	T	-6.58	0.92	D	0.809	0.814	0.222	0.863	D	0.502	0.812
Yes						chr5	80158875	80158875	A	G	exonic	SERINC5	.	nonsynonymous SNV	SERINC5:NM_001174071:exon8:c.T947C:p.L316P,SERINC5:NM_001174072:exon8:c.T947C:p.L316P,SERINC5:NM_178276:exon8:c.T947C:p.L316P	0.002	0.722	D	0.13	0.765	T	0.998	0.732	D	0.982	0.755	D	0	0.497	D	1	0.81	D	3.625	0.94	H	2.26	0.176	T	-4.31	0.766	D	0.97	0.981	-0.802	0.55	T	0.15	0.477
			Yes			chr5	90525157	90525157	T	C	exonic	LYSMD3	.	nonsynonymous SNV	LYSMD3:NM_001286812:exon2:c.A133G:p.R45G,LYSMD3:NM_198273:exon2:c.A133G:p.R45G	0	0.913	D	0	0.928	D	1	0.906	D	0.999	0.924	D	0	0.843	D	1	0.529	D	2.61	0.763	M	-0.5	0.705	T	-7	0.937	D	0.77	0.804	0.011	0.825	D	0.501	0.812
	Yes					chr5	98793305	98793305	T	C	exonic	RGMB	.	nonsynonymous SNV	RGMB:NM_001366508:exon3:c.T866C:p.L289P,RGMB:NM_001012761:exon5:c.T989C:p.L330P,RGMB:NM_001366509:exon5:c.T989C:p.L330P,RGMB:NM_001366510:exon5:c.T989C:p.L330P,RGMB:NM_001366511:exon5:c.T986C:p.L329P	0	0.913	D	0.001	0.834	D	1	0.906	D	1	0.974	D	0	0.843	D	1	0.81	D	2.78	0.811	M	-2.85	0.914	D	-6.42	0.913	D	0.966	0.988	0.921	0.96	D	0.862	0.954
Yes						chr5	98879559	98879559	G	A	exonic	CHD1	.	nonsynonymous SNV	CHD1:NM_001270:exon23:c.C3230T:p.A1077V,CHD1:NM_001364113:exon23:c.C3230T:p.A1077V,CHD1:NM_001376194:exon23:c.C3230T:p.A1077V	0.354	0.121	T	0.34	0.18	T	0.038	0.21	B	0.032	0.221	B	0.005	0.332	U	1	0.81	D	0.27	0.1	N	-2.6	0.899	D	-0.3	0.119	N	0.388	0.429	-0.363	0.732	T	0.473	0.797
			Yes			chr5	103559268	103559268	G	C	exonic	NUDT12	.	nonsynonymous SNV	NUDT12:NM_001300741:exon3:c.C353G:p.S118C,NUDT12:NM_031438:exon3:c.C407G:p.S136C	0.107	0.305	T	0.05	0.481	T	0.002	0.099	B	0.005	0.112	B	0.005	0.334	N	0.991	0.24	N	0.97	0.241	L	3.42	0.189	T	-2	0.461	N	0.149	0.214	-1.069	0.096	T	0.053	0.227
		Yes				chr5	113581450	113581450	T	A	exonic	YTHDC2	.	nonsynonymous SNV	YTHDC2:NM_001345976:exon23:c.T2488A:p.W830R,YTHDC2:NM_001345975:exon24:c.T2902A:p.W968R,YTHDC2:NM_022828:exon25:c.T3388A:p.W1130R	0.005	0.632	D	0.015	0.616	D	0.086	0.249	B	0.053	0.257	B	0	0.843	D	1	0.588	D	2.215	0.625	M	4.14	0.028	T	-5.26	0.841	D	0.879	0.877	-1.041	0.17	T	0.015	0.058
			Yes			chr5	115841493	115841493	T	G	exonic	ATG12	.	nonsynonymous SNV	ATG12:NM_001277783:exon1:c.A60C:p.E20D,ATG12:NM_004707:exon1:c.A60C:p.E20D	0.101	0.386	T	0.376	0.382	T	0.999	0.779	D	0.943	0.679	D	0.004	0.343	N	1	0.81	D	2	0.544	M	.	.	.	-0.62	0.613	N	0.359	0.462	-0.926	0.447	T	0.159	0.492
	Yes					chr5	132194988	132194988	C	T	exonic	P4HA2	.	nonsynonymous SNV	P4HA2:NM_001365681:exon13:c.G1292A:p.S431N,P4HA2:NM_001017974:exon14:c.G1469A:p.S490N,P4HA2:NM_001365677:exon14:c.G1475A:p.S492N,P4HA2:NM_004199:exon14:c.G1475A:p.S492N,P4HA2:NM_001142598:exon15:c.G1469A:p.S490N,P4HA2:NM_001142599:exon15:c.G1475A:p.S492N,P4HA2:NM_001365678:exon15:c.G1469A:p.S490N,P4HA2:NM_001365679:exon15:c.G1469A:p.S490N,P4HA2:NM_001365680:exon15:c.G1469A:p.S490N	0.267	0.162	T	0.349	0.176	T	0.584	0.507	P	0.597	0.527	P	0	0.843	D	1	0.81	D	0.335	0.104	N	-1.25	0.791	T	-0.67	0.193	N	0.724	0.746	-0.476	0.695	T	0.334	0.701
					Yes	chr5	136059107	136059107	G	A	exonic	TGFBI	.	nonsynonymous SNV	TGFBI:NM_000358:exon13:c.G1696A:p.A566T	0.545	0.067	T	0.691	0.059	T	0.002	0.099	B	0.014	0.169	B	0.008	0.312	N	0.992	0.81	D	0.355	0.12	N	-2.68	0.904	D	-0.46	0.15	N	0.208	0.231	-1.073	0.087	T	0.088	0.339
				Yes		chr5	138182716	138182716	G	C	exonic	KIF20A	.	nonsynonymous SNV	KIF20A:NM_005733:exon6:c.G645C:p.K215N	0.187	0.235	T	0.475	0.185	T	0.959	0.551	D	0.723	0.55	P	0	0.452	D	0.992	0.415	D	0.65	0.161	N	-0.48	0.707	T	-0.75	0.21	N	0.229	0.257	-0.809	0.546	T	0.238	0.605
	Yes					chr5	138184521	138184521	G	A	exonic	KIF20A	.	nonsynonymous SNV	KIF20A:NM_005733:exon13:c.G1528A:p.A510T	0.145	0.252	T	0.282	0.215	T	1	0.906	D	0.996	0.845	D	0.056	0.226	N	0.992	0.425	D	2.095	0.581	M	-0.43	0.7	T	-0.23	0.107	N	0.178	0.192	-0.58	0.656	T	0.333	0.701
Yes						chr5	138198617	138198617	G	A	exonic	CDC23	.	nonsynonymous SNV	CDC23:NM_004661:exon7:c.C820T:p.H274Y	0.218	0.191	T	0.698	0.058	T	0.007	0.142	B	0.005	0.112	B	0	0.843	D	1	0.81	D	-0.305	0.036	N	1.65	0.277	T	-0.93	0.249	N	0.792	0.788	-1.029	0.206	T	0.036	0.155
Yes						chr5	138468044	138468044	C	T	exonic	EGR1	.	nonsynonymous SNV	EGR1:NM_001964:exon2:c.C1595T:p.T532I	0.001	0.785	D	0.062	0.453	T	0.007	0.142	B	0.01	0.149	B	0.012	0.292	N	0.891	0.279	N	0.55	0.145	N	3.07	0.085	T	-0.47	0.152	N	0.155	0.16	-1.058	0.123	T	0.019	0.081
				Yes		chr5	140557208	140557208	G	A	exonic	SRA1	.	nonsynonymous SNV	SRA1:NM_001253764:exon1:c.C245T:p.A82V	.	.	.	.	.	.	.	.	.	.	.	.	.	.	.	.	.	.	.	.	.	.	.	.	.	.	.	.	.	.	.	.	.	.
			Yes			chr5	140669125	140669125	T	C	exonic	WDR55	.	nonsynonymous SNV	WDR55:NM_017706:exon6:c.T707C:p.L236P	0.003	0.682	D	0.006	0.706	D	1	0.906	D	0.962	0.707	D	0.002	0.387	N	1	0.81	D	2.71	0.793	M	0.92	0.445	T	-5.54	0.861	D	0.934	0.94	-0.433	0.71	T	0.276	0.648
	Yes					chr5	140697588	140697588	G	A	exonic	HARS2	.	nonsynonymous SNV	HARS2:NM_001278732:exon9:c.G785A:p.R262Q,HARS2:NM_001278731:exon10:c.G1142A:p.R381Q,HARS2:NM_012208:exon11:c.G1217A:p.R406Q,HARS2:NM_001363535:exon12:c.G1235A:p.R412Q,HARS2:NM_001363536:exon12:c.G1007A:p.R336Q	0.034	0.461	D	0.031	0.566	D	0.82	0.457	P	0.187	0.362	B	0	0.843	D	1	0.81	D	2.505	0.729	M	0.95	0.433	T	-3.65	0.701	D	0.198	0.311	-0.787	0.559	T	0.143	0.465
			Yes			chr5	141319053	141319053	C	T	exonic	TAF7	.	nonsynonymous SNV	TAF7:NM_005642:exon1:c.G992A:p.R331Q	0.807	0.031	T	1	0.012	T	0.105	0.26	B	0.013	0.165	B	0	0.629	D	0.978	0.394	D	0.87	0.215	L	2.03	0.21	T	1.07	0.013	N	0.36	0.402	-1.053	0.136	T	0.022	0.094
Yes						chr5	141644430	141644430	C	T	exonic	FCHSD1	.	nonsynonymous SNV	FCHSD1:NM_033449:exon17:c.G1651A:p.A551T	0.04	0.422	D	0.076	0.473	T	0.993	0.656	D	0.952	0.691	D	0	0.559	D	1	0.81	D	2.66	0.779	M	1.37	0.343	T	-1.47	0.374	N	0.423	0.463	-0.57	0.66	T	0.171	0.512
					Yes	chr5	141647435	141647435	A	C	exonic	FCHSD1	.	nonsynonymous SNV	FCHSD1:NM_033449:exon9:c.T791G:p.L264R	0.084	0.329	T	0.09	0.403	T	0.885	0.487	P	0.443	0.458	B	0.001	0.389	N	1	0.81	D	1.355	0.338	L	2.57	0.136	T	1.06	0.017	N	0.418	0.464	-1.054	0.134	T	0.03	0.131
					Yes	chr5	141854379	141854379	T	C	exonic	PCDH1	.	nonsynonymous SNV	PCDH1:NM_032420:exon5:c.A3377G:p.E1126G	0.019	0.501	D	0	0.928	D	1	0.906	D	0.999	0.924	D	0	0.454	U	1	0.81	D	.	.	.	0.58	0.541	T	-2.45	0.536	N	0.728	0.729	-0.478	0.694	T	0.293	0.665
				Yes		chr5	141930045	141930045	C	T	exonic	DELE1	.	nonsynonymous SNV	DELE1:NM_001142603:exon6:c.C628T:p.P210S,DELE1:NM_014773:exon6:c.C628T:p.P210S	0.127	0.271	T	0.265	0.227	T	0.267	0.317	B	0.04	0.238	B	0.107	0.196	N	1	0.182	N	.	.	.	2.63	0.178	T	-0.5	0.158	N	0.376	0.418	-0.996	0.311	T	0.02	0.082
	Yes					chr5	142314430	142314430	A	G	exonic	SPRY4	.	nonsynonymous SNV	SPRY4:NM_001127496:exon2:c.T679C:p.S227P,SPRY4:NM_001293290:exon2:c.T679C:p.S227P,SPRY4:NM_001293289:exon3:c.T679C:p.S227P,SPRY4:NM_030964:exon3:c.T748C:p.S250P	0.006	0.722	D	0.014	0.631	D	0.999	0.779	D	0.998	0.886	D	0	0.843	D	1	0.588	D	2.725	0.797	M	-0.13	0.648	T	-3.07	0.632	D	0.674	0.696	-0.105	0.8	T	0.427	0.77
				Yes		chr5	150027031	150027031	T	C	exonic	HMGXB3	.	nonsynonymous SNV	HMGXB3:NM_001366501:exon8:c.T1150C:p.S384P,HMGXB3:NM_014983:exon9:c.T1648C:p.S550P	0.42	0.099	T	0.38	0.16	T	0	0.029	B	0.001	0.044	B	0.029	0.256	N	0.882	0.305	N	1.175	0.299	L	.	.	.	-0.42	0.158	N	0.134	0.131	-1.028	0.211	T	0.069	0.281
			Yes			chr5	150447658	150447658	T	C	exonic	RPS14	.	nonsynonymous SNV	RPS14:NM_001025070:exon2:c.A76G:p.N26D,RPS14:NM_001025071:exon2:c.A76G:p.N26D,RPS14:NM_005617:exon2:c.A76G:p.N26D	0.221	0.189	T	0.546	0.096	T	0	0.029	B	0.004	0.101	B	0	0.843	D	1	0.81	D	0.99	0.25	L	.	.	.	-0.9	0.242	N	0.777	0.774	-0.776	0.565	T	0.228	0.593
	Yes					chr5	150718309	150718309	C	G	exonic	DCTN4	.	nonsynonymous SNV	DCTN4:NM_001135644:exon11:c.G867C:p.E289D,DCTN4:NM_016221:exon11:c.G1038C:p.E346D,DCTN4:NM_001135643:exon12:c.G1059C:p.E353D	0.321	0.135	T	0.328	0.188	T	0.003	0.112	B	0.01	0.149	B	0	0.559	N	1	0.588	D	0.935	0.236	L	1.93	0.229	T	-0.39	0.156	N	0.244	0.281	-1.052	0.137	T	0.035	0.149
			Yes			chr5	151673161	151673161	G	T	exonic	SPARC	.	nonsynonymous SNV	SPARC:NM_001309443:exon4:c.C173A:p.A58E,SPARC:NM_001309444:exon4:c.C176A:p.A59E,SPARC:NM_003118:exon4:c.C176A:p.A59E	1	0.039	T	1	0.369	T	0	0.029	B	0.001	0.044	B	0.327	0.142	N	1	0.09	N	0.46	0.13	N	1.97	0.32	T	0.85	0.022	N	0.245	0.277	-0.992	0.32	T	0.041	0.178
Yes						chr5	154811584	154811584	C	A	exonic	LARP1	.	nonsynonymous SNV	LARP1:NM_001367715:exon17:c.C2209A:p.P737T,LARP1:NM_001367713:exon18:c.C2410A:p.P804T,LARP1:NM_001367716:exon18:c.C2311A:p.P771T,LARP1:NM_001367717:exon18:c.C2716A:p.P906T,LARP1:NM_001367718:exon18:c.C2926A:p.P976T,LARP1:NM_001367719:exon18:c.C2410A:p.P804T,LARP1:NM_015315:exon18:c.C2794A:p.P932T,LARP1:NM_033551:exon18:c.C3025A:p.P1009T,LARP1:NM_001367714:exon19:c.C2410A:p.P804T	0.019	0.501	D	0.006	0.706	D	0.951	0.54	P	0.743	0.558	P	0	0.629	D	1	0.588	D	.	.	.	1.54	0.301	T	-5.89	0.888	D	0.504	0.536	-0.71	0.6	T	0.176	0.521
					Yes	chr5	154912996	154912996	C	T	exonic	GEMIN5	.	nonsynonymous SNV	GEMIN5:NM_001252156:exon14:c.G1895A:p.R632Q,GEMIN5:NM_015465:exon14:c.G1898A:p.R633Q	0.079	0.338	T	0	0.928	D	0.999	0.779	D	0.929	0.664	D	0	0.843	D	1	0.588	D	-0.14	0.045	N	3.56	0.047	T	-2.06	0.472	N	0.791	0.787	-1.17	0.005	T	0.037	0.159
Yes						chr5	160407809	160407809	T	C	exonic	SLU7	.	nonsynonymous SNV	SLU7:NM_001364517:exon10:c.A967G:p.S323G,SLU7:NM_001364518:exon10:c.A922G:p.S308G,SLU7:NM_001364522:exon10:c.A952G:p.S318G,SLU7:NM_006425:exon10:c.A922G:p.S308G,SLU7:NM_001364520:exon11:c.A922G:p.S308G,SLU7:NM_001364521:exon11:c.A922G:p.S308G,SLU7:NM_001364523:exon11:c.A952G:p.S318G	0.386	0.11	T	0.383	0.158	T	0.001	0.075	B	0.002	0.069	B	0	0.629	N	1	0.81	D	0.205	0.094	N	0.94	0.437	T	-1.64	0.393	N	0.099	0.081	-1.091	0.054	T	0.06	0.251
Yes						chr5	168495435	168495435	A	G	exonic	RARS1	.	nonsynonymous SNV	RARS1:NM_002887:exon6:c.A700G:p.R234G	0.001	0.785	D	0.001	0.834	D	0.988	0.623	D	0.957	0.699	D	0	0.843	D	1	0.81	D	2.395	0.692	M	-0.74	0.732	T	-6.48	0.915	D	0.956	0.965	0.073	0.837	D	0.544	0.832
				Yes		chr5	169594590	169594590	C	T	exonic	SPDL1	.	nonsynonymous SNV	SPDL1:NM_001329639:exon7:c.C800T:p.A267V,SPDL1:NM_001329640:exon7:c.C800T:p.A267V,SPDL1:NM_001329641:exon7:c.C800T:p.A267V,SPDL1:NM_017785:exon7:c.C800T:p.A267V,SPDL1:NM_001329642:exon8:c.C587T:p.A196V,SPDL1:NM_001329643:exon8:c.C587T:p.A196V	0.064	0.365	T	0.192	0.283	T	0.933	0.521	P	0.674	0.532	P	0	0.473	D	0.961	0.382	D	1.04	0.262	L	1.38	0.341	T	-1.44	0.354	N	0.183	0.199	-0.833	0.531	T	0.174	0.517
			Yes			chr5	173090424	173090424	G	A	exonic	CREBRF	.	nonsynonymous SNV	CREBRF:NM_001168393:exon4:c.G245A:p.G82D,CREBRF:NM_001168394:exon4:c.G245A:p.G82D,CREBRF:NM_153607:exon4:c.G245A:p.G82D	0.389	0.121	T	0.605	0.078	T	0	0.029	B	0.001	0.044	B	0	0.537	N	0.812	0.29	N	0.345	0.112	N	-0.6	0.717	T	-1.26	0.318	N	0.08	0.07	-0.943	0.422	T	0.158	0.491
Yes						chr5	176384019	176384019	T	C	exonic	NOP16	.	nonsynonymous SNV	NOP16:NM_001256539:exon5:c.A661G:p.K221E,NOP16:NM_001256540:exon5:c.A658G:p.K220E,NOP16:NM_001291305:exon5:c.A619G:p.K207E	.	.	.	0	0.928	D	.	.	.	.	.	.	0.014	0.014	N	1	0.09	N	.	.	.	.	.	.	.	.	.	0.142	0.159	-0.907	0.472	T	0.124	0.429
					Yes	chr5	177433623	177433623	G	A	exonic	GRK6	.	nonsynonymous SNV	GRK6:NM_001364164:exon7:c.G55A:p.A19T,GRK6:NM_001004105:exon8:c.G685A:p.A229T,GRK6:NM_001004106:exon8:c.G685A:p.A229T,GRK6:NM_002082:exon8:c.G685A:p.A229T	0.241	0.203	T	0.552	0.097	T	0.005	0.289	B	0.017	0.32	B	0	0.523	D	1	0.499	D	1.3	0.326	L	-0.11	0.644	T	-1.99	0.536	N	0.238	0.313	-0.871	0.505	T	0.175	0.518
					Yes	chr5	177512325	177512325	A	G	exonic	DDX41	.	nonsynonymous SNV	DDX41:NM_001321732:exon14:c.T1240C:p.C414R,DDX41:NM_001321830:exon15:c.T1240C:p.C414R,DDX41:NM_016222:exon15:c.T1618C:p.C540R	0.34	0.353	T	0.539	0.099	T	0.762	0.436	P	0.131	0.33	B	0	0.843	D	1	0.81	D	-0.165	0.043	N	-2.96	0.92	D	-2.72	0.579	D	0.843	0.839	-0.146	0.79	T	0.369	0.729
Yes						chr5	177512378	177512378	C	G	exonic	DDX41	.	nonsynonymous SNV	DDX41:NM_001321732:exon14:c.G1187C:p.R396P,DDX41:NM_001321830:exon15:c.G1187C:p.R396P,DDX41:NM_016222:exon15:c.G1565C:p.R522P	0	0.913	D	0	0.928	D	1	0.906	D	1	0.974	D	0	0.629	D	1	0.81	D	4.955	0.998	H	-5.48	0.991	D	-6.79	0.929	D	0.989	0.997	1.022	0.976	D	0.985	0.996
Yes						chr5	177512801	177512801	C	A	exonic	DDX41	.	nonsynonymous SNV	DDX41:NM_001321732:exon12:c.G1000T:p.V334L,DDX41:NM_001321830:exon13:c.G1000T:p.V334L,DDX41:NM_016222:exon13:c.G1378T:p.V460L	0.093	0.654	T	0.102	0.571	T	0.991	0.641	D	0.945	0.682	D	0	0.629	D	1	0.81	D	0.045	0.081	N	-0.83	0.742	T	-2.84	0.599	D	0.857	0.853	-0.52	0.679	T	0.351	0.715
				Yes		chr5	177513459	177513459	C	T	exonic	DDX41	.	nonsynonymous SNV	DDX41:NM_001321732:exon10:c.G746A:p.S249N,DDX41:NM_001321830:exon11:c.G746A:p.S249N,DDX41:NM_016222:exon11:c.G1124A:p.S375N	0.001	0.785	D	0.001	0.834	D	0.999	0.779	D	0.99	0.789	D	0	0.629	D	1	0.81	D	4.28	0.982	H	-0.49	0.704	T	-2.81	0.594	D	0.941	0.948	0.646	0.925	D	0.665	0.884
		Yes				chr5	177516178	177516178	G	T	exonic	DDX41	.	nonsynonymous SNV	DDX41:NM_016222:exon4:c.C314A:p.A105D	0.22	0.19	T	0.467	0.268	T	0.007	0.142	B	0.006	0.121	B	0	0.629	D	1	0.81	D	1.78	0.462	L	1.66	0.275	T	-1.24	0.314	N	0.816	0.812	-1.056	0.127	T	0.082	0.323
		Yes				chr5	179799039	179799039	T	C	exonic	MGAT4B	.	nonsynonymous SNV	MGAT4B:NM_054013:exon10:c.A1277G:p.Q426R,MGAT4B:NM_014275:exon11:c.A1232G:p.Q411R	0.051	0.575	T	0.096	0.412	T	0.967	0.564	D	0.932	0.667	D	0	0.843	D	1	0.81	D	2.09	0.579	M	1.42	0.332	T	-2.04	0.468	N	0.882	0.88	-0.472	0.697	T	0.323	0.692
					Yes	chr5	179871500	179871500	A	G	exonic	TBC1D9B	.	nonsynonymous SNV	TBC1D9B:NM_015043:exon15:c.T2446C:p.S816P,TBC1D9B:NM_198868:exon15:c.T2446C:p.S816P	0.248	0.172	T	0.297	0.206	T	0.996	0.688	D	0.953	0.693	D	0.002	0.384	N	1	0.81	D	1.935	0.518	L	0.25	0.594	T	-1.73	0.41	N	0.704	0.708	-0.431	0.71	T	0.336	0.703
				Yes		chr5	179888209	179888209	C	T	exonic	TBC1D9B	.	nonsynonymous SNV	TBC1D9B:NM_015043:exon7:c.G1148A:p.R383H,TBC1D9B:NM_198868:exon7:c.G1148A:p.R383H	0.006	0.614	D	0.008	0.679	D	1	0.906	D	0.979	0.745	D	0	0.843	D	1	0.81	D	3.42	0.919	M	2.78	0.123	T	-3.38	0.668	D	0.817	0.816	-0.913	0.465	T	0.123	0.426
		Yes				chr5	181224258	181224258	C	T	exonic	TRIM41	.	nonsynonymous SNV	TRIM41:NM_033549:exon1:c.C259T:p.R87W,TRIM41:NM_201627:exon1:c.C259T:p.R87W	0.001	0.785	D	0.002	0.834	D	0.976	0.906	D	0.489	0.765	P	0.065	0.219	N	0.822	0.289	N	1.445	0.364	L	0.96	0.566	T	-1.72	0.408	N	0.194	0.26	-0.746	0.582	T	0.209	0.568
				Yes		chr6	397136	397136	T	C	exonic	IRF4	.	nonsynonymous SNV	IRF4:NM_001195286:exon5:c.T518C:p.L173P,IRF4:NM_002460:exon5:c.T521C:p.L174P	0.294	0.148	T	0.274	0.221	T	0	0.029	B	0	0.014	B	0.329	0.141	N	1	0.51	D	-0.695	0.019	N	-4.23	0.97	D	-0.03	0.074	N	0.25	0.283	-0.519	0.679	T	0.476	0.799
		Yes				chr6	3081069	3081069	G	T	exonic	RIPK1	.	nonsynonymous SNV	RIPK1:NM_001354930:exon4:c.G412T:p.D138Y,RIPK1:NM_003804:exon4:c.G412T:p.D138Y	0	0.913	D	0	0.928	D	1	0.906	D	1	0.974	D	0	0.843	D	1	0.81	D	3.9	0.961	H	-3.16	0.93	D	-8.91	0.979	D	0.975	0.986	1.069	0.986	D	0.939	0.98
Yes						chr6	17764142	17764142	C	T	exonic	KIF13A	.	nonsynonymous SNV	KIF13A:NM_001105567:exon37:c.G5242A:p.E1748K,KIF13A:NM_001105566:exon38:c.G5281A:p.E1761K,KIF13A:NM_022113:exon39:c.G5386A:p.E1796K	0.018	0.507	D	0.168	0.306	T	0.002	0.122	B	0.008	0.185	B	0.156	0.03	N	1	0.09	N	0	0.065	N	-0.53	0.713	T	-0.73	0.214	N	0.148	0.22	-1.012	0.264	T	0.092	0.351
				Yes		chr6	18191341	18191341	T	C	exonic	KDM1B	.	nonsynonymous SNV	KDM1B:NM_001364614:exon10:c.T929C:p.L310S	.	.	.	.	.	.	.	.	.	.	.	.	0	0.629	D	1	0.81	D	.	.	.	.	.	.	.	.	.	.	.	-0.635	0.634	T	0.263	0.634
				Yes		chr6	24701559	24701559	A	G	exonic	ACOT13	.	nonsynonymous SNV	ACOT13:NM_018473:exon3:c.A367G:p.K123E,ACOT13:NM_001160094:exon4:c.A298G:p.K100E	0.083	0.331	T	0.074	0.43	T	0.331	0.333	B	0.121	0.323	B	0	0.843	D	1	0.81	D	0.895	0.224	L	2.24	0.179	T	-2.73	0.581	D	0.66	0.682	-1.009	0.271	T	0.016	0.067
					Yes	chr6	25983674	25983674	C	T	exonic	TRIM38	.	nonsynonymous SNV	TRIM38:NM_006355:exon8:c.C1385T:p.P462L	0.06	0.373	T	0.005	0.722	D	0	0.029	B	0.002	0.069	B	0.739	0.064	N	1	0.182	N	1.635	0.418	L	0.54	0.549	T	-3.97	0.737	D	0.144	0.145	-0.994	0.315	T	0.038	0.162
					Yes	chr6	26124287	26124287	T	G	exonic	H2AC6	.	nonsynonymous SNV	H2AC6:NM_003512:exon1:c.T55G:p.S19A	0.001	0.785	D	0.014	0.624	D	0.081	0.246	B	0.33	0.421	B	0.001	0.428	D	0.784	0.343	D	3.235	0.896	M	-0.55	0.711	T	-2.35	0.52	N	0.624	0.643	-0.276	0.756	T	0.366	0.727
Yes						chr6	26158447	26158447	G	A	exonic	H2BC5	.	nonsynonymous SNV	H2BC5:NM_021063:exon1:c.G278A:p.R93K,H2BC5:NM_138720:exon1:c.G278A:p.R93K	0.019	0.501	D	0.04	0.508	D	0.005	0.13	B	0.079	0.287	B	0	0.523	D	0.78	0.343	D	3.22	0.894	M	0.76	0.499	T	-2.85	0.6	D	0.382	0.428	-0.648	0.628	T	0.167	0.506
Yes						chr6	28129458	28129458	G	T	exonic	ZSCAN16	.	nonsynonymous SNV	ZSCAN16:NM_001320555:exon4:c.G555T:p.E185D,ZSCAN16:NM_001320556:exon4:c.G468T:p.E156D,ZSCAN16:NM_025231:exon4:c.G555T:p.E185D	0.179	0.221	T	0.339	0.181	T	0.629	0.402	P	0.146	0.339	B	0.006	0.323	N	1	0.09	N	1.055	0.269	L	3.36	0.059	T	-1.84	0.431	N	0.229	0.257	-0.908	0.471	T	0.003	0.011
					Yes	chr6	28227789	28227789	C	G	exonic	ZSCAN9	.	nonsynonymous SNV	ZSCAN9:NM_001199479:exon3:c.C520G:p.Q174E,ZSCAN9:NM_001199480:exon3:c.C520G:p.Q174E,ZSCAN9:NM_006299:exon3:c.C520G:p.Q174E	0.08	0.341	T	0.074	0.538	T	0.88	0.484	P	0.899	0.638	P	.	.	.	1	0.09	N	2.18	0.613	M	3.24	0.068	T	-1.68	0.401	N	0.14	0.177	-0.921	0.454	T	0.01	0.038
					Yes	chr6	33678693	33678693	T	C	exonic	ITPR3	.	nonsynonymous SNV	ITPR3:NM_002224:exon30:c.T3826C:p.S1276P	0.01	0.565	D	0.012	0.639	D	0.961	0.554	D	0.88	0.625	P	0	0.486	D	1	0.516	D	2.25	0.638	M	-3.76	0.956	D	-3.72	0.708	D	0.85	0.846	0.837	0.949	D	0.847	0.949
			Yes			chr6	34867583	34867583	G	C	exonic	UHRF1BP1	.	nonsynonymous SNV	UHRF1BP1:NM_017754:exon17:c.G3685C:p.G1229R	0.137	0.262	T	0.198	0.278	T	0.004	0.122	B	0.006	0.121	B	0	0.513	D	0.99	0.41	D	1.65	0.422	L	3.17	0.076	T	-1.55	0.376	N	0.286	0.324	-0.974	0.363	T	0.008	0.029
			Yes			chr6	36201727	36201727	T	C	exonic	BRPF3	.	nonsynonymous SNV	BRPF3:NM_015695:exon2:c.T1405C:p.S469P	0.144	0.298	T	0.121	0.393	T	0	0.029	B	0.001	0.044	B	0.007	0.318	N	0.642	0.306	N	2.01	0.547	M	2.32	0.196	T	-1.15	0.299	N	0.614	0.664	-1.043	0.165	T	0.019	0.079
			Yes			chr6	36507514	36507514	A	G	exonic	STK38	.	nonsynonymous SNV	STK38:NM_001305102:exon8:c.T758C:p.L253P,STK38:NM_007271:exon8:c.T758C:p.L253P	0.369	0.116	T	0.399	0.151	T	0	0.029	B	0.002	0.069	B	0	0.843	D	1	0.81	D	1.555	0.394	L	0.12	0.611	T	0.65	0.023	N	0.364	0.406	-1.044	0.161	T	0.081	0.321
				Yes		chr6	39891425	39891425	C	T	exonic	DAAM2	.	nonsynonymous SNV	DAAM2:NM_001201427:exon18:c.C2230T:p.R744C,DAAM2:NM_015345:exon18:c.C2230T:p.R744C	0	0.913	D	0	0.928	D	1	0.906	D	0.998	0.886	D	0	0.843	D	1	0.81	D	3.035	0.865	M	2.16	0.192	T	-6.31	0.908	D	0.925	0.955	-0.721	0.594	T	0.169	0.509
				Yes		chr6	43038388	43038388	T	A	exonic	CUL7	.	nonsynonymous SNV	CUL7:NM_001168370:exon25:c.A4748T:p.Q1583L,CUL7:NM_001374872:exon25:c.A4748T:p.Q1583L,CUL7:NM_001374873:exon25:c.A4664T:p.Q1555L,CUL7:NM_001374874:exon25:c.A4649T:p.Q1550L,CUL7:NM_014780:exon25:c.A4652T:p.Q1551L	0.039	0.425	D	0.105	0.38	T	0.01	0.155	B	0.006	0.121	B	0.535	0.053	N	0.989	0.244	N	1.1	0.28	L	-1.29	0.795	T	-2.26	0.508	N	0.279	0.316	-0.875	0.501	T	0.169	0.509
Yes						chr6	43184359	43184359	C	T	exonic	CUL9	.	nonsynonymous SNV	CUL9:NM_015089:exon2:c.C49T:p.R17W	0.013	0.539	D	0.021	0.586	D	0.978	0.588	D	0.353	0.429	B	0.128	0.187	N	0.895	0.278	N	2.24	0.634	M	-0.82	0.741	T	-2.38	0.525	N	0.28	0.318	-0.831	0.533	T	0.204	0.561
					Yes	chr6	43222594	43222594	T	G	exonic	CUL9	.	nonsynonymous SNV	CUL9:NM_015089:exon37:c.T6985G:p.F2329V	0.169	0.229	T	0.016	0.61	D	0.013	0.166	B	0.003	0.087	B	0.199	0.166	N	0.76	0.34	D	1.1	0.28	L	-0.56	0.712	T	-0.01	0.077	N	0.772	0.769	-1.105	0.035	T	0.071	0.289
					Yes	chr6	43513197	43513197	C	T	exonic	YIPF3	.	nonsynonymous SNV	YIPF3:NM_015388:exon6:c.G538A:p.E180K	0.025	0.486	D	0.016	0.616	D	0.996	0.688	D	0.987	0.775	D	0	0.629	D	1	0.81	D	2.005	0.546	M	1.01	0.411	T	-2.21	0.497	N	0.972	0.983	-0.71	0.6	T	0.212	0.572
				Yes		chr6	43621717	43621717	C	T	exonic	GTPBP2	.	nonsynonymous SNV	GTPBP2:NM_001286216:exon12:c.G1442A:p.G481D,GTPBP2:NM_019096:exon12:c.G1706A:p.G569D	0.167	0.269	T	0.171	0.315	T	0.999	0.779	D	0.988	0.78	D	0	0.843	D	1	0.81	D	2.06	0.567	M	0.73	0.539	T	-3.71	0.75	D	0.35	0.683	-0.764	0.572	T	0.221	0.584
					Yes	chr6	44251800	44251800	T	C	exonic	HSP90AB1	.	nonsynonymous SNV	HSP90AB1:NM_001271969:exon9:c.T1378C:p.S460P,HSP90AB1:NM_001271970:exon9:c.T1378C:p.S460P,HSP90AB1:NM_001271971:exon9:c.T1234C:p.S412P,HSP90AB1:NM_001271972:exon9:c.T1348C:p.S450P,HSP90AB1:NM_001371238:exon9:c.T1378C:p.S460P,HSP90AB1:NM_007355:exon9:c.T1378C:p.S460P	0	0.913	D	0.001	0.834	D	1	0.906	D	0.989	0.784	D	0	0.629	U	1	0.81	D	5.05	0.999	H	2.11	0.199	T	-2.74	0.582	D	0.94	0.947	-0.119	0.796	T	0.237	0.604
				Yes		chr6	44301256	44301256	T	G	exonic	AARS2	.	nonsynonymous SNV	AARS2:NM_020745:exon21:c.A2693C:p.K898T	0.061	0.371	T	0.143	0.332	T	0.883	0.485	P	0.522	0.483	P	0	0.843	D	1	0.81	D	1.845	0.487	L	-0.12	0.646	T	-2.27	0.507	N	0.688	0.694	-0.918	0.458	T	0.155	0.485
				Yes		chr6	56509672	56509672	C	T	exonic	DST	.	nonsynonymous SNV	DST:NM_015548:exon55:c.G11113A:p.G3705R,DST:NM_001374730:exon64:c.G11764A:p.G3922R,DST:NM_183380:exon65:c.G12091A:p.G4031R,DST:NM_001144770:exon66:c.G12211A:p.G4071R,DST:NM_001144769:exon68:c.G12625A:p.G4209R,DST:NM_001374729:exon69:c.G18022A:p.G6008R,DST:NM_001374722:exon74:c.G18982A:p.G6328R,DST:NM_001374734:exon74:c.G19009A:p.G6337R,DST:NM_001374736:exon74:c.G18982A:p.G6328R	0.085	0.333	T	.	.	.	0.098	0.256	B	0.043	0.243	B	0.586	0.111	N	.	.	.	.	.	.	0.59	0.539	T	0.8	0.019	N	0.21	0.379	-1.041	0.171	T	0.057	0.241
			Yes			chr6	56517214	56517214	T	C	exonic	DST	.	nonsynonymous SNV	DST:NM_015548:exon52:c.A10472G:p.E3491G,DST:NM_001374730:exon61:c.A11123G:p.E3708G,DST:NM_183380:exon62:c.A11450G:p.E3817G,DST:NM_001144770:exon63:c.A11570G:p.E3857G,DST:NM_001144769:exon65:c.A11984G:p.E3995G,DST:NM_001374729:exon66:c.A17381G:p.E5794G,DST:NM_001374722:exon71:c.A18341G:p.E6114G,DST:NM_001374734:exon71:c.A18368G:p.E6123G,DST:NM_001374736:exon71:c.A18341G:p.E6114G	0.002	0.722	D	.	.	.	0.983	0.604	D	0.839	0.601	P	0	0.523	D	.	.	.	.	.	.	1.32	0.352	T	-5.45	0.863	D	0.493	0.563	-0.944	0.419	T	0.147	0.471
			Yes			chr6	56631887	56631887	T	C	exonic	DST	.	nonsynonymous SNV	DST:NM_001723:exon15:c.A2348G:p.Q783R,DST:NM_015548:exon15:c.A2348G:p.Q783R,DST:NM_001374729:exon25:c.A3326G:p.Q1109R,DST:NM_001374730:exon25:c.A3326G:p.Q1109R,DST:NM_183380:exon25:c.A3326G:p.Q1109R,DST:NM_001144770:exon26:c.A3446G:p.Q1149R,DST:NM_001144769:exon28:c.A3860G:p.Q1287R,DST:NM_001374722:exon29:c.A3959G:p.Q1320R,DST:NM_001374734:exon29:c.A3986G:p.Q1329R,DST:NM_001374736:exon29:c.A3959G…	0.008	0.632	D	0.011	0.794	D	0.021	0.732	B	0.021	0.769	B	0	0.477	D	.	.	.	2.805	0.818	M	1.3	0.668	T	-3.46	0.707	D	0.544	0.697	-0.227	0.77	T	0.41	0.759
					Yes	chr6	57141963	57141963	C	T	exonic	ZNF451	.	nonsynonymous SNV	ZNF451:NM_001031623:exon9:c.C872T:p.A291V,ZNF451:NM_015555:exon9:c.C872T:p.A291V	0.123	0.289	T	0.168	0.311	T	0.346	0.424	B	0.113	0.383	B	0.002	0.386	N	0.989	0.408	D	2.505	0.729	M	3.14	0.079	T	0.13	0.058	N	0.399	0.465	-1.02	0.237	T	0.015	0.059
	Yes					chr6	63713344	63713344	A	G	exonic	PHF3	.	nonsynonymous SNV	PHF3:NM_001370349:exon15:c.A5492G:p.D1831G,PHF3:NM_001370350:exon15:c.A3563G:p.D1188G,PHF3:NM_015153:exon15:c.A5756G:p.D1919G,PHF3:NM_001370348:exon16:c.A5756G:p.D1919G,PHF3:NM_001290259:exon17:c.A5492G:p.D1831G	0	0.913	D	0.005	0.722	D	0.953	0.543	P	0.469	0.467	P	0.001	0.411	D	0.993	0.417	D	1.1	0.28	L	1.84	0.247	T	-1.81	0.426	N	0.42	0.46	-1.119	0.024	T	0.034	0.146
	Yes					chr6	83169272	83169272	C	G	exonic	PGM3	.	nonsynonymous SNV	PGM3:NM_001367286:exon12:c.G1468C:p.A490P,PGM3:NM_001199919:exon13:c.G1591C:p.A531P,PGM3:NM_015599:exon13:c.G1591C:p.A531P,PGM3:NM_001199917:exon14:c.G1675C:p.A559P,PGM3:NM_001367287:exon14:c.G1675C:p.A559P	0.002	0.722	D	0.007	0.692	D	1	0.906	D	0.999	0.924	D	0	0.843	D	1	0.81	D	3.25	0.898	M	0.9	0.452	T	-4.46	0.778	D	0.722	0.895	-0.213	0.773	T	0.29	0.662
Yes						chr6	87257171	87257171	C	T	exonic	ZNF292	.	nonsynonymous SNV	ZNF292:NM_015021:exon8:c.C3542T:p.S1181L,ZNF292:NM_001351444:exon9:c.C3122T:p.S1041L	0.005	0.632	D	0.165	0.312	T	0.968	0.566	D	0.265	0.397	B	0.083	0.208	N	0.852	0.285	N	2.045	0.56	M	2.97	0.095	T	-0.93	0.249	N	0.671	0.679	-1.027	0.214	T	0.011	0.041
	Yes					chr6	89674149	89674149	A	G	exonic	MDN1	.	nonsynonymous SNV	MDN1:NM_014611:exon79:c.T13202C:p.V4401A	0.009	0.575	D	.	.	.	0.163	0.284	B	0.049	0.251	B	0.015	0.282	N	1	0.182	N	2.36	0.679	M	3.92	0.035	T	-1.99	0.459	N	0.327	0.548	-1.017	0.248	T	0.007	0.026
			Yes			chr6	89719201	89719201	A	C	exonic	MDN1	.	nonsynonymous SNV	MDN1:NM_014611:exon41:c.T5992G:p.F1998V	0.002	0.722	D	.	.	.	0.983	0.604	D	0.773	0.57	P	0	0.843	D	1	0.588	D	3.385	0.915	M	3.49	0.051	T	-5.66	0.871	D	0.745	0.763	-1.071	0.093	T	0.043	0.186
			Yes			chr6	89740295	89740295	G	C	exonic	MDN1	.	nonsynonymous SNV	MDN1:NM_014611:exon32:c.C4532G:p.A1511G	0.028	0.461	D	.	.	.	0.972	0.574	D	0.959	0.702	D	0	0.843	D	1	0.81	D	2.36	0.679	M	0.54	0.549	T	-3.17	0.644	D	0.634	0.647	-0.408	0.718	T	0.342	0.708
				Yes		chr6	108212200	108212200	T	C	exonic	SNX3	.	nonsynonymous SNV	SNX3:NM_001300928:exon3:c.A313G:p.R105G	.	.	.	.	.	.	.	.	.	.	.	.	.	.	.	.	.	.	.	.	.	.	.	.	.	.	.	.	.	.	.	.	.	.
			Yes			chr6	110892964	110892964	T	C	exonic	AMD1	.	nonsynonymous SNV	AMD1:NM_001287216:exon4:c.T403C:p.F135L,AMD1:NM_001287214:exon7:c.T676C:p.F226L,AMD1:NM_001287215:exon8:c.T556C:p.F186L,AMD1:NM_001634:exon8:c.T763C:p.F255L	0	0.913	D	0	0.928	D	1	0.906	D	1	0.974	D	0	0.843	N	1	0.81	D	3.45	0.922	M	.	.	.	-5.56	0.871	D	0.849	0.852	0.227	0.864	D	0.512	0.817
			Yes			chr6	111267031	111267031	C	T	exonic	MFSD4B	.	nonsynonymous SNV	MFSD4B:NM_153369:exon4:c.C1469T:p.A490V	0.204	0.201	T	0.402	0.149	T	0.004	0.122	B	0.007	0.13	B	0.401	0.131	N	1	0.09	N	.	.	.	0.8	0.488	T	-0.68	0.195	N	0.032	0.008	-1.026	0.217	T	0.031	0.135
			Yes			chr6	113946088	113946088	C	T	exonic	HDAC2	.	nonsynonymous SNV	HDAC2:NM_001527:exon9:c.G902A:p.G301E	0	0.913	D	0	0.928	D	1	0.906	D	1	0.974	D	0	0.629	D	1	0.81	D	3.635	0.941	H	0.11	0.612	T	-7.42	0.948	D	0.836	0.854	-0.039	0.814	T	0.455	0.787
	Yes					chr6	113949178	113949178	A	C	exonic	HDAC2	.	nonsynonymous SNV	HDAC2:NM_001527:exon7:c.T722G:p.I241R	0	0.913	D	0	0.928	D	0.965	0.56	D	0.836	0.599	P	0	0.843	D	1	0.81	D	3.95	0.964	H	-0.55	0.711	T	-6.18	0.904	D	0.854	0.858	0.37	0.886	D	0.568	0.843
				Yes		chr6	125966981	125966981	T	C	exonic	HINT3	.	nonsynonymous SNV	HINT3:NM_138571:exon2:c.T296C:p.L99P	0	0.913	D	0	0.928	D	1	0.906	D	1	0.974	D	0	0.843	D	1	0.81	D	4.045	0.97	H	-4.63	0.979	D	-6.97	0.935	D	0.933	0.938	1.077	0.988	D	0.973	0.992
			Yes			chr6	132461859	132461859	T	C	exonic	STX7	.	nonsynonymous SNV	STX7:NM_001326580:exon10:c.A695G:p.K232R	1	0.01	T	0.783	0.043	T	.	.	.	.	.	.	.	.	.	1	0.81	D	.	.	.	1.24	0.367	T	0.64	0.024	N	0.109	0.095	-0.972	0.369	T	0.018	0.077
	Yes					chr6	135036769	135036769	A	G	exonic	HBS1L	.	nonsynonymous SNV	HBS1L:NM_001145207:exon5:c.T1688C:p.F563S	0	0.913	D	0.006	0.706	D	1	0.906	D	0.999	0.924	D	.	.	.	1	0.81	D	.	.	.	.	.	.	-2.15	0.487	N	0.947	0.955	-0.129	0.794	T	0.394	0.747
					Yes	chr6	136276218	136276218	A	G	exonic	BCLAF1	.	nonsynonymous SNV	BCLAF1:NM_001077440:exon5:c.T1301C:p.L434P,BCLAF1:NM_001301038:exon5:c.T1301C:p.L434P,BCLAF1:NM_001363659:exon5:c.T1307C:p.L436P,BCLAF1:NM_014739:exon5:c.T1307C:p.L436P	1	0.01	T	0.226	0.303	T	0	0.029	B	0	0.014	B	0.915	0.085	N	0.996	0.81	D	-0.625	0.022	N	2.56	0.137	T	2.91	0.002	N	0.137	0.149	-0.86	0.512	T	0.003	0.011
					Yes	chr6	137203546	137203546	T	C	exonic	IFNGR1	.	nonsynonymous SNV	IFNGR1:NM_000416:exon5:c.A686G:p.E229G,IFNGR1:NM_001363527:exon5:c.A563G:p.E188G,IFNGR1:NM_001363526:exon6:c.A656G:p.E219G	0.006	0.614	D	0.006	0.706	D	1	0.906	D	0.971	0.724	D	0.061	0.222	N	0.974	0.255	N	1.965	0.532	M	0.81	0.485	T	-3.94	0.836	D	0.311	0.351	-0.682	0.613	T	0.203	0.56
		Yes				chr6	138430443	138430443	G	A	exonic	NHSL1	.	nonsynonymous SNV	NHSL1:NM_020464:exon5:c.C3914T:p.A1305V,NHSL1:NM_001144060:exon6:c.C3902T:p.A1301V	0.474	0.093	T	0.339	0.181	T	0.011	0.159	B	0.002	0.069	B	0.445	0.048	N	1	0.09	N	-0.2	0.042	N	1.26	0.363	T	-0.3	0.119	N	0.038	0.012	-1.017	0.247	T	0.015	0.061
				Yes		chr6	145800271	145800271	T	G	exonic	FBXO30	.	nonsynonymous SNV	FBXO30:NM_001348092:exon3:c.A2073C:p.E691D,FBXO30:NM_032145:exon3:c.A2073C:p.E691D	0.283	0.154	T	0.213	0.265	T	0.005	0.13	B	0.004	0.101	B	0	0.463	N	0.973	0.39	D	1.79	0.468	L	2.16	0.192	T	-0.52	0.162	N	0.104	0.088	-0.988	0.331	T	0.011	0.043
					Yes	chr6	149683395	149683395	T	C	exonic	LATS1	.	nonsynonymous SNV	LATS1:NM_001350392:exon3:c.A854G:p.H285R,LATS1:NM_001270519:exon4:c.A1694G:p.H565R,LATS1:NM_004690:exon4:c.A1694G:p.H565R,LATS1:NM_001350339:exon5:c.A1379G:p.H460R,LATS1:NM_001350340:exon5:c.A1379G:p.H460R	0.405	0.103	T	0.684	0.27	T	0.003	0.189	B	0.004	0.251	B	0	0.629	D	0.99	0.41	D	1.39	0.349	L	0.73	0.507	T	0.5	0.035	N	0.378	0.42	-1.09	0.055	T	0.043	0.184
	Yes					chr6	151366185	151366185	G	A	exonic	ZBTB2	.	nonsynonymous SNV	ZBTB2:NM_020861:exon3:c.C881T:p.T294I	0.01	0.565	D	0.037	0.517	D	0.01	0.155	B	0.004	0.101	B	0.078	0.211	N	0.895	0.278	N	0	0.065	N	3.49	0.051	T	-0.92	0.247	N	0.039	0.013	-0.938	0.43	T	0.005	0.017
					Yes	chr6	151458359	151458359	C	T	exonic	ARMT1	.	nonsynonymous SNV	ARMT1:NM_024573:exon3:c.C179T:p.S60F	0.005	0.632	D	0.036	0.521	D	0.913	0.505	P	0.692	0.539	P	0	0.843	D	1	0.81	D	.	.	.	3.28	0.065	T	-4.02	0.743	D	0.667	0.676	-1.18	0.004	T	0.034	0.148
Yes						chr6	152998603	152998603	C	T	exonic	MTRF1L	.	nonsynonymous SNV	MTRF1L:NM_001114184:exon2:c.G286A:p.A96T,MTRF1L:NM_001301047:exon2:c.G286A:p.A96T,MTRF1L:NM_001301870:exon2:c.G286A:p.A96T,MTRF1L:NM_001301872:exon2:c.G286A:p.A96T,MTRF1L:NM_019041:exon2:c.G286A:p.A96T	0.014	0.575	D	0.038	0.706	D	0.898	0.55	P	0.75	0.56	P	0	0.843	D	1	0.537	D	3.495	0.927	M	0.65	0.526	T	-2.65	0.647	D	0.523	0.553	-0.128	0.794	T	0.324	0.693
			Yes	Yes		chr6	154833098	154833098	G	T	exonic	SCAF8	.	nonsynonymous SNV	SCAF8:NM_014892:exon20:c.G3519T:p.M1173I,SCAF8:NM_001286188:exon21:c.G3753T:p.M1251I,SCAF8:NM_001286194:exon21:c.G3654T:p.M1218I,SCAF8:NM_001286199:exon21:c.G3519T:p.M1173I,SCAF8:NM_001286189:exon22:c.G3717T:p.M1239I	0.85	0.046	T	0.386	0.16	T	0	0.029	B	0	0.014	B	0.049	0.232	N	0.805	0.81	N	0	0.065	N	0.69	0.524	T	-1.14	0.293	N	0.086	0.131	-0.942	0.424	T	0.018	0.074
					Yes	chr6	158503306	158503306	C	T	exonic	TULP4	.	nonsynonymous SNV	TULP4:NM_020245:exon13:c.C3643T:p.P1215S	0.185	0.215	T	0.837	0.036	T	0.002	0.099	B	0.003	0.087	B	0	0.505	D	1	0.81	D	0.95	0.238	L	2.02	0.211	T	-0.68	0.195	N	0.101	0.084	-1.066	0.103	T	0.019	0.079
	Yes					chr6	159780049	159780049	C	T	exonic	TCP1	.	nonsynonymous SNV	TCP1:NM_001008897:exon9:c.G671A:p.G224E,TCP1:NM_030752:exon10:c.G1136A:p.G379E	0	0.913	D	0	0.928	D	1	0.906	D	1	0.974	D	0	0.843	D	1	0.81	D	5.06	0.999	H	-3.51	0.947	D	-7.67	0.955	D	0.998	1	1.083	0.99	D	0.965	0.989
				Yes		chr6_GL000251v2_alt	2836725	2836725	T	A	exonic	HLA-B	.	nonsynonymous SNV	HLA-B:NM_005514:exon3:c.A419T:p.Y140F	.	.	.	.	.	.	.	.	.	.	.	.	.	.	.	.	.	.	.	.	.	.	.	.	.	.	.	.	.	.	.	.	.	.
				Yes		chr6_GL000251v2_alt	2836735	2836735	G	A	exonic	HLA-B	.	nonsynonymous SNV	HLA-B:NM_005514:exon3:c.C409T:p.H137Y	.	.	.	.	.	.	.	.	.	.	.	.	.	.	.	.	.	.	.	.	.	.	.	.	.	.	.	.	.	.	.	.	.	.
Yes						chr7	1155476	1155476	G	A	exonic	ZFAND2A	.	nonsynonymous SNV	ZFAND2A:NM_001365381:exon4:c.C259T:p.H87Y,ZFAND2A:NM_001365383:exon4:c.C259T:p.H87Y,ZFAND2A:NM_182491:exon4:c.C259T:p.H87Y	0.012	0.682	D	0.054	0.471	T	0.81	0.454	P	0.482	0.471	P	0.254	0.155	N	1	0.09	N	2.2	0.62	M	0.94	0.456	T	-2.28	0.542	N	0.349	0.404	-1.002	0.292	T	0.089	0.342
					Yes	chr7	1499511	1499511	T	C	exonic	INTS1	.	nonsynonymous SNV	INTS1:NM_001080453:exon6:c.A806G:p.Q269R	0.037	0.431	D	0.197	0.279	T	0.29	0.323	B	0.035	0.227	B	0	0.629	D	0.984	0.401	D	0.975	0.245	L	0.83	0.478	T	-1.89	0.441	N	0.507	0.539	-1.036	0.185	T	0.081	0.319
				Yes		chr7	4790680	4790680	C	T	exonic	AP5Z1	.	nonsynonymous SNV	AP5Z1:NM_001364858:exon15:c.C1478T:p.A493V,AP5Z1:NM_014855:exon16:c.C1946T:p.A649V	0.402	0.104	T	0.378	0.161	T	0.597	0.393	P	0.269	0.398	B	.	.	.	0.999	0.473	D	2.02	0.553	M	-0.38	0.69	T	-0.7	0.199	N	0.402	0.443	-0.695	0.607	T	0.236	0.604
		Yes				chr7	5603522	5603522	A	G	exonic	FSCN1	.	nonsynonymous SNV	FSCN1:NM_003088:exon3:c.A1016G:p.E339G	0.04	0.422	D	0.037	0.794	D	0.927	0.515	P	0.822	0.592	P	0	0.629	D	1	0.81	D	2.765	0.808	M	1.33	0.35	T	-5.13	0.874	D	0.797	0.793	-0.369	0.73	T	0.297	0.668
		Yes				chr7	5605389	5605389	G	A	exonic	FSCN1	.	nonsynonymous SNV	FSCN1:NM_003088:exon5:c.G1397A:p.G466D	0.553	0.065	T	0.435	0.135	T	0.001	0.075	B	0.005	0.112	B	0.005	0.334	N	0.677	0.363	D	-0.11	0.046	N	1.01	0.411	T	-0.03	0.074	N	0.174	0.186	-1.054	0.132	T	0.044	0.19
			Yes			chr7	6004029	6004029	G	A	exonic	PMS2	.	nonsynonymous SNV	PMS2:NM_000535:exon3:c.C193T:p.L65F,PMS2:NM_001322006:exon3:c.C193T:p.L65F,PMS2:NM_001322014:exon3:c.C193T:p.L65F	0.084	0.329	T	0.64	0.07	T	0.768	0.438	P	0.383	0.439	B	0.006	0.323	N	0.998	0.474	D	2.25	0.638	M	-3.56	0.949	D	-2.52	0.547	D	0.462	0.499	0.292	0.874	D	0.757	0.917
Yes						chr7	6642516	6642516	A	C	exonic	ZNF316	.	nonsynonymous SNV	ZNF316:NM_001278559:exon5:c.A107C:p.E36A	.	.	.	0.411	0.145	T	.	.	.	.	.	.	.	.	.	.	.	.	1.155	0.296	L	.	.	.	.	.	.	0.231	0.26	.	.	.	.	.
	Yes					chr7	20401770	20401770	G	A	exonic	ITGB8	.	nonsynonymous SNV	ITGB8:NM_002214:exon10:c.G1331A:p.G444E	0.933	0.022	T	0.513	0.147	T	0.91	0.502	P	0.607	0.51	P	0	0.843	D	1	0.498	D	1.115	0.287	L	0.07	0.617	T	-1.02	0.326	N	0.272	0.351	-0.895	0.485	T	0.177	0.523
Yes						chr7	22947019	22947019	A	G	exonic	FAM126A	.	nonsynonymous SNV	FAM126A:NM_001363466:exon11:c.T1220C:p.M407T	0.061	0.371	T	0.989	0.024	T	.	.	.	.	.	.	.	.	.	1	0.81	D	.	.	.	-1.07	0.769	T	1.15	0.012	N	0.468	0.504	-0.431	0.71	T	0.357	0.719
Yes						chr7	26185436	26185436	C	A	exonic	NFE2L3	.	nonsynonymous SNV	NFE2L3:NM_004289:exon4:c.C1738A:p.R580S	0	0.913	D	0	0.928	D	1	0.906	D	0.999	0.924	D	0	0.843	D	1	0.588	D	3.205	0.892	M	-3.2	0.932	D	-5.86	0.886	D	0.842	0.838	1.036	0.978	D	0.916	0.972
			Yes			chr7	27785475	27785475	A	C	exonic	TAX1BP1	.	nonsynonymous SNV	TAX1BP1:NM_001206902:exon6:c.A367C:p.K123Q,TAX1BP1:NM_001079864:exon7:c.A838C:p.K280Q,TAX1BP1:NM_001206901:exon7:c.A838C:p.K280Q,TAX1BP1:NM_001362794:exon7:c.A838C:p.K280Q,TAX1BP1:NM_001362795:exon7:c.A838C:p.K280Q,TAX1BP1:NM_006024:exon7:c.A838C:p.K280Q	0.003	0.682	D	0.017	0.61	D	0.999	0.906	D	0.988	0.804	D	0	0.559	D	1	0.548	D	2.67	0.782	M	2.84	0.396	T	-2.61	0.582	D	0.532	0.567	-0.679	0.614	T	0.238	0.606
					Yes	chr7	39951650	39951650	A	G	exonic	CDK13	.	nonsynonymous SNV	CDK13:NM_003718:exon1:c.A1009G:p.S337G,CDK13:NM_031267:exon1:c.A1009G:p.S337G	0.688	0.043	T	0.689	0.059	T	0	0.029	B	0.001	0.044	B	.	.	.	0.736	0.338	D	1.04	0.262	L	-0.53	0.708	T	-1.05	0.318	N	0.057	0.043	-0.969	0.375	T	0.126	0.432
					Yes	chr7	75988130	75988130	C	A	exonic	TMEM120A	.	nonsynonymous SNV	TMEM120A:NM_001363462:exon6:c.G685T:p.V229F	.	.	.	0	0.928	D	.	.	.	.	.	.	.	.	.	.	.	.	.	.	.	.	.	.	.	.	.	0.258	0.292	.	.	.	.	.
				Yes		chr7	90162053	90162053	C	T	exonic	STEAP1	.	nonsynonymous SNV	STEAP1:NM_012449:exon4:c.C737T:p.T246I	0.004	0.654	D	0.006	0.706	D	0.999	0.779	D	0.99	0.789	D	0	0.523	D	0.996	0.43	D	1.78	0.462	L	-2.76	0.908	D	-3.44	0.675	D	0.652	0.663	0.77	0.94	D	0.821	0.94
		Yes				chr7	92079506	92079506	T	C	exonic	AKAP9	.	nonsynonymous SNV	AKAP9:NM_001379277:exon10:c.T2018C:p.L673P,AKAP9:NM_005751:exon31:c.T7373C:p.L2458P,AKAP9:NM_147185:exon31:c.T7349C:p.L2450P	0.065	0.363	T	0.147	0.679	T	.	.	.	.	.	.	0.149	0.18	N	1	0.09	N	.	.	.	3.82	0.041	T	-2.38	0.555	N	0.263	0.569	-0.984	0.341	T	0.014	0.056
					Yes	chr7	92234471	92234471	C	T	exonic	KRIT1	.	nonsynonymous SNV	KRIT1:NM_001350672:exon8:c.G967A:p.A323T,KRIT1:NM_001350691:exon8:c.G967A:p.A323T,KRIT1:NM_001350695:exon8:c.G967A:p.A323T,KRIT1:NM_001350671:exon9:c.G253A:p.A85T,KRIT1:NM_001350673:exon9:c.G967A:p.A323T,KRIT1:NM_001350677:exon9:c.G967A:p.A323T,KRIT1:NM_001350678:exon9:c.G967A:p.A323T,KRIT1:NM_001350679:exon9:c.G967A:p.A323T,KRIT1:NM_001350680:exon9:c.G967A:p.A323T,KRIT1:NM_001350683:exon9:c.G967…	0.616	0.054	T	0.447	0.131	T	0.993	0.656	D	0.971	0.724	D	0	0.843	D	1	0.81	D	-0.53	0.025	N	0.49	0.593	T	0.16	0.052	N	0.889	0.891	-0.886	0.492	T	0.152	0.481
			Yes			chr7	92398880	92398880	T	G	exonic	ANKIB1	.	nonsynonymous SNV	ANKIB1:NM_019004:exon20:c.T3201G:p.D1067E	0.006	0.614	D	0.315	0.194	T	0.002	0.099	B	0.002	0.069	B	0.453	0.125	N	1	0.09	N	0.55	0.145	N	2.95	0.096	T	-0.26	0.112	N	0.128	0.122	-0.984	0.341	T	0.019	0.08
Yes						chr7	92529620	92529620	T	C	exonic	RBM48	.	nonsynonymous SNV	RBM48:NM_001363366:exon2:c.T256C:p.F86L,RBM48:NM_032120:exon2:c.T256C:p.F86L	0.004	0.722	D	0.007	0.928	D	1	0.906	D	1	0.974	D	0	0.843	D	1	0.81	D	2.865	0.831	M	.	.	.	-5.66	0.886	D	0.888	0.897	0.209	0.861	D	0.537	0.829
	Yes					chr7	93104443	93104443	G	A	exonic	SAMD9	.	nonsynonymous SNV	SAMD9:NM_001193307:exon2:c.C1655T:p.P552L,SAMD9:NM_017654:exon3:c.C1655T:p.P552L	0.46	0.105	T	0.009	0.668	D	0.331	0.333	B	0.159	0.347	B	0.008	0.308	U	0.673	0.303	N	2.2	0.62	M	2.66	0.126	T	-2.18	0.492	N	0.286	0.324	-1.047	0.154	T	0.045	0.195
		Yes				chr7	93105710	93105710	T	A	exonic	SAMD9	.	nonsynonymous SNV	SAMD9:NM_001193307:exon2:c.A388T:p.T130S,SAMD9:NM_017654:exon3:c.A388T:p.T130S	0.874	0.029	T	0.868	0.033	T	0.046	0.219	B	0.008	0.137	B	0.517	0.118	N	1	0.09	N	1.79	0.468	L	1.99	0.217	T	0.33	0.039	N	0.06	0.032	-0.968	0.377	T	0.032	0.136
			Yes			chr7	98193538	98193538	G	A	exonic	LMTK2	.	nonsynonymous SNV	LMTK2:NM_014916:exon11:c.G3073A:p.D1025N	0.034	0.44	D	0.757	0.047	T	0.993	0.656	D	0.632	0.518	P	0	0.629	D	0.999	0.45	D	2.25	0.638	M	-1.21	0.786	T	-1.75	0.414	N	0.501	0.534	-0.19	0.779	T	0.487	0.805
					Yes	chr7	99454047	99454047	A	G	exonic	CPSF4	.	nonsynonymous SNV	CPSF4:NM_001081559:exon7:c.A577G:p.T193A,CPSF4:NM_001318160:exon7:c.A574G:p.T192A,CPSF4:NM_001318162:exon7:c.A418G:p.T140A,CPSF4:NM_006693:exon7:c.A652G:p.T218A	0.871	0.036	T	0.782	0.043	T	0	0.029	B	0	0.014	B	0.337	0.14	N	1	0.81	D	0.55	0.145	N	2.01	0.293	T	-0.13	0.09	N	0.105	0.121	-0.987	0.334	T	0.027	0.118
					Yes	chr7	99454061	99454061	C	T	exonic	CPSF4	.	nonsynonymous SNV	CPSF4:NM_001318161:exon6:c.C497T:p.S166L	0.011	0.555	D	0.112	0.37	T	.	.	.	.	.	.	.	.	.	1	0.81	D	.	.	.	1.48	0.317	T	1.11	0.012	N	.	.	-1.082	0.069	T	0.092	0.351
					Yes	chr7	100099384	100099384	A	T	exonic	MCM7	.	nonsynonymous SNV	MCM7:NM_005916:exon4:c.T296A:p.L99Q	0	0.913	D	0.002	0.794	D	1	0.906	D	0.99	0.789	D	0	0.629	D	1	0.81	D	3.365	0.913	M	2.46	0.149	T	-4.63	0.792	D	0.861	0.862	-0.82	0.539	T	0.145	0.469
			Yes			chr7	100113351	100113351	G	T	exonic	TAF6	.	nonsynonymous SNV	TAF6:NM_001190415:exon5:c.C563A:p.P188Q,TAF6:NM_001365000:exon5:c.C422A:p.P141Q,TAF6:NM_001365001:exon5:c.C422A:p.P141Q,TAF6:NM_001365002:exon5:c.C422A:p.P141Q,TAF6:NM_005641:exon5:c.C452A:p.P151Q,TAF6:NM_139315:exon5:c.C452A:p.P151Q,TAF6:NM_001364998:exon6:c.C452A:p.P151Q,TAF6:NM_001364999:exon6:c.C452A:p.P151Q,TAF6:NM_001365003:exon6:c.C422A:p.P141Q,TAF6:NM_001365004:exon6:c.C590A:p.P197Q	0.008	0.913	D	0.002	0.834	D	0.954	0.585	P	0.646	0.641	P	0	0.629	D	1	0.81	D	2.47	0.717	M	0.57	0.723	T	-5.31	0.899	D	0.432	0.476	-0.062	0.809	T	0.532	0.826
		Yes				chr7	100157648	100157648	C	G	exonic	MAP11	.	nonsynonymous SNV	MAP11:NM_018275:exon3:c.G622C:p.A208P	0.253	0.17	T	0.012	0.639	D	0.175	0.289	B	0.21	0.373	B	0	0.629	D	0.647	0.81	D	0.69	0.17	N	1.62	0.282	T	-0.7	0.199	N	0.522	0.552	-1.075	0.085	T	0.085	0.33
	Yes					chr7	100160655	100160655	G	A	exonic	GAL3ST4	.	nonsynonymous SNV	GAL3ST4:NM_024637:exon4:c.C734T:p.S245F	0.172	0.227	T	0.004	0.742	D	0.998	0.732	D	0.994	0.821	D	0.863	0.089	U	1	0.206	N	1.955	0.529	M	1.43	0.33	T	-0.7	0.199	N	0.185	0.203	-1.005	0.284	T	0.12	0.419
	Yes					chr7	100575773	100575773	T	C	exonic	LRCH4	.	nonsynonymous SNV	LRCH4:NM_001289934:exon17:c.A1786G:p.S596G,LRCH4:NM_002319:exon17:c.A1786G:p.S596G	0.001	0.785	D	0.002	0.794	D	0.994	0.665	D	0.856	0.61	P	0	0.843	D	1	0.81	D	1.635	0.418	L	-3.87	0.959	D	-3	0.676	D	0.496	0.529	0.797	0.944	D	0.844	0.948
				Yes		chr7	100577117	100577117	C	T	exonic	LRCH4	.	nonsynonymous SNV	LRCH4:NM_001289934:exon12:c.G1333A:p.A445T,LRCH4:NM_002319:exon12:c.G1333A:p.A445T	0.528	0.071	T	0.559	0.091	T	0.001	0.075	B	0.001	0.044	B	0.809	0.068	N	1	0.09	N	2.045	0.56	M	1.51	0.309	T	-0.49	0.156	N	0.151	0.155	-0.999	0.301	T	0.039	0.17
		Yes				chr7	100577553	100577553	C	A	exonic	LRCH4	.	nonsynonymous SNV	LRCH4:NM_001289934:exon10:c.G1122T:p.Q374H,LRCH4:NM_002319:exon10:c.G1122T:p.Q374H	0.127	0.271	T	0.11	0.373	T	0.003	0.112	B	0.002	0.069	B	0.898	0.086	N	1	0.81	D	1.32	0.33	L	1.39	0.338	T	-0.54	0.166	N	0.115	0.103	-1.062	0.114	T	0.076	0.306
	Yes					chr7	100805636	100805636	G	A	exonic	EPHB4	.	nonsynonymous SNV	EPHB4:NM_004444:exon15:c.C2543T:p.S848F	0.002	0.785	D	0.041	0.524	D	0.993	0.656	D	0.539	0.547	P	0	0.491	D	0.999	0.471	D	1.31	0.327	L	-1.7	0.831	D	-2.29	0.544	N	0.387	0.428	0.091	0.84	D	0.497	0.81
			Yes			chr7	100812949	100812949	T	C	exonic	EPHB4	.	nonsynonymous SNV	EPHB4:NM_004444:exon12:c.A1916G:p.K639R	0.141	0.264	T	0.369	0.181	T	0.05	0.223	B	0.052	0.256	B	0	0.559	D	0.994	0.423	D	-0.005	0.051	N	-1.69	0.83	D	-1.48	0.362	N	0.116	0.105	-0.667	0.62	T	0.279	0.651
Yes						chr7	100868609	100868609	G	A	exonic	TRIP6	.	nonsynonymous SNV	TRIP6:NM_003302:exon4:c.G478A:p.A160T	0.058	0.378	T	0.216	0.262	T	1	0.906	D	0.949	0.687	D	0	0.843	D	1	0.537	D	1.04	0.262	L	0	0.626	T	-1.67	0.399	N	0.474	0.51	-0.322	0.744	T	0.372	0.731
					Yes	chr7	100868847	100868847	G	A	exonic	TRIP6	.	nonsynonymous SNV	TRIP6:NM_003302:exon4:c.G716A:p.G239E	0.354	0.121	T	0.085	0.411	T	0.454	0.362	P	0.186	0.361	B	0.014	0.286	N	0.933	0.37	D	1.845	0.487	L	0.3	0.588	T	-2.08	0.475	N	0.105	0.089	-0.954	0.404	T	0.122	0.424
			Yes			chr7	100870615	100870615	G	A	exonic	TRIP6	.	nonsynonymous SNV	TRIP6:NM_003302:exon6:c.G871A:p.A291T	1	0.01	T	1	0.012	T	0.213	0.3	B	0.086	0.295	B	0	0.629	D	0.996	0.432	D	-0.915	0.013	N	-2.22	0.87	D	1.76	0.005	N	0.062	0.034	-0.542	0.671	T	0.223	0.587
Yes						chr7	100882076	100882076	A	G	exonic	SRRT	.	nonsynonymous SNV	SRRT:NM_001128852:exon5:c.A422G:p.D141G,SRRT:NM_001128853:exon5:c.A422G:p.D141G,SRRT:NM_001128854:exon5:c.A422G:p.D141G,SRRT:NM_015908:exon5:c.A422G:p.D141G	.	.	.	0.341	0.183	T	0.906	0.5	P	0.418	0.45	B	0	0.629	D	1	0.81	D	2.015	0.55	M	.	.	.	.	.	.	0.456	0.493	-1.046	0.154	T	0.104	0.381
			Yes			chr7	100887746	100887746	A	G	exonic	SRRT	.	nonsynonymous SNV	SRRT:NM_001128852:exon17:c.A2210G:p.E737G,SRRT:NM_001128853:exon17:c.A2213G:p.E738G,SRRT:NM_001128854:exon17:c.A2210G:p.E737G,SRRT:NM_015908:exon17:c.A2213G:p.E738G	0.002	0.722	D	0.005	0.722	D	0.884	0.524	P	0.503	0.52	P	0	0.843	D	1	0.588	D	2.36	0.679	M	.	.	.	-6.06	0.898	D	0.404	0.445	-0.447	0.705	T	0.275	0.646
Yes						chr7	101088535	101088535	T	A	exonic	TRIM56	.	nonsynonymous SNV	TRIM56:NM_030961:exon3:c.T1223A:p.V408D	0.004	0.654	D	0.402	0.149	T	0.072	0.24	B	0.021	0.193	B	.	.	.	1	0.09	N	0.695	0.18	N	0.87	0.464	T	-1.33	0.332	N	0.168	0.178	-0.994	0.316	T	0.042	0.179
Yes						chr7	101128533	101128533	C	T	exonic	SERPINE1	.	nonsynonymous SNV	SERPINE1:NM_000602:exon2:c.C140T:p.A47V	1	0.01	T	1	0.012	T	0.003	0.112	B	0.001	0.044	B	0.328	0.142	N	1	0.09	N	0.47	0.131	N	-1.92	0.848	D	0.78	0.019	N	0.049	0.021	-0.901	0.479	T	0.285	0.656
	Yes					chr7	103323631	103323631	T	G	exonic	DNAJC2	.	nonsynonymous SNV	DNAJC2:NM_001129887:exon7:c.A686C:p.Y229S,DNAJC2:NM_001362667:exon7:c.A464C:p.Y155S,DNAJC2:NM_014377:exon7:c.A686C:p.Y229S,DNAJC2:NM_001362668:exon8:c.A248C:p.Y83S	0	0.913	D	0.028	0.639	D	0.999	0.779	D	0.994	0.821	D	0	0.843	D	1	0.81	D	3.365	0.913	M	1.01	0.411	T	-8.34	0.976	D	0.739	0.747	-0.456	0.702	T	0.277	0.649
	Yes					chr7	113083710	113083710	C	G	exonic	GPR85	.	nonsynonymous SNV	GPR85:NM_001146266:exon2:c.G1012C:p.V338L,GPR85:NM_001146265:exon3:c.G1012C:p.V338L,GPR85:NM_001146267:exon3:c.G1012C:p.V338L,GPR85:NM_018970:exon3:c.G1012C:p.V338L	0.184	0.216	T	0.207	0.27	T	0	0.029	B	0.002	0.069	B	0	0.629	D	1	0.513	D	0.64	0.16	N	1.25	0.365	T	-0.86	0.234	N	0.41	0.533	-1.057	0.126	T	0.086	0.335
				Yes		chr7	128030599	128030599	C	A	exonic	LRRC4	.	nonsynonymous SNV	LRRC4:NM_022143:exon2:c.G42T:p.W14C	0.048	0.565	D	0	0.928	D	0.953	0.543	P	0.431	0.454	B	0	0.629	D	1	0.81	D	1.67	0.429	L	0.06	0.618	T	-0.82	0.999	N	0.568	0.591	-0.708	0.6	T	0.191	0.543
	Yes					chr7	128775104	128775104	C	T	exonic	OPN1SW	.	nonsynonymous SNV	OPN1SW:NM_001385125:exon2:c.G394A:p.V132I,OPN1SW:NM_001708:exon2:c.G403A:p.V135I	0.018	0.507	D	0.013	0.631	D	0.009	0.151	B	0.047	0.248	B	0.01	0.302	N	0.995	0.424	D	3.295	0.904	M	1.16	0.381	T	-0.96	0.256	N	0.149	0.152	-0.875	0.502	T	0.164	0.501
					Yes	chr7	128794766	128794766	A	G	exonic	CCDC136	.	nonsynonymous SNV	CCDC136:NM_001367766:exon3:c.A344G:p.Q115R,CCDC136:NM_022742:exon3:c.A344G:p.Q115R,CCDC136:NM_001201372:exon4:c.A494G:p.Q165R,CCDC136:NM_001363423:exon4:c.A494G:p.Q165R,CCDC136:NM_001363424:exon4:c.A494G:p.Q165R,CCDC136:NM_001367761:exon4:c.A494G:p.Q165R,CCDC136:NM_001367762:exon4:c.A494G:p.Q165R,CCDC136:NM_001367763:exon4:c.A494G:p.Q165R,CCDC136:NM_001367764:exon4:c.A494G:p.Q165R,CCDC136:NM_0013…	0.018	0.913	D	0.017	0.603	D	0.981	0.634	D	0.969	0.72	D	0	0.537	D	1	0.516	D	2.675	0.784	M	-0.44	0.707	T	-3.67	0.702	D	0.549	0.575	-0.161	0.787	T	0.476	0.799
Yes						chr7	128806857	128806857	A	G	exonic	CCDC136	.	nonsynonymous SNV	CCDC136:NM_022742:exon9:c.A1418G:p.K473R,CCDC136:NM_001363423:exon10:c.A1568G:p.K523R,CCDC136:NM_001363424:exon10:c.A1532G:p.K511R,CCDC136:NM_001367762:exon10:c.A1532G:p.K511R,CCDC136:NM_001367763:exon10:c.A1568G:p.K523R,CCDC136:NM_001367764:exon10:c.A1568G:p.K523R,CCDC136:NM_001367765:exon10:c.A1418G:p.K473R	0.008	0.913	D	0.173	0.404	T	0.518	0.688	P	0.33	0.789	B	0.001	0.417	D	1	0.81	D	2.215	0.625	M	1.31	0.354	T	-0.83	0.314	N	0.43	0.47	-0.663	0.621	T	0.258	0.628
			Yes			chr7	129211005	129211005	A	G	exonic	SMO	.	nonsynonymous SNV	SMO:NM_005631:exon10:c.A1693G:p.K565E	0.003	0.682	D	0.007	0.692	D	0.997	0.707	D	0.98	0.748	D	0	0.843	D	1	0.81	D	1.75	0.454	L	-1.44	0.808	T	-3.51	0.683	D	0.839	0.835	0.402	0.891	D	0.652	0.879
					Yes	chr7	129483064	129483064	T	C	exonic	STRIP2	.	nonsynonymous SNV	STRIP2:NM_001134336:exon20:c.T2272C:p.S758P	0	0.913	D	.	.	.	0	0.029	B	0	0.014	B	.	.	.	1	0.09	N	.	.	.	0.91	0.449	T	1.22	0.011	N	0.145	0.146	-1.025	0.221	T	0.043	0.185
			Yes			chr7	134661970	134661970	T	C	exonic	BPGM	.	nonsynonymous SNV	BPGM:NM_001724:exon2:c.T463C:p.S155P,BPGM:NM_001293085:exon3:c.T463C:p.S155P,BPGM:NM_199186:exon3:c.T463C:p.S155P	0.03	0.454	D	0.013	0.631	D	0.842	0.466	P	0.317	0.416	B	0.001	0.412	D	1	0.09	N	3.23	0.895	M	-0.65	0.722	T	-2.73	0.581	D	0.383	0.424	-0.493	0.689	T	0.356	0.719
Yes						chr7	135186167	135186167	A	G	exonic	WDR91	.	nonsynonymous SNV	WDR91:NM_001362737:exon15:c.T2306C:p.L769P,WDR91:NM_001362738:exon15:c.T1499C:p.L500P,WDR91:NM_014149:exon15:c.T2228C:p.L743P,WDR91:NM_001362736:exon16:c.T2285C:p.L762P	0	0.913	D	0	0.928	D	1	0.906	D	0.999	0.924	D	0	0.843	D	1	0.81	D	1.895	0.504	L	-0.64	0.783	T	-4.61	0.793	D	0.832	0.828	0.221	0.863	D	0.594	0.855
				Yes		chr7	135645500	135645500	C	T	exonic	NUP205	.	nonsynonymous SNV	NUP205:NM_001329434:exon41:c.C4642T:p.R1548C,NUP205:NM_015135:exon41:c.C5716T:p.R1906C	0.017	0.512	D	0	0.928	D	1	0.906	D	0.988	0.78	D	0	0.843	D	1	0.81	D	2.045	0.56	M	1.29	0.358	T	-2.88	0.605	D	0.939	0.946	-0.864	0.51	T	0.168	0.507
				Yes		chr7	139572956	139572956	C	T	exonic	HIPK2	.	nonsynonymous SNV	HIPK2:NM_001113239:exon15:c.G3487A:p.A1163T,HIPK2:NM_022740:exon15:c.G3568A:p.A1190T	1	0.01	T	1	0.012	T	0	0.029	B	0	0.014	B	.	.	.	0.956	0.379	D	.	.	.	1.13	0.386	T	2.21	0.005	N	0.064	0.065	-1.035	0.187	T	0.037	0.162
			Yes			chr7	140097006	140097006	A	C	exonic	KDM7A	.	nonsynonymous SNV	KDM7A:NM_030647:exon16:c.T2058G:p.D686E	0.28	0.155	T	0.682	0.061	T	0.603	0.394	P	0.089	0.298	B	0	0.505	N	0.982	0.398	D	2.085	0.577	M	2.55	0.138	T	-0.73	0.206	N	0.28	0.317	-1.086	0.063	T	0.027	0.115
Yes						chr7	140459714	140459714	A	C	exonic	MKRN1	.	nonsynonymous SNV	MKRN1:NM_001145125:exon3:c.T537G:p.C179W,MKRN1:NM_013446:exon3:c.T537G:p.C179W,MKRN1:NM_001291663:exon5:c.T345G:p.C115W	0.196	0.614	T	0.199	0.361	T	0.002	0.099	B	0.006	0.121	B	0	0.843	D	1	0.81	D	2.475	0.719	M	2.95	0.235	T	-2.43	0.692	N	0.842	0.838	-1.091	0.054	T	0.06	0.252
					Yes	chr7	143388617	143388617	T	C	exonic	ZYX	.	nonsynonymous SNV	ZYX:NM_001362783:exon6:c.T1180C:p.Y394H,ZYX:NM_001010972:exon7:c.T1273C:p.Y425H,ZYX:NM_003461:exon7:c.T1273C:p.Y425H	0	0.913	D	0.004	0.928	D	1	0.906	D	0.999	0.924	D	0	0.629	D	1	0.588	D	2.2	0.62	M	-2.4	0.885	D	-4.72	0.812	D	0.837	0.931	0.702	0.932	D	0.78	0.925
					Yes	chr7	148767742	148767742	C	T	exonic	CUL1	.	nonsynonymous SNV	CUL1:NM_001370660:exon9:c.C1076T:p.A359V,CUL1:NM_001370661:exon9:c.C1076T:p.A359V,CUL1:NM_001370662:exon9:c.C1076T:p.A359V,CUL1:NM_001370663:exon9:c.C1076T:p.A359V,CUL1:NM_001370664:exon9:c.C1076T:p.A359V,CUL1:NM_003592:exon9:c.C1076T:p.A359V	0.105	0.298	T	0.186	0.298	T	0.825	0.459	P	0.511	0.479	P	0	0.843	D	1	0.81	D	2.185	0.614	M	1.48	0.317	T	-3.05	0.63	D	0.582	0.603	-0.892	0.488	T	0.151	0.479
Yes						chr7	148798006	148798006	C	T	exonic	CUL1	.	nonsynonymous SNV	CUL1:NM_001370660:exon19:c.C2017T:p.L673F,CUL1:NM_001370661:exon19:c.C2017T:p.L673F,CUL1:NM_001370662:exon19:c.C2017T:p.L673F,CUL1:NM_001370663:exon19:c.C2017T:p.L673F,CUL1:NM_001370664:exon19:c.C2017T:p.L673F,CUL1:NM_003592:exon19:c.C2017T:p.L673F	0.477	0.083	T	0.695	0.059	T	0.015	0.171	B	0.02	0.19	B	0	0.629	D	1	0.81	D	0.55	0.145	N	-0.83	0.742	T	-0.5	0.158	N	0.504	0.567	-0.801	0.551	T	0.225	0.59
	Yes					chr7	149250533	149250533	G	T	exonic	ZNF212	.	nonsynonymous SNV	ZNF212:NM_012256:exon2:c.G399T:p.K133N	0.391	0.108	T	0.265	0.227	T	0.002	0.099	B	0.006	0.121	B	0.1	0.199	N	0.726	0.299	N	1.695	0.434	L	3.05	0.087	T	-3.27	0.655	D	0.161	0.169	-0.974	0.365	T	0.011	0.04
				Yes		chr7	149253610	149253610	C	T	exonic	ZNF212	.	nonsynonymous SNV	ZNF212:NM_012256:exon5:c.C683T:p.A228V	0.116	0.284	T	0.271	0.223	T	0.002	0.099	B	0.001	0.044	B	0.362	0.043	N	1	0.09	N	1.01	0.253	L	3.21	0.071	T	-1.06	0.277	N	0.034	0.009	-0.951	0.409	T	0.013	0.048
	Yes					chr7	149281549	149281549	A	G	exonic	ZNF783	.	nonsynonymous SNV	ZNF783:NM_001195220:exon6:c.A847G:p.M283V	0.36	0.119	T	0.308	0.198	T	.	.	.	.	.	.	.	.	.	1	0.09	N	.	.	.	3.5	0.05	T	-0.42	0.142	N	0.101	0.084	-0.937	0.431	T	0.009	0.033
				Yes		chr7	149848397	149848397	A	G	exonic	ZNF862	.	nonsynonymous SNV	ZNF862:NM_001099220:exon4:c.A904G:p.I302V	0.442	0.092	T	0.419	0.142	T	0.001	0.075	B	0.001	0.044	B	0.099	0.199	N	1	0.09	N	1.445	0.364	L	5.49	0.009	T	-0.09	0.083	N	0.069	0.042	-0.922	0.453	T	0.002	0.006
Yes						chr7	150372137	150372137	G	A	exonic	REPIN1	.	nonsynonymous SNV	REPIN1:NM_001099696:exon2:c.G896A:p.R299H,REPIN1:NM_001362747:exon2:c.G896A:p.R299H,REPIN1:NM_001099695:exon3:c.G1067A:p.R356H,REPIN1:NM_001362745:exon3:c.G1067A:p.R356H,REPIN1:NM_001362746:exon4:c.G896A:p.R299H,REPIN1:NM_013400:exon4:c.G896A:p.R299H	0.008	0.785	D	0.009	0.692	D	1	0.906	D	0.998	0.886	D	.	.	.	0.654	0.81	D	1.23	0.307	L	2.13	0.196	T	-3.3	0.659	D	0.233	0.291	-0.894	0.485	T	0.144	0.467
Yes						chr7	151071123	151071123	G	A	exonic	SLC4A2	.	nonsynonymous SNV	SLC4A2:NM_001199693:exon12:c.G1774A:p.A592T,SLC4A2:NM_001199694:exon12:c.G1759A:p.A587T,SLC4A2:NM_001199692:exon13:c.G1801A:p.A601T,SLC4A2:NM_003040:exon13:c.G1801A:p.A601T	0.002	0.722	D	0.027	0.553	D	0.616	0.398	P	0.549	0.492	P	0	0.843	D	1	0.81	D	3.35	0.911	M	-0.66	0.723	T	-2.47	0.539	N	0.699	0.708	0.276	0.872	D	0.556	0.838
			Yes			chr7	151077182	151077182	T	C	exonic	FASTK	.	nonsynonymous SNV	FASTK:NM_033015:exon7:c.A923G:p.D308G,FASTK:NM_001258461:exon8:c.A1265G:p.D422G,FASTK:NM_006712:exon8:c.A1346G:p.D449G	0.004	0.654	D	0.497	0.113	T	0.023	0.189	B	0.01	0.149	B	0.049	0.232	N	0.984	0.81	D	0.55	0.145	N	1.91	0.309	T	-1.75	0.414	N	0.383	0.565	-1.073	0.087	T	0.067	0.275
Yes						chr7	151143759	151143759	G	A	exonic	AGAP3	.	nonsynonymous SNV	AGAP3:NM_001281300:exon16:c.G1559A:p.R520Q,AGAP3:NM_001350102:exon16:c.G2243A:p.R748Q,AGAP3:NM_001350104:exon17:c.G1205A:p.R402Q,AGAP3:NM_031946:exon18:c.G2552A:p.R851Q,AGAP3:NM_001350103:exon19:c.G1514A:p.R505Q	0.179	0.221	T	0.151	0.324	T	0.583	0.906	P	0.166	0.804	B	0.002	0.365	N	1	0.537	D	0.075	0.083	N	-0.16	0.654	T	-2.35	0.541	N	0.129	0.123	-0.797	0.553	T	0.205	0.563
Yes						chr7	151236433	151236433	T	G	exonic	CHPF2	.	nonsynonymous SNV	CHPF2:NM_019015:exon3:c.T854G:p.L285R,CHPF2:NM_001284295:exon4:c.T830G:p.L277R	0.001	0.785	D	0.003	0.765	D	0.999	0.906	D	0.998	0.886	D	0	0.843	D	1	0.81	D	1.905	0.509	L	2.28	0.173	T	-4.33	0.767	D	0.964	0.974	-1.025	0.22	T	0.119	0.417
		Yes				chr7	152273840	152273840	C	T	exonic	KMT2C	.	nonsynonymous SNV	KMT2C:NM_170606:exon7:c.G877A:p.A293T	0	0.913	D	.	.	.	0.999	0.779	D	0.998	0.886	D	0	0.441	D	1	0.588	D	3.335	0.909	M	-0.99	0.759	T	-2.9	0.629	D	0.823	0.905	0.717	0.934	D	0.713	0.902
					Yes	chr7	154946760	154946760	C	A	exonic	PAXIP1	.	nonsynonymous SNV	PAXIP1:NM_007349:exon18:c.G2976T:p.K992N	0.2	0.204	T	0.034	0.527	D	0.924	0.513	P	0.354	0.429	B	0	0.629	U	0.959	0.381	D	2.195	0.618	M	1.19	0.376	T	-3.13	0.639	D	0.551	0.577	-0.873	0.503	T	0.157	0.489
		Yes				chr7	156950540	156950540	A	G	exonic	NOM1	.	nonsynonymous SNV	NOM1:NM_001353366:exon1:c.A803G:p.E268G,NOM1:NM_138400:exon1:c.A803G:p.E268G	0.188	0.213	T	0.058	0.462	T	0	0.029	B	0.001	0.044	B	0.593	0.056	N	1	0.09	N	2.365	0.682	M	2.46	0.149	T	-1.82	0.428	N	0.067	0.04	-0.973	0.366	T	0.02	0.084
			Yes			chr8	12736928	12736928	A	C	exonic	LONRF1	.	nonsynonymous SNV	LONRF1:NM_001329976:exon5:c.T1326G:p.D442E,LONRF1:NM_152271:exon5:c.T1326G:p.D442E	0.207	0.305	T	0.44	0.133	T	0.033	0.203	B	0.053	0.257	B	0	0.445	D	0.849	0.352	D	0.805	0.202	L	-1.86	0.843	D	-0.69	0.279	N	0.389	0.43	-0.67	0.618	T	0.344	0.709
				Yes		chr8	17554666	17554666	A	G	exonic	SLC7A2	.	nonsynonymous SNV	SLC7A2:NM_001008539:exon7:c.A1162G:p.I388V,SLC7A2:NM_001164771:exon7:c.A1282G:p.I428V,SLC7A2:NM_001370338:exon8:c.A1162G:p.I388V	1	0.01	T	1	0.012	T	0	0.029	B	0.001	0.069	B	.	.	.	1	0.81	D	-1.575	0.004	N	-2.55	0.896	D	0.11	0.065	N	0.114	0.106	-0.776	0.565	T	0.224	0.588
		Yes				chr8	17972537	17972537	C	T	exonic	PCM1	.	nonsynonymous SNV	PCM1:NM_001352647:exon22:c.C3793T:p.P1265S,PCM1:NM_001352652:exon22:c.C3793T:p.P1265S,PCM1:NM_001315507:exon23:c.C3793T:p.P1265S,PCM1:NM_001315508:exon23:c.C3796T:p.P1266S,PCM1:NM_001352634:exon23:c.C3793T:p.P1265S,PCM1:NM_001352639:exon23:c.C3793T:p.P1265S,PCM1:NM_001352640:exon23:c.C3796T:p.P1266S,PCM1:NM_001352641:exon23:c.C3793T:p.P1265S,PCM1:NM_001352644:exon23:c.C3793T:p.P1265S,PCM1:NM_0013…	0.011	0.555	D	0.055	0.471	T	.	.	.	.	.	.	0	0.843	D	1	0.588	D	.	.	.	0.77	0.496	T	-3.69	0.736	D	0.465	0.624	-0.745	0.582	T	0.195	0.549
	Yes					chr8	22100643	22100643	A	C	exonic	FAM160B2	.	nonsynonymous SNV	FAM160B2:NM_001354250:exon11:c.A1388C:p.H463P,FAM160B2:NM_022749:exon11:c.A1391C:p.H464P,FAM160B2:NM_001354251:exon12:c.A1217C:p.H406P	0.044	0.411	D	0.109	0.374	T	0.708	0.42	P	0.723	0.55	P	0.006	0.326	N	1	0.09	N	2.42	0.7	M	0.02	0.623	T	-4.07	0.747	D	0.691	0.696	-0.709	0.6	T	0.303	0.674
		Yes				chr8	22248499	22248499	C	A	exonic	POLR3D	.	nonsynonymous SNV	POLR3D:NM_001722:exon6:c.C505A:p.L169M	0.051	0.393	T	0.124	0.382	T	1	0.906	D	0.998	0.886	D	0	0.629	D	1	0.52	D	2.365	0.682	M	.	.	.	-0.3	0.158	N	0.602	0.62	-0.532	0.675	T	0.318	0.688
				Yes		chr8	22564507	22564507	T	C	exonic	SORBS3	.	nonsynonymous SNV	SORBS3:NM_005775:exon10:c.T802C:p.S268P	0.011	0.555	D	0.053	0.473	T	0.914	0.505	P	0.425	0.453	B	0.014	0.286	N	0.627	0.328	D	0.9	0.232	L	3.12	0.081	T	-2.37	0.523	N	0.219	0.245	-0.995	0.314	T	0.019	0.081
Yes						chr8	22565300	22565300	C	A	exonic	SORBS3	.	nonsynonymous SNV	SORBS3:NM_005775:exon11:c.C849A:p.S283R	0.004	0.654	D	0.157	0.317	T	0.866	0.476	P	0.438	0.456	B	0.011	0.295	U	0.805	0.291	N	1.845	0.487	L	3.32	0.062	T	-0.94	0.251	N	0.342	0.383	-0.97	0.372	T	0.016	0.067
					Yes	chr8	22617553	22617553	A	G	exonic	CCAR2	.	nonsynonymous SNV	CCAR2:NM_001363068:exon15:c.A1979G:p.E660G,CCAR2:NM_001363069:exon15:c.A1979G:p.E660G,CCAR2:NM_021174:exon15:c.A1979G:p.E660G	0.006	0.682	D	0	0.928	D	0.998	0.779	D	0.979	0.797	D	0	0.843	D	0.9	0.373	D	1.7	0.438	L	1.28	0.363	T	-2.77	0.661	D	0.533	0.585	-0.901	0.479	T	0.138	0.455
					Yes	chr8	22618994	22618994	C	T	exonic	CCAR2	.	nonsynonymous SNV	CCAR2:NM_001363068:exon19:c.C2497T:p.H833Y,CCAR2:NM_001363069:exon19:c.C2497T:p.H833Y,CCAR2:NM_021174:exon19:c.C2500T:p.H834Y	0.715	0.401	T	0	0.928	D	0.92	0.588	P	0.44	0.553	B	0.001	0.434	D	0.937	0.303	N	0.805	0.202	L	8.03	0.003	T	-0.97	0.285	N	0.557	0.582	-0.401	0.72	T	0.001	0.003
Yes						chr8	25433435	25433435	A	G	exonic	KCTD9	.	nonsynonymous SNV	KCTD9:NM_017634:exon10:c.T814C:p.C272R	0.188	0.213	T	0.311	0.197	T	0.009	0.151	B	0.037	0.231	B	0.001	0.431	U	1	0.81	D	-0.145	0.044	N	1.16	0.381	T	0.14	0.054	N	0.565	0.589	-1.057	0.125	T	0.047	0.2
Yes			Yes	Yes		chr8	26647681	26647681	G	T	exonic	DPYSL2	.	nonsynonymous SNV	DPYSL2:NM_001197293:exon11:c.G1477T:p.A493S,DPYSL2:NM_001244604:exon11:c.G1054T:p.A352S,DPYSL2:NM_001386:exon11:c.G1162T:p.A388S	0.009	0.575	D	0.035	0.603	D	0.981	0.597	D	0.994	0.821	D	0	0.843	D	1	0.81	D	2.455	0.712	M	-2.69	0.905	D	-2.85	0.6	D	0.811	0.807	0.909	0.958	D	0.873	0.958
		Yes				chr8	28351774	28351774	C	A	exonic	ZNF395	.	nonsynonymous SNV	ZNF395:NM_018660:exon7:c.G954T:p.E318D	0.004	0.654	D	0.041	0.505	D	0.998	0.732	D	0.99	0.789	D	0	0.843	D	1	0.548	D	2.67	0.782	M	-2.17	0.866	D	-2.83	0.597	D	0.834	0.831	0.572	0.915	D	0.76	0.918
					Yes	chr8	33488590	33488590	C	A	exonic	MAK16	.	nonsynonymous SNV	MAK16:NM_032509:exon3:c.C136A:p.L46M	0.002	0.722	D	0.003	0.765	D	0.997	0.707	D	0.989	0.784	D	0	0.629	D	1	0.81	D	3.545	0.932	H	0.15	0.607	T	-1.92	0.447	N	0.684	0.69	-0.044	0.813	T	0.454	0.787
			Yes			chr8	33495596	33495596	G	A	exonic	MAK16	.	nonsynonymous SNV	MAK16:NM_032509:exon7:c.G502A:p.E168K	0.007	0.599	D	0.088	0.406	T	0.633	0.403	P	0.595	0.506	P	0	0.629	D	1	0.588	D	2.51	0.731	M	0.74	0.505	T	-3.33	0.662	D	0.687	0.693	-0.74	0.585	T	0.218	0.581
Yes						chr8	38138983	38138983	G	A	exonic	ASH2L	.	nonsynonymous SNV	ASH2L:NM_001261832:exon15:c.G1418A:p.G473D,ASH2L:NM_001282272:exon15:c.G1382A:p.G461D,ASH2L:NM_001105214:exon16:c.G1517A:p.G506D,ASH2L:NM_004674:exon16:c.G1799A:p.G600D	0.48	0.19	T	0.567	0.109	T	0.164	0.285	B	0.06	0.267	B	0	0.843	D	1	0.81	D	0.66	0.162	N	-0.02	0.76	T	1.64	0.007	N	0.635	0.648	-0.842	0.525	T	0.194	0.547
		Yes				chr8	43192365	43192365	G	A	exonic	HGSNAT	.	nonsynonymous SNV	HGSNAT:NM_001363228:exon11:c.G1120A:p.A374T,HGSNAT:NM_001363229:exon12:c.G448A:p.A150T,HGSNAT:NM_001363227:exon13:c.G1312A:p.A438T,HGSNAT:NM_152419:exon13:c.G1312A:p.A438T	0	0.913	D	0.027	0.639	D	.	.	.	.	.	.	0	0.843	D	1	0.81	D	.	.	.	-2.24	0.872	D	-2.93	0.626	D	0.923	0.927	0.154	0.851	D	0.522	0.822
	Yes					chr8	47783798	47783798	C	T	exonic	PRKDC	.	nonsynonymous SNV	PRKDC:NM_001081640:exon78:c.G11119A:p.G3707S,PRKDC:NM_006904:exon78:c.G11119A:p.G3707S	.	.	.	0	0.928	D	1	0.906	D	0.978	0.741	D	0	0.843	D	1	0.81	D	1.95	0.525	M	.	.	.	.	.	.	0.853	0.849	0.371	0.887	D	0.693	0.894
					Yes	chr8	54010443	54010443	A	T	exonic	TCEA1	.	nonsynonymous SNV	TCEA1:NM_006756:exon2:c.T113A:p.L38Q	0	0.913	D	0.031	0.834	D	1	0.906	D	0.99	0.789	D	0	0.629	D	1	0.81	D	3.095	0.875	M	.	.	.	-4.9	0.868	D	0.725	0.749	0.339	0.882	D	0.569	0.844
			Yes			chr8	66666240	66666240	T	C	exonic	VCPIP1	.	nonsynonymous SNV	VCPIP1:NM_025054:exon1:c.A719G:p.E240G	0.001	0.785	D	0.086	0.409	T	0.995	0.675	D	0.946	0.683	D	0	0.843	D	1	0.81	D	2.005	0.546	M	-0.03	0.631	T	-2.87	0.603	D	0.778	0.775	-0.295	0.751	T	0.4	0.751
			Yes			chr8	74845392	74845392	C	T	exonic	PI15	.	nonsynonymous SNV	PI15:NM_001324403:exon5:c.C536T:p.A179V,PI15:NM_015886:exon5:c.C536T:p.A179V	0.001	0.785	D	0.002	0.794	D	1	0.906	D	0.997	0.863	D	0	0.629	D	1	0.81	D	2.97	0.853	M	2.75	0.116	T	-3.98	0.738	D	0.892	0.901	-0.923	0.451	T	0.126	0.432
	Yes					chr8	80518818	80518818	C	A	exonic	ZBTB10	.	nonsynonymous SNV	ZBTB10:NM_001105539:exon5:c.C2174A:p.P725H,ZBTB10:NM_001277145:exon5:c.C1298A:p.P433H,ZBTB10:NM_023929:exon6:c.C2102A:p.P701H	0.001	0.785	D	0.001	0.928	D	1	0.906	D	1	0.974	D	0	0.843	D	1	0.81	D	2.36	0.679	M	2.61	0.131	T	-6.7	0.931	D	0.621	0.664	-1.134	0.016	T	0.077	0.307
		Yes				chr8	89925002	89925002	G	C	exonic	OSGIN2	.	nonsynonymous SNV	OSGIN2:NM_001126111:exon6:c.G1120C:p.V374L,OSGIN2:NM_004337:exon6:c.G988C:p.V330L	0.055	0.414	T	0.104	0.426	T	0.282	0.6	B	0.249	0.501	B	0	0.523	D	1	0.588	D	2.3	0.657	M	2.15	0.193	T	-1.87	0.437	N	0.382	0.439	-1.144	0.012	T	0.075	0.302
			Yes			chr8	90996718	90996718	C	G	exonic	PIP4P2	.	nonsynonymous SNV	PIP4P2:NM_018710:exon6:c.G566C:p.R189P	0.002	0.722	D	0.026	0.558	D	0.998	0.732	D	0.992	0.804	D	0	0.843	D	1	0.81	D	.	.	.	.	.	.	-5.18	0.836	D	0.899	0.899	-0.291	0.752	T	0.404	0.755
		Yes				chr8	96231069	96231069	A	G	exonic	UQCRB	.	nonsynonymous SNV	UQCRB:NM_006294:exon4:c.T322C:p.W108R,UQCRB:NM_001199975:exon5:c.T226C:p.W76R	0	0.913	D	0	0.928	D	0.322	0.331	B	0.105	0.311	B	0	0.843	D	1	0.81	D	3.22	0.894	M	0.8	0.488	T	-11.07	0.993	D	0.606	0.624	-0.738	0.586	T	0.186	0.536
	Yes					chr8	123328244	123328244	C	T	exonic	ATAD2	.	nonsynonymous SNV	ATAD2:NM_014109:exon25:c.G3814A:p.G1272R	0.024	0.482	D	0.291	0.293	T	0.078	0.244	B	0.13	0.329	B	0.797	0.093	N	0.678	0.332	D	2.28	0.649	M	-2.98	0.921	D	-2.28	0.617	N	0.396	0.437	0.116	0.845	D	0.7	0.897
			Yes			chr8	123339376	123339376	G	A	exonic	ATAD2	.	nonsynonymous SNV	ATAD2:NM_014109:exon20:c.C2789T:p.T930I	0.237	0.469	T	0.232	0.423	T	0.527	0.376	P	0.157	0.345	B	0	0.452	D	0.66	0.305	N	1.01	0.253	L	-1.52	0.815	D	-1.88	0.51	N	0.285	0.323	-0.512	0.682	T	0.298	0.669
				Yes		chr8	126557385	126557385	C	A	exonic	LRATD2	.	nonsynonymous SNV	LRATD2:NM_174911:exon2:c.G5T:p.G2V	0.002	0.722	D	0.006	0.706	D	1	0.906	D	0.999	0.924	D	0	0.843	U	1	0.81	D	2.455	0.712	M	3.29	0.064	T	-4.72	0.8	D	0.938	0.944	-1.156	0.009	T	0.056	0.237
Yes						chr8	127738800	127738800	G	T	exonic	MYC	.	nonsynonymous SNV	MYC:NM_001354870:exon2:c.G580T:p.D194Y,MYC:NM_002467:exon2:c.G583T:p.D195Y	0	0.913	D	0.005	0.722	D	1	0.906	D	0.999	0.924	D	0.837	0.07	N	1	0.81	D	2.61	0.763	M	1.83	0.248	T	-4.86	0.812	D	0.743	0.773	-0.925	0.449	T	0.208	0.567
Yes						chr8	140544274	140544274	A	C	exonic	AGO2	.	nonsynonymous SNV	AGO2:NM_001164623:exon14:c.T1778G:p.F593C,AGO2:NM_012154:exon14:c.T1778G:p.F593C	0.001	0.785	D	0.001	0.834	D	0.189	0.375	B	0.648	0.524	P	0	0.843	D	1	0.81	D	3.715	0.947	H	1.39	0.338	T	-7.27	0.944	D	0.926	0.93	-0.408	0.718	T	0.272	0.643
				Yes		chr8	140562469	140562469	G	A	exonic	AGO2	.	nonsynonymous SNV	AGO2:NM_001164623:exon4:c.C502T:p.H168Y,AGO2:NM_012154:exon4:c.C502T:p.H168Y	0.002	0.785	D	0.047	0.489	D	0.386	0.732	B	0.126	0.727	B	0	0.843	D	1	0.81	D	2.88	0.835	M	2.91	0.1	T	-5.05	0.828	D	0.881	0.879	-0.942	0.423	T	0.106	0.386
				Yes		chr8	143835700	143835700	C	T	exonic	NRBP2	.	nonsynonymous SNV	NRBP2:NM_178564:exon18:c.G1468A:p.E490K	0.004	0.654	D	0.012	0.639	D	0.632	0.402	P	0.371	0.436	B	0.037	0.018	N	1	0.476	D	2.465	0.716	M	4.37	0.023	T	-2.31	0.513	N	0.233	0.262	-0.411	0.717	T	0.339	0.705
Yes						chr8	143917193	143917193	C	T	exonic	PLEC	.	nonsynonymous SNV	PLEC:NM_201378:exon32:c.G12586A:p.A4196T,PLEC:NM_201379:exon32:c.G12562A:p.A4188T,PLEC:NM_201380:exon32:c.G13039A:p.A4347T,PLEC:NM_201381:exon32:c.G12532A:p.A4178T,PLEC:NM_201382:exon32:c.G12628A:p.A4210T,PLEC:NM_201383:exon32:c.G12640A:p.A4214T,PLEC:NM_201384:exon32:c.G12628A:p.A4210T,PLEC:NM_000445:exon33:c.G12709A:p.A4237T	0.825	0.03	T	0.565	0.09	T	0	0.029	B	0.001	0.044	B	0.13	0.187	N	1	0.09	N	-0.06	0.049	N	-0.37	0.689	T	-0.47	0.156	N	0.071	0.058	-0.966	0.381	T	0.103	0.38
				Yes		chr8	143930393	143930393	C	A	exonic	PLEC	.	nonsynonymous SNV	PLEC:NM_201378:exon20:c.G2406T:p.K802N,PLEC:NM_201379:exon20:c.G2382T:p.K794N,PLEC:NM_201380:exon20:c.G2859T:p.K953N,PLEC:NM_201381:exon20:c.G2352T:p.K784N,PLEC:NM_201382:exon20:c.G2448T:p.K816N,PLEC:NM_201383:exon20:c.G2460T:p.K820N,PLEC:NM_201384:exon20:c.G2448T:p.K816N,PLEC:NM_000445:exon21:c.G2529T:p.K843N	0.001	0.913	D	0.004	0.765	D	0.996	0.688	D	0.935	0.67	D	0	0.629	U	1	0.537	D	2.715	0.794	M	-0.19	0.659	T	-2.84	0.633	D	0.58	0.621	-0.391	0.723	T	0.362	0.724
Yes						chr8	143983179	143983179	A	G	exonic	PARP10	.	nonsynonymous SNV	PARP10:NM_001317895:exon7:c.T2446C:p.S816P,PARP10:NM_032789:exon8:c.T2410C:p.S804P	0.013	0.547	D	0.127	0.351	T	0.006	0.136	B	0.002	0.069	B	0.454	0.125	N	1	0.09	N	1.975	0.535	M	2.81	0.11	T	-1.21	0.308	N	0.12	0.116	-0.994	0.317	T	0.012	0.048
	Yes					chr8	144085127	144085127	C	A	exonic	GPAA1	.	nonsynonymous SNV	GPAA1:NM_003801:exon9:c.C1249A:p.P417T	0.212	0.198	T	0.573	0.087	T	0.025	0.192	B	0.038	0.234	B	0.089	0.204	N	1	0.09	N	0.85	0.212	L	.	.	.	-0.29	0.166	N	0.184	0.2	-1.022	0.232	T	0.068	0.279
Yes						chr8	144316872	144316872	A	G	exonic	DGAT1	.	nonsynonymous SNV	DGAT1:NM_012079:exon16:c.T1292C:p.F431S	.	.	.	0.001	0.834	D	1	0.906	D	0.997	0.863	D	0	0.843	D	1	0.81	D	3.41	0.918	M	.	.	.	.	.	.	0.982	0.992	0.257	0.869	D	0.564	0.841
					Yes	chr8	144318116	144318116	G	A	exonic	DGAT1	.	nonsynonymous SNV	DGAT1:NM_012079:exon8:c.C730T:p.P244S	.	.	.	0	0.928	D	1	0.906	D	1	0.974	D	0	0.843	D	1	0.81	D	3.13	0.881	M	.	.	.	.	.	.	0.736	0.736	0.257	0.869	D	0.578	0.848
				Yes		chr8	144396696	144396696	T	C	exonic	CPSF1	.	nonsynonymous SNV	CPSF1:NM_013291:exon25:c.A2728G:p.K910E	.	.	.	0.64	0.07	T	0.091	0.252	B	0.042	0.241	B	0	0.843	D	0.982	0.399	D	2.075	0.57	M	.	.	.	.	.	.	0.567	0.591	-1.053	0.135	T	0.046	0.198
		Yes				chr8	144398563	144398563	G	A	exonic	CPSF1	.	nonsynonymous SNV	CPSF1:NM_013291:exon18:c.C1714T:p.H572Y	.	.	.	0	0.928	D	1	0.906	D	0.995	0.832	D	0	0.843	D	1	0.81	D	2.535	0.739	M	.	.	.	.	.	.	0.798	0.794	-0.479	0.694	T	0.307	0.678
				Yes		chr8	144511474	144511474	A	T	exonic	RECQL4	.	nonsynonymous SNV	RECQL4:NM_004260:exon21:c.T3584A:p.L1195Q	.	.	.	0.001	0.834	D	1	0.906	D	0.99	0.789	D	.	.	.	.	.	.	2.995	0.858	M	.	.	.	.	.	.	0.833	0.829	.	.	.	.	.
	Yes					chr8	144520270	144520270	G	A	exonic	LRRC14	.	nonsynonymous SNV	LRRC14:NM_014665:exon3:c.G362A:p.G121D,LRRC14:NM_001272036:exon4:c.G362A:p.G121D	0.002	0.722	D	0	0.928	D	1	0.906	D	1	0.974	D	0.278	0.15	N	0.995	0.425	D	1.135	0.29	L	2.08	0.614	T	-3.47	0.678	D	0.831	0.827	-0.836	0.529	T	0.259	0.629
				Yes		chr8	144520459	144520459	C	T	exonic	LRRC14	.	nonsynonymous SNV	LRRC14:NM_014665:exon3:c.C551T:p.A184V,LRRC14:NM_001272036:exon4:c.C551T:p.A184V	0.008	0.586	D	0.041	0.549	D	0.98	0.594	D	0.817	0.589	P	0.121	0.19	N	0.956	0.379	D	0.91	0.233	L	2.02	0.211	T	-1.8	0.424	N	0.732	0.734	-1.1	0.041	T	0.074	0.3
			Yes			chr9	13193183	13193183	C	T	exonic	MPDZ	.	nonsynonymous SNV	MPDZ:NM_001261406:exon14:c.G1787A:p.G596E,MPDZ:NM_001261407:exon14:c.G1787A:p.G596E,MPDZ:NM_001330637:exon14:c.G1787A:p.G596E,MPDZ:NM_001375413:exon14:c.G1787A:p.G596E,MPDZ:NM_001375416:exon14:c.G1787A:p.G596E,MPDZ:NM_001375417:exon14:c.G1787A:p.G596E,MPDZ:NM_001375419:exon14:c.G1787A:p.G596E,MPDZ:NM_001375420:exon14:c.G1787A:p.G596E,MPDZ:NM_001375422:exon14:c.G1787A:p.G596E,MPDZ:NM_001375424:exo…	0.913	0.027	T	0.559	0.106	T	1	0.906	D	1	0.974	D	0	0.454	D	1	0.81	D	3.29	0.903	M	0.31	0.586	T	-1.53	0.389	N	0.956	0.97	-0.142	0.791	T	0.487	0.805
	Yes					chr9	13222291	13222291	C	T	exonic	MPDZ	.	nonsynonymous SNV	MPDZ:NM_001261406:exon6:c.G689A:p.S230N,MPDZ:NM_001261407:exon6:c.G689A:p.S230N,MPDZ:NM_001330637:exon6:c.G689A:p.S230N,MPDZ:NM_001375413:exon6:c.G689A:p.S230N,MPDZ:NM_001375416:exon6:c.G689A:p.S230N,MPDZ:NM_001375417:exon6:c.G689A:p.S230N,MPDZ:NM_001375419:exon6:c.G689A:p.S230N,MPDZ:NM_001375420:exon6:c.G689A:p.S230N,MPDZ:NM_001375422:exon6:c.G689A:p.S230N,MPDZ:NM_001375424:exon6:c.G689A:p.S230N…	0.018	0.539	D	0.028	0.549	D	1	0.906	D	0.998	0.886	D	0	0.537	D	1	0.493	D	2.175	0.61	M	1.06	0.398	T	-1.12	0.289	N	0.298	0.369	-0.829	0.534	T	0.177	0.522
			Yes			chr9	19086750	19086750	T	C	exonic	HAUS6	.	nonsynonymous SNV	HAUS6:NM_001270890:exon7:c.A683G:p.E228G,HAUS6:NM_017645:exon7:c.A683G:p.E228G	0.318	0.138	T	0.084	0.412	T	0.257	0.314	B	0.051	0.254	B	0.29	0.148	N	1	0.206	N	0.69	0.17	N	-3.56	0.949	D	-2.2	0.539	N	0.265	0.339	-0.366	0.731	T	0.519	0.82
			Yes			chr9	19378804	19378804	T	C	exonic	RPS6	.	nonsynonymous SNV	RPS6:NM_001010:exon3:c.A253G:p.R85G	0	0.913	D	0.018	0.597	D	0.778	0.442	P	0.648	0.524	P	0	0.843	D	1	0.81	D	3.515	0.929	H	0.63	0.531	T	-6.42	0.915	D	0.932	0.951	0.03	0.829	D	0.38	0.737
Yes						chr9	33467195	33467195	C	T	exonic	NOL6	.	nonsynonymous SNV	NOL6:NM_022917:exon14:c.G1793A:p.R598Q,NOL6:NM_139235:exon14:c.G1793A:p.R598Q	0.336	0.129	T	0.218	0.261	T	0.977	0.6	D	0.563	0.512	P	0	0.491	D	0.949	0.376	D	2.215	0.625	M	0.97	0.425	T	-0.92	0.271	N	0.55	0.582	-0.91	0.469	T	0.159	0.493
	Yes					chr9	33467241	33467241	A	G	exonic	NOL6	.	nonsynonymous SNV	NOL6:NM_022917:exon14:c.T1747C:p.W583R,NOL6:NM_139235:exon14:c.T1747C:p.W583R	0	0.913	D	0	0.928	D	1	0.906	D	1	0.974	D	0	0.843	D	1	0.81	D	2.995	0.858	M	-1.5	0.813	D	-13.06	0.999	D	0.933	0.944	0.569	0.915	D	0.706	0.899
					Yes	chr9	34371889	34371889	A	G	exonic	MYORG	.	nonsynonymous SNV	MYORG:NM_020702:exon2:c.T1055C:p.I352T	.	.	.	0.002	0.794	D	1	0.906	D	0.991	0.797	D	0	0.559	D	1	0.495	D	.	.	.	.	.	.	.	.	.	0.801	0.797	-0.317	0.745	T	0.343	0.709
			Yes			chr9	34616087	34616087	C	T	exonic	DCTN3	.	nonsynonymous SNV	DCTN3:NM_001281426:exon4:c.G295A:p.A99T,DCTN3:NM_001281427:exon4:c.G295A:p.A99T,DCTN3:NM_007234:exon4:c.G295A:p.A99T,DCTN3:NM_024348:exon4:c.G295A:p.A99T	0.14	0.257	T	0.107	0.377	T	0.775	0.441	P	0.306	0.436	B	0	0.843	D	0.999	0.81	D	2.015	0.55	M	.	.	.	-0.7	0.227	N	0.48	0.638	-0.857	0.515	T	0.172	0.514
				Yes		chr9	34637360	34637360	C	T	exonic	SIGMAR1	.	nonsynonymous SNV	SIGMAR1:NM_001282205:exon2:c.G212A:p.G71D,SIGMAR1:NM_001282207:exon2:c.G152A:p.G51D,SIGMAR1:NM_001282208:exon2:c.G212A:p.G71D,SIGMAR1:NM_001282209:exon2:c.G212A:p.G71D,SIGMAR1:NM_005866:exon2:c.G212A:p.G71D,SIGMAR1:NM_147157:exon2:c.G212A:p.G71D	0.326	0.158	T	0.207	0.276	T	0.267	0.317	B	0.166	0.351	B	0	0.843	D	1	0.81	D	1.735	0.449	L	0.06	0.618	T	-2.88	0.674	D	0.882	0.88	-0.892	0.488	T	0.178	0.524
					Yes	chr9	35108196	35108196	C	T	exonic	FAM214B	.	nonsynonymous SNV	FAM214B:NM_001317991:exon3:c.G79A:p.A27T,FAM214B:NM_025182:exon3:c.G79A:p.A27T	0.323	0.134	T	0.204	0.272	T	0.002	0.099	B	0.003	0.087	B	0.006	0.32	N	1	0.81	D	0	0.065	N	.	.	.	-0.06	0.079	N	0.132	0.136	-1.05	0.145	T	0.054	0.227
			Yes			chr9	35608191	35608191	C	T	exonic	TESK1	.	nonsynonymous SNV	TESK1:NM_001318230:exon7:c.C347T:p.T116I,TESK1:NM_006285:exon8:c.C827T:p.T276I	0.17	0.228	T	0.162	0.312	T	0.244	0.31	B	0.216	0.376	B	0.253	0.155	N	1	0.09	N	1.025	0.255	L	1.35	0.346	T	-1.8	0.424	N	0.231	0.26	-0.988	0.332	T	0.09	0.344
				Yes		chr9	35608203	35608203	A	G	exonic	TESK1	.	nonsynonymous SNV	TESK1:NM_001318230:exon7:c.A359G:p.D120G,TESK1:NM_006285:exon8:c.A839G:p.D280G	0.302	0.144	T	0.185	0.29	T	0.013	0.166	B	0.016	0.177	B	0.52	0.118	N	0.921	0.273	N	0.98	0.249	L	1.32	0.352	T	-0.9	0.242	N	0.168	0.178	-1.021	0.235	T	0.044	0.19
					Yes	chr9	35707153	35707153	C	T	exonic	TLN1	.	nonsynonymous SNV	TLN1:NM_006289:exon37:c.G4874A:p.R1625Q	0.248	0.172	T	0.231	0.251	T	0.015	0.171	B	0.001	0.044	B	0	0.537	D	0.914	0.365	D	-0.46	0.028	N	2.58	0.134	T	-0.55	0.168	N	0.305	0.344	-1.003	0.292	T	0.014	0.056
					Yes	chr9	35719793	35719793	C	T	exonic	TLN1	.	nonsynonymous SNV	TLN1:NM_006289:exon14:c.G1525A:p.A509T	0.06	0.373	T	0.108	0.376	T	0.964	0.559	D	0.618	0.513	P	0	0.559	D	1	0.81	D	1.805	0.475	L	-0.82	0.741	T	-2.55	0.552	D	0.488	0.522	-0.18	0.782	T	0.449	0.784
				Yes		chr9	35733008	35733008	T	A	exonic	CREB3	.	nonsynonymous SNV	CREB3:NM_006368:exon2:c.T142A:p.W48R	0.04	0.422	D	0.705	0.056	T	.	.	.	.	.	.	0.346	0.139	N	0.597	0.31	N	2.77	0.809	M	-0.31	0.68	T	-2.25	0.503	N	0.52	0.55	-0.542	0.671	T	0.336	0.703
		Yes				chr9	71745462	71745462	T	C	exonic	CEMIP2	.	nonsynonymous SNV	CEMIP2:NM_001135820:exon4:c.A590G:p.K197R,CEMIP2:NM_013390:exon4:c.A590G:p.K197R	0.538	0.14	T	0.581	0.085	T	0	0.029	B	0.008	0.137	B	0.001	0.405	N	0.835	0.287	N	.	.	.	-2.51	0.893	D	-0.43	0.144	N	0.102	0.101	-0.686	0.611	T	0.381	0.738
	Yes					chr9	83666369	83666369	A	G	exonic	UBQLN1	.	nonsynonymous SNV	UBQLN1:NM_013438:exon8:c.T1313C:p.L438P	0	0.913	D	0.001	0.834	D	0.995	0.675	D	0.883	0.627	P	0.001	0.42	D	1	0.81	D	3.34	0.91	M	0.95	0.433	T	-4.27	0.763	D	0.809	0.805	0.04	0.83	D	0.475	0.799
Yes						chr9	89325584	89325584	A	T	exonic	SECISBP2	.	nonsynonymous SNV	SECISBP2:NM_001282688:exon3:c.A340T:p.N114Y,SECISBP2:NM_001282689:exon3:c.A121T:p.N41Y,SECISBP2:NM_001282690:exon3:c.A136T:p.N46Y,SECISBP2:NM_001354696:exon3:c.A340T:p.N114Y,SECISBP2:NM_001354697:exon3:c.A340T:p.N114Y,SECISBP2:NM_001354698:exon3:c.A340T:p.N114Y,SECISBP2:NM_024077:exon3:c.A340T:p.N114Y	0.01	0.565	D	1	0.469	T	0.868	0.509	P	0.174	0.419	B	0.607	0.057	N	1	0.09	N	1.445	0.364	L	-0.91	0.754	T	-0.88	0.437	N	0.247	0.43	-0.88	0.498	T	0.2	0.556
				Yes		chr9	92306967	92306967	G	A	exonic	NOL8	.	nonsynonymous SNV	NOL8:NM_001330722:exon10:c.C2630T:p.A877V,NOL8:NM_017948:exon11:c.C2744T:p.A915V,NOL8:NM_001256394:exon12:c.C2540T:p.A847V	0.113	0.288	T	0.114	0.368	T	0.666	0.441	P	0.212	0.439	B	0.001	0.429	D	0.999	0.231	N	2.48	0.721	M	1.2	0.374	T	-1.9	0.443	N	0.354	0.397	-1.011	0.265	T	0.091	0.348
			Yes			chr9	92719365	92719365	A	C	exonic	BICD2	.	nonsynonymous SNV	BICD2:NM_001003800:exon5:c.T1280G:p.V427G,BICD2:NM_015250:exon5:c.T1280G:p.V427G	0.009	0.682	D	0.031	0.538	D	0.998	0.732	D	0.875	0.659	P	0	0.843	D	1	0.81	D	2.425	0.703	M	0.69	0.517	T	-3.19	0.646	D	0.709	0.712	-0.786	0.56	T	0.228	0.593
	Yes					chr9	96392469	96392469	T	A	exonic	ZNF367	.	nonsynonymous SNV	ZNF367:NM_153695:exon4:c.A759T:p.R253S	0.014	0.532	D	0.041	0.505	D	0.999	0.779	D	0.991	0.797	D	0	0.843	D	1	0.548	D	1.895	0.504	L	3.24	0.068	T	-5.57	0.864	D	0.94	0.947	-0.917	0.459	T	0.04	0.172
				Yes		chr9	96759785	96759785	C	T	exonic	ZNF510	.	nonsynonymous SNV	ZNF510:NM_001314060:exon5:c.G859A:p.A287T,ZNF510:NM_001314059:exon6:c.G1045A:p.A349T,ZNF510:NM_014930:exon6:c.G1045A:p.A349T	0.662	0.047	T	0.221	0.258	T	0.035	0.206	B	0.011	0.155	B	.	.	.	1	0.09	N	0.425	0.126	N	3.38	0.058	T	0.58	0.026	N	0.035	0.011	-0.93	0.441	T	0.01	0.039
			Yes			chr9	99218304	99218304	C	A	exonic	ALG2	.	nonsynonymous SNV	ALG2:NM_033087:exon2:c.G881T:p.G294V	0.101	0.314	T	0.206	0.271	T	0.008	0.147	B	0.016	0.208	B	0.459	0.124	N	0.943	0.267	N	0.835	0.21	L	-1.32	0.798	T	-0.98	0.322	N	0.149	0.16	-0.838	0.528	T	0.295	0.666
Yes						chr9	100327852	100327852	G	A	exonic	TEX10	.	nonsynonymous SNV	TEX10:NM_001161584:exon8:c.C1745T:p.T582I,TEX10:NM_017746:exon8:c.C1736T:p.T579I	0.017	0.519	D	0.033	0.531	D	0.868	0.477	P	0.168	0.352	B	0.001	0.401	N	1	0.475	D	0.55	0.145	N	.	.	.	-2.4	0.528	N	0.379	0.424	-0.709	0.6	T	0.233	0.6
				Yes		chr9	101408691	101408691	G	T	exonic	ZNF189	.	nonsynonymous SNV	ZNF189:NM_001278231:exon3:c.G881T:p.R294I,ZNF189:NM_001278232:exon3:c.G878T:p.R293I,ZNF189:NM_003452:exon3:c.G923T:p.R308I,ZNF189:NM_197977:exon4:c.G797T:p.R266I	0.026	0.539	D	0.02	0.61	D	0.994	0.665	D	0.888	0.63	P	0	0.537	D	1	0.588	D	1.56	0.395	L	1.83	0.248	T	-6.36	0.918	D	0.466	0.537	-0.958	0.396	T	0.148	0.475
					Yes	chr9	112220260	112220260	A	T	exonic	PTBP3	.	nonsynonymous SNV	PTBP3:NM_001244897:exon14:c.T1556A:p.V519E	.	.	.	.	.	.	.	.	.	.	.	.	.	.	.	.	.	.	.	.	.	.	.	.	.	.	.	.	.	.	.	.	.	.
		Yes				chr9	115082786	115082786	A	G	exonic	TNC	.	nonsynonymous SNV	TNC:NM_002160:exon5:c.T2153C:p.L718P	0.028	0.913	D	0.001	0.928	D	1	0.906	D	0.997	0.863	D	0	0.559	D	1	0.588	D	2.57	0.752	M	-0.09	0.641	T	-3.89	0.858	D	0.885	0.988	-0.038	0.815	T	0.456	0.788
				Yes		chr9	115090738	115090738	C	T	exonic	TNC	.	nonsynonymous SNV	TNC:NM_002160:exon2:c.G281A:p.G94E	0.14	0.272	T	0.196	0.3	T	0.009	0.295	B	0.013	0.302	B	0	0.559	D	1	0.548	D	0.765	0.193	N	1.48	0.317	T	-3.86	0.874	D	0.147	0.189	-1.071	0.091	T	0.039	0.166
	Yes					chr9	116699105	116699105	T	C	exonic	TRIM32	.	nonsynonymous SNV	TRIM32:NM_001099679:exon2:c.T1363C:p.Y455H,TRIM32:NM_001379049:exon2:c.T1363C:p.Y455H,TRIM32:NM_001379050:exon2:c.T1363C:p.Y455H,TRIM32:NM_012210:exon2:c.T1363C:p.Y455H,TRIM32:NM_001379048:exon3:c.T1363C:p.Y455H	0	0.913	D	0	0.928	D	0.997	0.707	D	0.979	0.745	D	0	0.629	D	1	0.81	D	0.975	0.245	L	-2.75	0.908	D	-3.91	0.73	D	0.928	0.934	0.44	0.897	D	0.718	0.903
		Yes				chr9	125349493	125349493	C	G	exonic	GAPVD1	.	nonsynonymous SNV	GAPVD1:NM_001330778:exon18:c.C3192G:p.H1064Q,GAPVD1:NM_001282681:exon19:c.C3210G:p.H1070Q,GAPVD1:NM_001330777:exon19:c.C3129G:p.H1043Q,GAPVD1:NM_001354294:exon19:c.C3273G:p.H1091Q,GAPVD1:NM_001354298:exon19:c.C3273G:p.H1091Q,GAPVD1:NM_001354295:exon20:c.C3273G:p.H1091Q,GAPVD1:NM_001354300:exon20:c.C3210G:p.H1070Q,GAPVD1:NM_015635:exon20:c.C3354G:p.H1118Q,GAPVD1:NM_001282679:exon21:c.C3327G:p.H110…	0.531	0.118	T	0.439	0.134	T	0	0.029	B	0	0.014	B	0	0.473	N	0.881	0.381	D	-0.55	0.024	N	2.59	0.133	T	-0.66	0.191	N	0.184	0.2	-1.006	0.28	T	0.016	0.065
			Yes			chr9	126833699	126833699	T	C	exonic	ZBTB43	.	nonsynonymous SNV	ZBTB43:NM_001135776:exon2:c.T1190C:p.L397P,ZBTB43:NM_014007:exon3:c.T1190C:p.L397P	0.001	0.785	D	0	0.928	D	1	0.906	D	0.999	0.924	D	0	0.843	D	1	0.81	D	-0.325	0.035	N	2.43	0.153	T	-4.92	0.817	D	0.63	0.646	-1.003	0.289	T	0.057	0.24
					Yes	chr9	127510153	127510153	A	G	exonic	NIBAN2	.	nonsynonymous SNV	NIBAN2:NM_001035534:exon9:c.T1115C:p.L372P,NIBAN2:NM_022833:exon9:c.T1154C:p.L385P	0.001	0.785	D	0.063	0.451	T	0.95	0.539	P	0.629	0.517	P	0.008	0.309	N	1	0.81	D	2.64	0.772	M	1.39	0.341	T	-5.22	0.838	D	0.945	0.953	-0.707	0.601	T	0.211	0.571
	Yes					chr9	127786745	127786745	C	T	exonic	CDK9	.	nonsynonymous SNV	CDK9:NM_001261:exon2:c.C137T:p.A46V	0	0.913	D	0.194	0.794	T	0.999	0.779	D	0.908	0.645	P	0	0.843	D	1	0.81	D	2.51	0.731	M	-0.68	0.726	T	-3.69	0.704	D	0.947	0.955	0.288	0.874	D	0.557	0.839
					Yes	chr9	127789505	127789505	G	A	exonic	CDK9	.	nonsynonymous SNV	CDK9:NM_001261:exon7:c.G1081A:p.A361T	0.275	0.158	T	0.235	0.248	T	0	0.029	B	0	0.014	B	0	0.843	N	1	0.588	D	0.6	0.155	N	-0.8	0.738	T	-0.59	0.176	N	0.131	0.126	-0.933	0.436	T	0.207	0.566
				Yes		chr9	127804521	127804521	A	T	exonic	FPGS	.	nonsynonymous SNV	FPGS:NM_001018078:exon3:c.A140T:p.N47I,FPGS:NM_001288803:exon3:c.A290T:p.N97I,FPGS:NM_004957:exon3:c.A290T:p.N97I	0.004	0.785	D	0.013	0.834	D	0.948	0.619	P	0.8	0.63	P	0	0.843	D	1	0.81	D	2.705	0.791	M	2.79	0.348	T	-5.29	0.879	D	0.795	0.814	-0.806	0.548	T	0.173	0.516
					Yes	chr9	128123709	128123709	C	T	exonic	PTGES2	.	nonsynonymous SNV	PTGES2:NM_025072:exon4:c.G679A:p.A227T,PTGES2:NM_001256335:exon5:c.G106A:p.A36T,PTGES2:NM_198938:exon5:c.G106A:p.A36T	0.266	0.223	T	0.169	0.305	T	0.886	0.487	P	0.08	0.289	B	0.001	0.429	D	0.827	0.349	D	1.185	0.301	L	0.99	0.417	T	-1.4	0.356	N	0.14	0.15	-1.004	0.289	T	0.052	0.221
		Yes			Yes	chr9	128259336	128259336	A	G	exonic	GOLGA2	.	nonsynonymous SNV	GOLGA2:NM_001366246:exon19:c.T1811C:p.L604P,GOLGA2:NM_004486:exon19:c.T1811C:p.L604P,GOLGA2:NM_001366244:exon20:c.T1892C:p.L631P	0.147	0.25	T	0.082	0.447	T	0.98	0.594	D	0.804	0.584	P	0.224	0.161	N	0.979	0.395	D	3.03	0.864	M	1.7	0.269	T	-3.96	0.736	D	0.689	0.695	-0.999	0.302	T	0.103	0.38
	Yes					chr9	128428990	128428990	T	C	exonic	CERCAM	.	nonsynonymous SNV	CERCAM:NM_001286760:exon8:c.T790C:p.W264R,CERCAM:NM_016174:exon8:c.T1024C:p.W342R	0.558	0.064	T	0.613	0.076	T	0.006	0.136	B	0.003	0.087	B	0.064	0.22	N	0.546	0.314	N	1.335	0.333	L	-0.92	0.752	T	-0.41	0.148	N	0.328	0.369	-0.855	0.516	T	0.175	0.518
Yes						chr9	128492510	128492510	G	A	exonic	ODF2	.	nonsynonymous SNV	ODF2:NM_001242354:exon14:c.G1378A:p.G460R,ODF2:NM_001351581:exon14:c.G1753A:p.G585R,ODF2:NM_001351587:exon14:c.G1435A:p.G479R,ODF2:NM_001351588:exon14:c.G1378A:p.G460R,ODF2:NM_153432:exon14:c.G1753A:p.G585R,ODF2:NM_153436:exon14:c.G1621A:p.G541R,ODF2:NM_153439:exon14:c.G1696A:p.G566R,ODF2:NM_153440:exon14:c.G1564A:p.G522R,ODF2:NM_001242352:exon15:c.G1606A:p.G536R,ODF2:NM_001242353:exon15:c.G1621A…	0.006	0.682	D	0.154	0.32	T	0.168	0.57	B	0.107	0.514	B	0	0.843	D	0.999	0.479	D	2.24	0.634	M	1.01	0.816	T	-2.03	0.485	N	0.389	0.502	-0.261	0.761	T	0.442	0.78
			Yes			chr9	128617674	128617674	G	T	exonic	SPTAN1	.	nonsynonymous SNV	SPTAN1:NM_001195532:exon40:c.G5317T:p.G1773C,SPTAN1:NM_001363765:exon41:c.G5332T:p.G1778C,SPTAN1:NM_001375314:exon41:c.G5332T:p.G1778C,SPTAN1:NM_003127:exon41:c.G5377T:p.G1793C,SPTAN1:NM_001130438:exon42:c.G5392T:p.G1798C,SPTAN1:NM_001363759:exon42:c.G5392T:p.G1798C,SPTAN1:NM_001375310:exon42:c.G5392T:p.G1798C,SPTAN1:NM_001375311:exon42:c.G5392T:p.G1798C,SPTAN1:NM_001375313:exon42:c.G5392T:p.G179…	0.001	0.785	D	0.002	0.794	D	1	0.906	D	1	0.974	D	0	0.843	D	1	0.81	D	3.51	0.929	H	0.97	0.574	T	-8.22	0.969	D	0.89	0.889	0.337	0.881	D	0.53	0.826
			Yes			chr9	129637873	129637873	T	G	exonic	ASB6	.	nonsynonymous SNV	ASB6:NM_001202403:exon5:c.A1096C:p.K366Q,ASB6:NM_017873:exon6:c.A1183C:p.K395Q	0.009	0.575	D	0.014	0.631	D	0.996	0.688	D	0.934	0.669	D	0	0.843	D	1	0.81	D	0.995	0.251	L	0.88	0.46	T	-0.89	0.24	N	0.461	0.586	-0.862	0.511	T	0.18	0.526
				Yes		chr9	129638427	129638427	C	T	exonic	ASB6	.	nonsynonymous SNV	ASB6:NM_001202403:exon5:c.G542A:p.G181E,ASB6:NM_177999:exon5:c.G520A:p.G174R,ASB6:NM_017873:exon6:c.G629A:p.G210E	0.005	0.632	D	0.109	0.616	T	0.996	0.688	D	0.896	0.636	P	0	0.629	D	1	0.588	D	.	.	.	0.24	0.596	T	-4.64	0.793	D	0.654	0.773	-0.663	0.621	T	0.209	0.568
		Yes				chr9	129638443	129638443	C	T	exonic	ASB6	.	nonsynonymous SNV	ASB6:NM_001202403:exon5:c.G526A:p.A176T,ASB6:NM_017873:exon6:c.G613A:p.A205T	0.021	0.491	D	0.154	0.377	T	1	0.906	D	0.999	0.924	D	0	0.843	D	1	0.81	D	.	.	.	-0.15	0.652	T	-1.13	0.291	N	0.538	0.566	-0.391	0.723	T	0.393	0.747
	Yes					chr9	129639429	129639429	G	C	exonic	ASB6	.	nonsynonymous SNV	ASB6:NM_001202403:exon3:c.C375G:p.H125Q,ASB6:NM_017873:exon3:c.C375G:p.H125Q,ASB6:NM_177999:exon3:c.C375G:p.H125Q	0.001	0.785	D	0.025	0.722	D	0.994	0.665	D	0.768	0.568	P	0	0.559	D	0.999	0.452	D	1.78	0.462	L	-0.21	0.663	T	-7.36	0.946	D	0.484	0.519	-0.649	0.628	T	0.232	0.598
			Yes			chr9	129829274	129829274	G	A	exonic	C9orf78	.	nonsynonymous SNV	C9orf78:NM_016520:exon8:c.C709T:p.R237W	0.001	0.785	D	0.004	0.742	D	0.999	0.779	D	0.82	0.591	P	0	0.843	D	1	0.588	D	.	.	.	0.79	0.491	T	-3.14	0.64	D	0.72	0.722	-0.462	0.7	T	0.342	0.708
		Yes				chr9	130114586	130114586	A	G	exonic	GPR107	.	nonsynonymous SNV	GPR107:NM_001136557:exon16:c.A1373G:p.H458R	0.117	0.283	T	0.355	0.172	T	0.032	0.202	B	0.001	0.044	B	0.082	0.024	U	1	0.09	N	0	0.065	N	3.98	0.033	T	-0.05	0.077	N	0.258	0.292	-0.958	0.396	T	0.008	0.029
		Yes				chr9	130114595	130114595	A	G	exonic	GPR107	.	nonsynonymous SNV	GPR107:NM_001136557:exon16:c.A1382G:p.Q461R	0.589	0.058	T	0.631	0.072	T	0	0.029	B	0	0.014	B	0.344	0.042	N	1	0.09	N	0	0.065	N	4.27	0.025	T	0.05	0.064	N	0.151	0.155	-0.958	0.395	T	0.005	0.017
				Yes		chr9	131436648	131436648	G	A	exonic	PRRC2B	.	nonsynonymous SNV	PRRC2B:NM_001384818:exon4:c.G322A:p.E108K,PRRC2B:NM_001384821:exon4:c.G322A:p.E108K,PRRC2B:NM_001384822:exon4:c.G322A:p.E108K,PRRC2B:NM_001384823:exon4:c.G322A:p.E108K,PRRC2B:NM_013318:exon4:c.G322A:p.E108K	0.036	0.434	D	0.307	0.576	T	0.999	0.779	D	0.995	0.832	D	0.001	0.419	U	1	0.81	D	1.865	0.493	L	1.83	0.248	T	-2.77	0.605	D	0.812	0.808	-1.045	0.157	T	0.139	0.458
Yes						chr9	131605080	131605080	C	T	exonic	RAPGEF1	.	nonsynonymous SNV	RAPGEF1:NM_001377938:exon12:c.G2059A:p.A687T,RAPGEF1:NM_001377935:exon13:c.G2170A:p.A724T	.	.	.	.	.	.	.	.	.	.	.	.	.	.	.	.	.	.	.	.	.	.	.	.	.	.	.	.	.	.	.	.	.	.
					Yes	chr9	132283368	132283368	A	G	exonic	SETX	.	nonsynonymous SNV	SETX:NM_001351527:exon19:c.T6442C:p.S2148P,SETX:NM_001351528:exon19:c.T6442C:p.S2148P,SETX:NM_015046:exon19:c.T6442C:p.S2148P	0.007	0.722	D	0.005	0.722	D	1	0.906	D	0.999	0.924	D	0	0.559	D	0.997	0.434	D	2.035	0.556	M	-1.65	0.826	D	-3.49	0.698	D	0.771	0.769	0.437	0.896	D	0.669	0.885
			Yes			chr9	132334614	132334614	C	T	exonic	SETX	.	nonsynonymous SNV	SETX:NM_001351527:exon7:c.G832A:p.A278T,SETX:NM_001351528:exon7:c.G832A:p.A278T,SETX:NM_015046:exon7:c.G832A:p.A278T	0.141	0.256	T	0.481	0.119	T	0.002	0.099	B	0.002	0.069	B	0.243	0.157	N	1	0.09	N	0	0.065	N	-0.02	0.629	T	-0.29	0.117	N	0.207	0.23	-1.032	0.197	T	0.101	0.373
			Yes			chr9	132334623	132334623	C	T	exonic	SETX	.	nonsynonymous SNV	SETX:NM_001351527:exon7:c.G823A:p.E275K,SETX:NM_001351528:exon7:c.G823A:p.E275K,SETX:NM_015046:exon7:c.G823A:p.E275K	0.001	0.785	D	0.011	0.648	D	0.635	0.403	P	0.116	0.319	B	0.001	0.429	N	0.763	0.341	D	0.55	0.145	N	0.43	0.568	T	-1.4	0.346	N	0.436	0.475	-0.871	0.504	T	0.097	0.363
		Yes				chr9	132678932	132678932	T	C	exonic	GTF3C4	.	nonsynonymous SNV	GTF3C4:NM_012204:exon2:c.T1313C:p.V438A	0.009	0.575	D	0.012	0.639	D	0.888	0.488	P	0.352	0.429	B	0	0.559	D	1	0.494	D	0.895	0.224	L	-0.18	0.657	T	-2.67	0.571	D	0.757	0.756	-0.777	0.564	T	0.155	0.486
				Yes		chr9	135484769	135484769	C	A	exonic	PPP1R26	.	nonsynonymous SNV	PPP1R26:NM_014811:exon4:c.C259A:p.P87T	0.456	0.088	T	1	0.012	T	0.433	0.356	B	0.11	0.315	B	0.109	0.195	N	1	0.09	N	1.405	0.355	L	0.99	0.417	T	-0.5	0.316	N	0.054	0.028	-1.077	0.079	T	0.048	0.207
				Yes		chr9	136455672	136455672	G	A	exonic	SEC16A	.	nonsynonymous SNV	SEC16A:NM_001276418:exon19:c.C5786T:p.A1929V,SEC16A:NM_014866:exon20:c.C5786T:p.A1929V	0.064	0.519	T	0.364	0.215	T	0.072	0.24	B	0.031	0.219	B	0.117	0.192	N	1	0.09	N	.	.	.	1.85	0.475	T	-1.13	0.31	N	0.182	0.257	-1.054	0.132	T	0.064	0.266
				Yes		chr9	136673760	136673760	C	T	exonic	AGPAT2	.	nonsynonymous SNV	AGPAT2:NM_001012727:exon5:c.G733A:p.A245T,AGPAT2:NM_006412:exon6:c.G829A:p.A277T	0.015	0.525	D	0.032	0.534	D	0.988	0.623	D	0.844	0.604	P	0.475	0.122	N	1	0.09	N	2.52	0.735	M	-1.95	0.863	D	-1.19	0.342	N	0.134	0.131	-0.147	0.79	T	0.667	0.885
				Yes		chr9	137011662	137011662	C	T	exonic	ABCA2	.	nonsynonymous SNV	ABCA2:NM_001606:exon36:c.G5623A:p.A1875T,ABCA2:NM_212533:exon36:c.G5713A:p.A1905T	0.031	0.45	D	0.024	0.597	D	0.999	0.779	D	0.997	0.863	D	0	0.629	U	1	0.502	D	1.845	0.487	L	-2.3	0.877	D	-2.4	0.528	N	0.69	0.716	0.352	0.884	D	0.714	0.902
		Yes				chr9	137011914	137011914	G	T	exonic	ABCA2	.	nonsynonymous SNV	ABCA2:NM_001606:exon35:c.C5465A:p.A1822D,ABCA2:NM_212533:exon35:c.C5555A:p.A1852D	0.002	0.722	D	0.001	0.834	D	1	0.906	D	0.999	0.924	D	0.009	0.305	N	1	0.81	D	3.3	0.905	M	-2.37	0.882	D	-5.24	0.84	D	0.971	0.982	0.882	0.954	D	0.832	0.944
Yes						chr9	137018914	137018914	A	G	exonic	ABCA2	.	nonsynonymous SNV	ABCA2:NM_001606:exon12:c.T1711C:p.F571L,ABCA2:NM_212533:exon12:c.T1801C:p.F601L	0.156	0.243	T	0.305	0.209	T	0.055	0.227	B	0.018	0.185	B	0	0.454	U	1	0.588	D	1.905	0.509	L	-2.11	0.862	D	-1.8	0.424	N	0.823	0.844	-0.734	0.587	T	0.237	0.604
				Yes		chr9	137587045	137587045	A	C	exonic	ZMYND19	.	nonsynonymous SNV	ZMYND19:NM_138462:exon4:c.T281G:p.V94G	0.001	0.785	D	0.002	0.794	D	0.975	0.581	D	0.863	0.614	P	0	0.629	D	1	0.81	D	1.9	0.506	L	.	.	.	-3.2	0.647	D	0.783	0.78	-0.624	0.638	T	0.222	0.586
Yes						chr10	996221	996221	A	G	exonic	GTPBP4	.	nonsynonymous SNV	GTPBP4:NM_012341:exon4:c.A439G:p.S147G	0.113	0.288	T	0.106	0.379	T	0.006	0.136	B	0.005	0.112	B	0	0.843	D	1	0.81	D	3.115	0.878	M	2.54	0.139	T	-3.12	0.638	D	0.845	0.841	-0.864	0.51	T	0.155	0.487
					Yes	chr10	3165471	3165471	G	A	exonic	PITRM1	.	nonsynonymous SNV	PITRM1:NM_001242309:exon4:c.C379T:p.L127F,PITRM1:NM_001242307:exon5:c.C475T:p.L159F,PITRM1:NM_001347725:exon5:c.C475T:p.L159F,PITRM1:NM_001347729:exon5:c.C451T:p.L151F,PITRM1:NM_001347730:exon5:c.C451T:p.L151F,PITRM1:NM_014889:exon5:c.C475T:p.L159F	0	0.913	D	0	0.928	D	1	0.906	D	0.998	0.886	D	0	0.843	D	1	0.81	D	4.17	0.977	H	2.22	0.182	T	-3.73	0.709	D	0.801	0.798	-0.448	0.705	T	0.205	0.563
	Yes					chr10	3172744	3172744	A	T	exonic	PITRM1	.	nonsynonymous SNV	PITRM1:NM_001242307:exon1:c.T29A:p.L10Q,PITRM1:NM_001347725:exon1:c.T29A:p.L10Q,PITRM1:NM_014889:exon1:c.T29A:p.L10Q	0.081	0.334	T	0.234	0.248	T	0.61	0.426	P	0.086	0.357	B	0.928	0.075	N	1	0.09	N	.	.	.	3.63	0.044	T	-0.33	0.125	N	0.428	0.48	-0.941	0.425	T	0.008	0.027
			Yes			chr10	5746683	5746683	C	T	exonic	TASOR2	.	nonsynonymous SNV	TASOR2:NM_001321785:exon15:c.C3019T:p.P1007S,TASOR2:NM_017782:exon15:c.C3262T:p.P1088S,TASOR2:NM_001321783:exon16:c.C3262T:p.P1088S,TASOR2:NM_001321784:exon16:c.C3262T:p.P1088S	0.184	0.216	T	0.225	0.255	T	1	0.906	D	0.991	0.797	D	0.003	0.352	N	0.559	0.313	N	1.83	0.481	L	3.36	0.059	T	-2.5	0.544	D	0.164	0.173	-1.131	0.017	T	0.05	0.211
		Yes				chr10	25023939	25023939	C	T	exonic	THNSL1	.	nonsynonymous SNV	THNSL1:NM_024838:exon3:c.C716T:p.P239L	0.229	0.184	T	0.505	0.11	T	0.001	0.075	B	0.001	0.044	B	0.694	0.101	N	1	0.09	N	1.155	0.296	L	3.19	0.074	T	-0.2	0.101	N	0.137	0.135	-0.987	0.333	T	0.019	0.078
			Yes			chr10	32018128	32018128	C	T	exonic	KIF5B	.	nonsynonymous SNV	KIF5B:NM_004521:exon23:c.G2468A:p.G823E	0.085	0.328	T	0.232	0.25	T	0.048	0.221	B	0.053	0.257	B	0	0.843	D	1	0.81	D	1.875	0.499	L	-2.25	0.873	D	-5.88	0.887	D	0.263	0.298	0.071	0.836	D	0.624	0.868
		Yes				chr10	32035557	32035557	C	G	exonic	KIF5B	.	nonsynonymous SNV	KIF5B:NM_004521:exon10:c.G927C:p.E309D	0.366	0.117	T	0.596	0.081	T	0	0.029	B	0.005	0.112	B	0	0.843	D	1	0.537	D	1.025	0.255	L	-0.89	0.748	T	-1.18	0.301	N	0.099	0.081	-0.926	0.447	T	0.229	0.594
		Yes				chr10	32037337	32037337	T	G	exonic	KIF5B	.	nonsynonymous SNV	KIF5B:NM_004521:exon8:c.A628C:p.I210L	0.011	0.555	D	0.015	0.616	D	0.192	0.294	B	0.679	0.534	P	0	0.843	D	1	0.81	D	0.765	0.193	N	-1.04	0.766	T	-1.85	0.433	N	0.599	0.618	-0.106	0.8	T	0.464	0.793
			Yes			chr10	46010228	46010228	C	T	exonic	NCOA4	.	nonsynonymous SNV	NCOA4:NM_001145262:exon8:c.G1693A:p.A565T,NCOA4:NM_001145263:exon8:c.G1693A:p.A565T,NCOA4:NM_005437:exon8:c.G1693A:p.A565T,NCOA4:NM_001145260:exon9:c.G1741A:p.A581T,NCOA4:NM_001145261:exon9:c.G1741A:p.A581T	.	.	.	0.072	0.443	T	.	.	.	.	.	.	.	.	.	.	.	.	.	.	.	1.45	0.325	T	.	.	.	0.128	0.167	.	.	.	.	.
		Yes				chr10	68755445	68755445	G	A	exonic	CCAR1	.	nonsynonymous SNV	CCAR1:NM_001282959:exon12:c.G1489A:p.D497N,CCAR1:NM_001282960:exon12:c.G1489A:p.D497N,CCAR1:NM_018237:exon13:c.G1534A:p.D512N	1	0.01	T	1	0.012	T	0.049	0.222	B	0.019	0.203	B	0	0.843	N	1	0.491	D	0.475	0.131	N	0.73	0.507	T	0.32	0.076	N	0.297	0.344	-1.075	0.084	T	0.07	0.285
					Yes	chr10	73792025	73792025	A	G	exonic	ZSWIM8	.	nonsynonymous SNV	ZSWIM8:NM_001242487:exon10:c.A1486G:p.T496A,ZSWIM8:NM_001242488:exon10:c.A1486G:p.T496A,ZSWIM8:NM_001367799:exon10:c.A1486G:p.T496A,ZSWIM8:NM_015037:exon10:c.A1486G:p.T496A	0.003	0.682	D	0.054	0.471	T	0.99	0.634	D	0.98	0.748	D	0	0.629	U	1	0.588	D	1.9	0.506	L	-1.57	0.819	D	-3.94	0.734	D	0.79	0.803	0.421	0.894	D	0.667	0.884
Yes						chr10	73800714	73800714	T	A	exonic	ZSWIM8	.	nonsynonymous SNV	ZSWIM8:NM_001242487:exon24:c.T5086A:p.Y1696N,ZSWIM8:NM_001242488:exon24:c.T5062A:p.Y1688N,ZSWIM8:NM_001367799:exon24:c.T5077A:p.Y1693N,ZSWIM8:NM_015037:exon24:c.T5101A:p.Y1701N	0	0.913	D	0	0.928	D	0.952	0.779	P	0.782	0.845	P	.	.	.	1	0.81	D	2.545	0.743	M	0.52	0.553	T	-8.58	0.974	D	0.922	0.935	-0.224	0.77	T	0.378	0.736
					Yes	chr10	74071024	74071024	T	C	exonic	VCL	.	nonsynonymous SNV	VCL:NM_003373:exon4:c.T440C:p.V147A,VCL:NM_014000:exon4:c.T440C:p.V147A	0.001	0.785	D	0.002	0.794	D	0.972	0.574	D	0.977	0.738	D	0	0.843	D	1	0.81	D	2.395	0.692	M	1.09	0.392	T	-3.41	0.671	D	0.743	0.743	-0.621	0.639	T	0.266	0.637
				Yes		chr10	86459014	86459014	A	G	exonic	WAPL	.	nonsynonymous SNV	WAPL:NM_001318328:exon12:c.T2614C:p.S872P,WAPL:NM_015045:exon12:c.T2632C:p.S878P	0.011	0.555	D	0.192	0.514	T	0.975	0.581	D	0.9	0.639	P	0	0.843	D	1	0.81	D	2.085	0.577	M	0.8	0.488	T	-2.72	0.614	D	0.871	0.868	-0.73	0.59	T	0.254	0.624
					Yes	chr10	89418341	89418341	A	T	exonic	IFIT5	.	nonsynonymous SNV	IFIT5:NM_012420:exon2:c.A1142T:p.H381L	0.11	0.292	T	0.338	0.181	T	0.178	0.29	B	0.089	0.298	B	0.032	0.25	N	0.961	0.261	N	1.78	0.462	L	0.33	0.583	T	-6.25	0.906	D	0.185	0.201	-0.875	0.501	T	0.188	0.538
			Yes			chr10	91833926	91833926	G	A	exonic	TNKS2	.	nonsynonymous SNV	TNKS2:NM_025235:exon12:c.G1349A:p.R450H	0.06	0.373	T	0.101	0.386	T	0.104	0.259	B	0.072	0.28	B	0	0.629	D	1	0.508	D	1.67	0.429	L	-0.25	0.67	T	-2.63	0.565	D	0.462	0.499	-0.747	0.581	T	0.252	0.622
			Yes			chr10	91833929	91833929	T	C	exonic	TNKS2	.	nonsynonymous SNV	TNKS2:NM_025235:exon12:c.T1352C:p.L451P	0.001	0.785	D	0.002	0.794	D	0.997	0.707	D	0.968	0.717	D	0	0.469	D	1	0.81	D	3.01	0.861	M	-0.46	0.7	T	-4.94	0.818	D	0.951	0.96	0.407	0.892	D	0.595	0.855
			Yes			chr10	94592446	94592446	T	C	exonic	HELLS	.	nonsynonymous SNV	HELLS:NM_001289070:exon15:c.T1609C:p.C537R,HELLS:NM_001289072:exon15:c.T1513C:p.C505R,HELLS:NM_001289073:exon16:c.T1489C:p.C497R,HELLS:NM_001289075:exon16:c.T685C:p.C229R,HELLS:NM_001289068:exon17:c.T1855C:p.C619R,HELLS:NM_001289069:exon17:c.T1807C:p.C603R,HELLS:NM_018063:exon17:c.T1903C:p.C635R,HELLS:NM_001289067:exon18:c.T2041C:p.C681R,HELLS:NM_001289071:exon18:c.T1531C:p.C511R,HELLS:NM_0012890…	0.001	0.785	D	0.008	0.722	D	1	0.906	D	0.995	0.886	D	0	0.843	D	1	0.81	D	3.47	0.925	M	-0.97	0.757	T	-8.14	0.977	D	0.937	0.947	0.338	0.882	D	0.61	0.862
				Yes		chr10	97445779	97445779	A	G	exonic	EXOSC1	.	nonsynonymous SNV	EXOSC1:NM_001318362:exon2:c.T100C:p.F34L,EXOSC1:NM_001318363:exon2:c.T100C:p.F34L,EXOSC1:NM_001318364:exon2:c.T100C:p.F34L,EXOSC1:NM_016046:exon2:c.T100C:p.F34L	0.015	0.525	D	0.057	0.476	T	0.493	0.37	P	0.083	0.292	B	0	0.629	D	1	0.81	D	1.61	0.411	L	.	.	.	-3.34	0.663	D	0.666	0.68	-0.911	0.467	T	0.142	0.463
			Yes			chr10	99729710	99729710	T	C	exonic	COX15	.	nonsynonymous SNV	COX15:NM_001320974:exon2:c.A115G:p.R39G,COX15:NM_001320975:exon2:c.A115G:p.R39G,COX15:NM_001372024:exon2:c.A115G:p.R39G,COX15:NM_001372025:exon2:c.A115G:p.R39G,COX15:NM_001372026:exon2:c.A115G:p.R39G,COX15:NM_001372027:exon2:c.A115G:p.R39G,COX15:NM_001372028:exon2:c.A115G:p.R39G,COX15:NM_004376:exon2:c.A115G:p.R39G,COX15:NM_078470:exon2:c.A115G:p.R39G	0.02	0.496	D	0.065	0.514	T	0.144	0.277	B	0.025	0.205	B	0.033	0.25	N	0.904	0.276	N	0.805	0.202	L	.	.	.	-1.85	0.47	N	0.396	0.437	-1.064	0.108	T	0.064	0.264
Yes						chr10	101004009	101004009	G	T	exonic	LZTS2	.	nonsynonymous SNV	LZTS2:NM_001318099:exon3:c.G911T:p.S304I,LZTS2:NM_001318100:exon3:c.G911T:p.S304I,LZTS2:NM_032429:exon3:c.G911T:p.S304I	0.048	0.401	D	0.09	0.403	T	0.7	0.419	P	0.358	0.431	B	0.019	0.273	N	1	0.516	D	2.395	0.692	M	0.61	0.535	T	-1.66	0.397	N	0.345	0.387	-1.022	0.23	T	0.125	0.43
Yes						chr10	101006843	101006843	G	A	exonic	LZTS2	.	nonsynonymous SNV	LZTS2:NM_001318101:exon3:c.G1025A:p.R342Q,LZTS2:NM_001318099:exon5:c.G1685A:p.R562Q,LZTS2:NM_001318100:exon5:c.G1685A:p.R562Q,LZTS2:NM_032429:exon5:c.G1685A:p.R562Q	0.03	0.454	D	0.019	0.592	D	1	0.906	D	0.981	0.752	D	0.001	0.409	D	1	0.537	D	2.045	0.56	M	0.86	0.468	T	-2.24	0.502	N	0.324	0.365	-0.544	0.67	T	0.291	0.663
	Yes					chr10	101036742	101036742	G	A	exonic	SFXN3	.	nonsynonymous SNV	SFXN3:NM_030971:exon7:c.G539A:p.G180D	0.002	0.785	D	0.035	0.534	D	.	.	.	.	.	.	0	0.843	D	1	0.81	D	.	.	.	1.45	0.325	T	-6.67	0.923	D	0.609	0.633	-0.397	0.721	T	0.254	0.624
				Yes		chr10	102148491	102148491	C	T	exonic	PPRC1	.	nonsynonymous SNV	PPRC1:NM_001288727:exon8:c.C3728T:p.S1243F,PPRC1:NM_001288728:exon10:c.C4160T:p.S1387F,PPRC1:NM_015062:exon10:c.C4520T:p.S1507F	0.484	0.682	T	0.01	0.657	D	0.997	0.707	D	0.95	0.688	D	0	0.843	D	0.999	0.588	D	2.28	0.649	M	0.79	0.491	T	-2.2	0.495	N	0.615	0.631	-0.788	0.558	T	0.189	0.54
				Yes		chr10	102398473	102398473	G	A	exonic	NFKB2	.	nonsynonymous SNV	NFKB2:NM_001261403:exon10:c.G941A:p.G314E,NFKB2:NM_001077494:exon11:c.G941A:p.G314E,NFKB2:NM_001288724:exon11:c.G941A:p.G314E,NFKB2:NM_001322934:exon11:c.G941A:p.G314E,NFKB2:NM_001322935:exon11:c.G941A:p.G314E,NFKB2:NM_002502:exon11:c.G941A:p.G314E	0.102	0.302	T	0.183	0.292	T	0.96	0.553	D	0.427	0.453	B	0	0.629	D	1	0.588	D	2.125	0.59	M	1.09	0.392	T	-0.98	0.26	N	0.303	0.383	-0.947	0.415	T	0.112	0.401
Yes						chr10	102401228	102401228	C	T	exonic	NFKB2	.	nonsynonymous SNV	NFKB2:NM_001261403:exon18:c.C2120T:p.S707L,NFKB2:NM_001322935:exon18:c.C1994T:p.S665L,NFKB2:NM_001077494:exon19:c.C2120T:p.S707L,NFKB2:NM_001288724:exon19:c.C2120T:p.S707L,NFKB2:NM_001322934:exon19:c.C2120T:p.S707L,NFKB2:NM_002502:exon19:c.C2120T:p.S707L	0.206	0.199	T	0.794	0.042	T	0.958	0.55	D	0.471	0.468	P	0	0.843	D	0.704	0.301	N	1.265	0.32	L	1.06	0.398	T	-1.38	0.342	N	0.272	0.31	-1.063	0.109	T	0.076	0.304
				Yes		chr10	102402267	102402267	A	C	exonic	NFKB2	.	nonsynonymous SNV	NFKB2:NM_001261403:exon22:c.A2591C:p.D864A,NFKB2:NM_001322935:exon22:c.A2468C:p.D823A,NFKB2:NM_001077494:exon23:c.A2594C:p.D865A,NFKB2:NM_001288724:exon23:c.A2591C:p.D864A,NFKB2:NM_001322934:exon23:c.A2594C:p.D865A,NFKB2:NM_002502:exon23:c.A2591C:p.D864A	0.007	0.599	D	0.014	0.624	D	1	0.906	D	0.994	0.821	D	0.15	0.18	N	1	0.529	D	0.895	0.224	L	0.26	0.593	T	-3.37	0.689	D	0.348	0.39	-0.643	0.63	T	0.263	0.635
			Yes			chr10	110598262	110598262	A	G	exonic	SMC3	.	nonsynonymous SNV	SMC3:NM_005445:exon20:c.A2240G:p.Q747R	0.509	0.075	T	0.361	0.169	T	0.047	0.22	B	0.024	0.203	B	0	0.843	D	1	0.81	D	0.585	0.154	N	-0.99	0.759	T	-2.02	0.465	N	0.695	0.7	-0.774	0.566	T	0.241	0.61
Yes						chr10	110603196	110603196	A	G	exonic	SMC3	.	nonsynonymous SNV	SMC3:NM_005445:exon28:c.A3488G:p.E1163G	0.005	0.632	D	0.038	0.514	D	0.992	0.647	D	0.872	0.619	P	0	0.843	D	1	0.81	D	1.79	0.468	L	-2.91	0.917	D	-4.53	0.784	D	0.675	0.683	0.858	0.951	D	0.849	0.95
			Yes			chr10	119060762	119060762	A	G	exonic	EIF3A	.	nonsynonymous SNV	EIF3A:NM_003750:exon9:c.T1310C:p.L437P	0.011	0.555	D	0.103	0.383	T	1	0.906	D	0.999	0.924	D	0.004	0.337	U	1	0.81	D	2.215	0.625	M	1.33	0.35	T	-3.48	0.679	D	0.953	0.966	-0.735	0.587	T	0.231	0.597
		Yes				chr10	119577688	119577688	G	T	exonic	TIAL1	.	nonsynonymous SNV	TIAL1:NM_001033925:exon8:c.C656A:p.P219Q,TIAL1:NM_003252:exon8:c.C605A:p.P202Q,TIAL1:NM_001323964:exon9:c.C236A:p.P79Q,TIAL1:NM_001323965:exon9:c.C236A:p.P79Q,TIAL1:NM_001323967:exon9:c.C236A:p.P79Q,TIAL1:NM_001323968:exon9:c.C539A:p.P180Q,TIAL1:NM_001323969:exon9:c.C488A:p.P163Q,TIAL1:NM_001323970:exon9:c.C539A:p.P180Q	0.007	0.632	D	0.012	0.648	D	0.355	0.337	B	0.551	0.493	P	0	0.843	D	1	0.81	D	2.665	0.78	M	2.48	0.147	T	-6.18	0.903	D	0.768	0.791	-0.82	0.54	T	0.185	0.534
	Yes					chr11	205325	205325	A	G	exonic	BET1L	.	nonsynonymous SNV	BET1L:NM_001098787:exon4:c.T313C:p.F105L	1	0.01	T	1	0.012	T	0	0.029	B	0	0.014	B	0.016	0.281	N	1	0.81	D	-2.1	0.002	N	.	.	.	0.06	0.067	N	0.073	0.049	-0.98	0.35	T	0.023	0.097
				Yes		chr11	290495	290495	G	A	exonic	PGGHG	.	nonsynonymous SNV	PGGHG:NM_025092:exon3:c.G365A:p.R122H	0.007	0.599	D	0.194	0.286	T	1	0.906	D	0.927	0.765	D	.	.	.	1	0.81	D	.	.	.	.	.	.	-2.13	0.484	N	0.574	0.596	-0.268	0.759	T	0.395	0.748
Yes						chr11	294669	294669	C	T	exonic	PGGHG	.	nonsynonymous SNV	PGGHG:NM_025092:exon14:c.C2134T:p.P712S	0	0.913	D	0	0.928	D	0.026	0.194	B	0.021	0.193	B	.	.	.	1	0.09	N	.	.	.	.	.	.	-0.53	0.164	N	0.075	0.055	-1.043	0.164	T	0.056	0.236
		Yes				chr11	811616	811616	G	A	exonic	RPLP2	.	nonsynonymous SNV	RPLP2:NM_001004:exon3:c.G143A:p.G48E	0.033	0.444	D	0.065	0.447	T	0.937	0.524	P	0.919	0.655	D	0	0.843	D	1	0.81	D	3.07	0.871	M	.	.	.	-7.09	0.94	D	0.735	0.736	0.197	0.859	D	0.527	0.824
	Yes					chr11	823826	823826	T	C	exonic	PNPLA2	.	nonsynonymous SNV	PNPLA2:NM_020376:exon7:c.T890C:p.L297P	0.012	0.547	D	0.034	0.527	D	0.978	0.588	D	0.675	0.533	P	0.009	0.303	N	1	0.508	D	2.62	0.767	M	-1.14	0.778	T	-3.68	0.703	D	0.398	0.439	-0.009	0.821	T	0.474	0.798
					Yes	chr11	836375	836375	T	C	exonic	CD151	.	nonsynonymous SNV	CD151:NM_001039490:exon3:c.T209C:p.V70A,CD151:NM_139030:exon3:c.T209C:p.V70A,CD151:NM_004357:exon4:c.T209C:p.V70A,CD151:NM_139029:exon4:c.T209C:p.V70A	0.003	0.682	D	0.077	0.679	T	0.866	0.476	P	0.489	0.473	P	0	0.629	D	0.986	0.81	D	2.015	0.55	M	-1.28	0.794	T	-2.46	0.627	N	0.59	0.611	0.074	0.837	D	0.487	0.805
Yes						chr11	865706	865706	G	A	exonic	TSPAN4	.	nonsynonymous SNV	TSPAN4:NM_001025238:exon6:c.G445A:p.G149S,TSPAN4:NM_001025239:exon6:c.G253A:p.G85S,TSPAN4:NM_001025234:exon7:c.G445A:p.G149S,TSPAN4:NM_001025235:exon7:c.G445A:p.G149S,TSPAN4:NM_001025236:exon7:c.G445A:p.G149S,TSPAN4:NM_001025237:exon7:c.G445A:p.G149S,TSPAN4:NM_003271:exon7:c.G445A:p.G149S	0	0.913	D	0.005	0.928	D	1	0.906	D	0.999	0.924	D	0	0.843	D	1	0.506	D	3.87	0.959	H	-5.54	0.992	D	-5.59	0.874	D	0.82	0.817	1.029	0.977	D	0.983	0.995
				Yes		chr11	1295676	1295676	G	A	exonic	TOLLIP	.	nonsynonymous SNV	TOLLIP:NM_001318515:exon2:c.C152T:p.T51I,TOLLIP:NM_001318516:exon2:c.C152T:p.T51I,TOLLIP:NM_019009:exon2:c.C152T:p.T51I	0.175	0.722	T	0.077	0.928	T	0.923	0.512	P	0.36	0.432	B	0	0.629	D	1	0.81	D	2.485	0.724	M	-1.88	0.845	D	-1.81	0.662	N	0.733	0.768	-0.12	0.796	T	0.444	0.781
			Yes			chr11	1753807	1753807	A	G	exonic	CTSD	.	nonsynonymous SNV	CTSD:NM_001909:exon8:c.T1067C:p.L356P	0	0.913	D	0.001	0.834	D	1	0.906	D	0.988	0.78	D	0.005	0.334	N	1	0.81	D	4.165	0.977	H	0.08	0.616	T	-5.98	0.899	D	0.941	0.948	0.567	0.915	D	0.633	0.871
	Yes					chr11	3771781	3771781	C	A	exonic	NUP98	.	nonsynonymous SNV	NUP98:NM_001365125:exon7:c.G751T:p.A251S,NUP98:NM_001365126:exon7:c.G751T:p.A251S,NUP98:NM_001365127:exon7:c.G751T:p.A251S,NUP98:NM_001365128:exon7:c.G751T:p.A251S,NUP98:NM_001365129:exon7:c.G751T:p.A251S,NUP98:NM_005387:exon7:c.G751T:p.A251S,NUP98:NM_016320:exon7:c.G751T:p.A251S,NUP98:NM_139131:exon7:c.G751T:p.A251S,NUP98:NM_139132:exon7:c.G751T:p.A251S	0.594	0.069	T	0.902	0.03	T	0	0.136	B	0.004	0.13	B	0.023	0.265	N	1	0.194	N	-0.55	0.024	N	.	.	.	0.17	0.056	N	0.154	0.173	-0.987	0.334	T	0.026	0.112
	Yes					chr11	3771786	3771786	C	G	exonic	NUP98	.	nonsynonymous SNV	NUP98:NM_001365125:exon7:c.G746C:p.G249A,NUP98:NM_001365126:exon7:c.G746C:p.G249A,NUP98:NM_001365127:exon7:c.G746C:p.G249A,NUP98:NM_001365128:exon7:c.G746C:p.G249A,NUP98:NM_001365129:exon7:c.G746C:p.G249A,NUP98:NM_005387:exon7:c.G746C:p.G249A,NUP98:NM_016320:exon7:c.G746C:p.G249A,NUP98:NM_139131:exon7:c.G746C:p.G249A,NUP98:NM_139132:exon7:c.G746C:p.G249A	0.431	0.176	T	0.063	0.494	T	0.007	0.356	B	0.011	0.32	B	0.001	0.423	N	0.86	0.284	N	1.635	0.418	L	.	.	.	-2	0.5	N	0.224	0.251	-0.994	0.315	T	0.112	0.401
			Yes			chr11	6403526	6403526	C	A	exonic	APBB1	.	nonsynonymous SNV	APBB1:NM_001257319:exon3:c.G256T:p.A86S,APBB1:NM_001257320:exon3:c.G139T:p.A47S,APBB1:NM_001257323:exon3:c.G256T:p.A86S,APBB1:NM_001257325:exon3:c.G211T:p.A71S,APBB1:NM_001257326:exon3:c.G139T:p.A47S,APBB1:NM_001164:exon4:c.G916T:p.A306S,APBB1:NM_001257321:exon4:c.G139T:p.A47S,APBB1:NM_145689:exon4:c.G916T:p.A306S	0.158	0.239	T	0.677	0.094	T	0.097	0.255	B	0.055	0.26	B	0.213	0.163	N	1	0.09	N	-0.145	0.044	N	2.51	0.179	T	-0.51	0.16	N	0.086	0.067	-1.023	0.227	T	0.019	0.081
				Yes		chr11	6479160	6479160	A	G	exonic	ARFIP2	.	nonsynonymous SNV	ARFIP2:NM_001242855:exon3:c.T181C:p.W61R,ARFIP2:NM_001376563:exon3:c.T181C:p.W61R,ARFIP2:NM_001376564:exon3:c.T181C:p.W61R,ARFIP2:NM_001242854:exon4:c.T394C:p.W132R,ARFIP2:NM_001370406:exon4:c.T295C:p.W99R,ARFIP2:NM_001370408:exon4:c.T181C:p.W61R,ARFIP2:NM_001370409:exon4:c.T295C:p.W99R,ARFIP2:NM_001370411:exon4:c.T295C:p.W99R,ARFIP2:NM_001370412:exon4:c.T247C:p.W83R,ARFIP2:NM_001370413:exon4:c.T…	0	0.913	D	0	0.928	D	1	0.906	D	0.999	0.924	D	0	0.843	D	1	0.81	D	2.885	0.836	M	-2.35	0.881	D	-13.4	0.999	D	0.824	0.864	0.844	0.95	D	0.829	0.942
				Yes		chr11	6632036	6632036	T	C	exonic	DCHS1	.	nonsynonymous SNV	DCHS1:NM_003737:exon6:c.A3476G:p.Q1159R	0.544	0.067	T	0.014	0.624	D	0.969	0.568	D	0.968	0.717	D	0.024	0.263	N	0.999	0.463	D	0.6	0.155	N	4.67	0.017	T	-1.42	0.35	N	0.588	0.608	-0.372	0.729	T	0.008	0.029
		Yes				chr11	6632329	6632329	G	T	exonic	DCHS1	.	nonsynonymous SNV	DCHS1:NM_003737:exon6:c.C3183A:p.D1061E	0.01	0.565	D	0	0.928	D	0.997	0.707	D	0.992	0.804	D	0.004	0.341	N	0.999	0.457	D	4.575	0.992	H	-0.03	0.631	T	-3.69	0.704	D	0.448	0.486	0.327	0.88	D	0.544	0.832
Yes						chr11	8983933	8983933	C	T	exonic	NRIP3	.	nonsynonymous SNV	NRIP3:NM_020645:exon6:c.G652A:p.G218R	0.16	0.913	T	0.071	0.928	T	1	0.906	D	0.999	0.924	D	0	0.513	N	1	0.81	D	0.975	0.245	L	0.72	0.51	T	-3.41	0.898	D	0.806	0.802	-0.848	0.521	T	0.226	0.59
			Yes			chr11	9586754	9586754	C	T	exonic	WEE1	.	nonsynonymous SNV	WEE1:NM_001143976:exon10:c.C1043T:p.A348V,WEE1:NM_003390:exon10:c.C1685T:p.A562V	0.217	0.293	T	0.244	0.511	T	0.318	0.329	B	0.072	0.28	B	0.01	0.3	N	0.584	0.324	D	1.13	0.289	L	1.04	0.739	T	-2.06	0.529	N	0.181	0.196	-0.847	0.522	T	0.22	0.583
					Yes	chr11	10306607	10306607	C	T	exonic	ADM	.	nonsynonymous SNV	ADM:NM_001124:exon4:c.C524T:p.A175V	0.024	0.532	D	0.079	0.457	T	0.002	0.099	B	0.002	0.069	B	0.004	0.01	N	1	0.09	N	1.445	0.364	L	1.2	0.541	T	-0.41	0.14	N	0.129	0.195	-1.006	0.28	T	0.081	0.321
				Yes		chr11	11352069	11352069	C	T	exonic	CSNK2A3	.	nonsynonymous SNV	CSNK2A3:NM_001256686:exon1:c.G1051A:p.V351M	.	.	.	1	0.012	T	0	0.029	B	0	0.014	B	.	.	.	0.863	0.283	N	-0.045	0.05	N	0.49	0.558	T	.	.	.	0.145	0.146	.	.	.	.	.
		Yes				chr11	17092170	17092170	C	A	exonic	PIK3C2A	.	nonsynonymous SNV	PIK3C2A:NM_001321380:exon28:c.G3418T:p.D1140Y,PIK3C2A:NM_002645:exon29:c.G4558T:p.D1520Y,PIK3C2A:NM_001321378:exon30:c.G4558T:p.D1520Y	0.001	0.785	D	0.001	0.834	D	0.741	0.43	P	0.65	0.525	P	0	0.629	D	1	0.81	D	0.2	0.092	N	1.2	0.374	T	-4.55	0.786	D	0.56	0.585	-0.957	0.397	T	0.107	0.389
					Yes	chr11	17102678	17102678	A	G	exonic	PIK3C2A	.	nonsynonymous SNV	PIK3C2A:NM_001321380:exon23:c.T2695C:p.F899L,PIK3C2A:NM_002645:exon24:c.T3835C:p.F1279L,PIK3C2A:NM_001321378:exon25:c.T3835C:p.F1279L	0.003	0.682	D	0.013	0.631	D	0.9	0.496	P	0.493	0.474	P	0	0.843	D	1	0.81	D	2.365	0.682	M	-0.92	0.751	T	-5.33	0.846	D	0.67	0.678	-0.169	0.784	T	0.446	0.782
	Yes					chr11	20083142	20083142	T	C	exonic	NAV2	.	nonsynonymous SNV	NAV2:NM_001111019:exon16:c.T2653C:p.S885P,NAV2:NM_145117:exon26:c.T5461C:p.S1821P,NAV2:NM_182964:exon26:c.T5470C:p.S1824P,NAV2:NM_001111018:exon27:c.T5269C:p.S1757P,NAV2:NM_001244963:exon28:c.T5638C:p.S1880P	0.23	0.297	T	0.106	0.392	T	0.994	0.665	D	0.869	0.617	P	0.001	0.399	N	0.998	0.47	D	1.165	0.297	L	-3.7	0.954	D	-1.83	0.565	N	0.525	0.732	0.702	0.932	D	0.812	0.936
					Yes	chr11	32600832	32600834	GGT	ACC	exonic	EIF3M	.	nonsynonymous SNV	EIF3M:NM_001307929:exon6:c.G547A:p.A183T,EIF3M:NM_006360:exon9:c.G943A:p.A315T	.	.	.	.	.	.	.	.	.	.	.	.	.	.	.	.	.	.	.	.	.	.	.	.	.	.	.	.	.	.	.	.	.	.
	Yes					chr11	47412025	47412025	G	C	exonic	SLC39A13	.	nonsynonymous SNV	SLC39A13:NM_001128225:exon3:c.G401C:p.C134S,SLC39A13:NM_001330245:exon3:c.G401C:p.C134S,SLC39A13:NM_152264:exon3:c.G401C:p.C134S	0.908	0.308	T	0.411	0.145	T	0.001	0.33	B	0.001	0.365	B	0.009	0.305	N	0.999	0.46	D	0.11	0.085	N	0.96	0.429	T	-0.76	0.232	N	0.289	0.359	-1.082	0.069	T	0.043	0.186
	Yes					chr11	47565750	47565750	C	A	exonic	PTPMT1	.	nonsynonymous SNV	PTPMT1:NM_001143984:exon1:c.C128A:p.P43H,PTPMT1:NM_175732:exon1:c.C128A:p.P43H	0.079	0.338	T	0.111	0.389	T	0	0.029	B	0	0.044	B	0.401	0.045	N	1	0.09	N	0.55	0.145	N	1.76	0.654	T	-0.07	0.08	N	0.048	0.084	-0.999	0.301	T	0.119	0.417
				Yes		chr11	47752967	47752967	A	G	exonic	FNBP4	.	nonsynonymous SNV	FNBP4:NM_001318339:exon4:c.T592C:p.S198P,FNBP4:NM_015308:exon4:c.T586C:p.S196P	0.309	0.141	T	0.037	0.517	D	0.641	0.404	P	0.143	0.338	B	0.519	0.118	N	1	0.191	N	1.78	0.462	L	1.51	0.309	T	-0.04	0.076	N	0.082	0.058	-1.045	0.159	T	0.053	0.223
				Yes		chr11	57309380	57309380	G	A	exonic	TNKS1BP1	.	nonsynonymous SNV	TNKS1BP1:NM_033396:exon6:c.C3331T:p.R1111W	0.024	0.477	D	0.016	0.61	D	0.993	0.656	D	0.714	0.546	P	0.97	0.078	N	1	0.09	N	1.79	0.468	L	1.43	0.33	T	-1.95	0.452	N	0.222	0.249	-1	0.3	T	0.063	0.262
		Yes				chr11	57309973	57309973	T	C	exonic	TNKS1BP1	.	nonsynonymous SNV	TNKS1BP1:NM_033396:exon6:c.A2738G:p.D913G	0.011	0.555	D	0.275	0.22	T	0.728	0.425	P	0.23	0.382	B	0.041	0.24	N	1	0.09	N	2.8	0.816	M	1.18	0.377	T	-1.99	0.459	N	0.15	0.22	-1.052	0.138	T	0.077	0.308
		Yes				chr11	57333456	57333456	A	G	exonic	SSRP1	.	nonsynonymous SNV	SSRP1:NM_003146:exon4:c.T325C:p.W109R	0.004	0.682	D	0.007	0.928	D	0.998	0.732	D	0.992	0.804	D	0	0.843	D	1	0.81	D	3.245	0.897	M	0.58	0.541	T	-11.52	0.998	D	0.968	0.979	-0.059	0.81	T	0.423	0.768
					Yes	chr11	57646755	57646755	A	G	exonic	YPEL4	.	nonsynonymous SNV	YPEL4:NM_145008:exon3:c.T181C:p.S61P,YPEL4:NM_001363487:exon4:c.T181C:p.S61P	0.071	0.465	T	0.136	0.34	T	0.757	0.434	P	0.794	0.579	P	0	0.629	D	1	0.588	D	1.655	0.424	L	.	.	.	-3.11	0.641	D	0.41	0.464	-0.325	0.743	T	0.398	0.75
	Yes					chr11	59649484	59649484	C	T	exonic	PATL1	.	nonsynonymous SNV	PATL1:NM_152716:exon14:c.G1711A:p.G571R	0.488	0.08	T	0.127	0.351	T	1	0.906	D	0.981	0.752	D	0	0.481	D	1	0.492	D	2.175	0.61	M	0.82	0.481	T	-0.36	0.13	N	0.484	0.519	-0.912	0.466	T	0.226	0.59
					Yes	chr11	60842846	60842846	A	G	exonic	CCDC86	.	nonsynonymous SNV	CCDC86:NM_024098:exon1:c.A722G:p.K241R	0.014	0.532	D	0.047	0.489	D	0.95	0.539	P	0.534	0.487	P	0	0.45	D	1	0.492	D	3.415	0.918	M	0.27	0.592	T	-2.7	0.576	D	0.479	0.514	-0.396	0.722	T	0.275	0.647
Yes						chr11	61840364	61840364	A	G	exonic	FADS2	.	nonsynonymous SNV	FADS2:NM_001281501:exon3:c.A283G:p.R95G,FADS2:NM_001281502:exon3:c.A256G:p.R86G,FADS2:NM_004265:exon3:c.A349G:p.R117G	0.002	0.722	D	0.005	0.722	D	0.089	0.251	B	0.093	0.301	B	0.079	0.21	N	0.62	0.327	D	3.005	0.86	M	1.75	0.264	T	-5.17	0.835	D	0.517	0.562	-0.952	0.407	T	0.083	0.326
					Yes	chr11	61876447	61876447	T	C	exonic	FADS3	.	nonsynonymous SNV	FADS3:NM_021727:exon9:c.A992G:p.E331G	0.005	0.913	D	0.008	0.679	D	0.991	0.641	D	0.984	0.761	D	.	.	.	1	0.81	D	2.375	0.684	M	-0.98	0.758	T	-6.04	0.906	D	0.802	0.798	-0.071	0.807	T	0.429	0.772
Yes						chr11	61965052	61965052	C	T	exonic	FTH1	.	nonsynonymous SNV	FTH1:NM_002032:exon3:c.G322A:p.E108K	0.008	0.586	D	0.026	0.571	D	0.997	0.707	D	0.96	0.703	D	0	0.843	D	1	0.81	D	3.785	0.953	H	-1.36	0.801	T	-3.65	0.714	D	0.976	0.991	0.969	0.967	D	0.824	0.941
		Yes				chr11	62608770	62608770	G	A	exonic	EML3	.	nonsynonymous SNV	EML3:NM_001300793:exon8:c.C968T:p.S323L,EML3:NM_001300794:exon8:c.C965T:p.S322L,EML3:NM_153265:exon8:c.C965T:p.S322L	0	0.913	D	0.001	0.834	D	0.998	0.779	D	0.936	0.821	D	0	0.843	D	1	0.81	D	4.425	0.987	H	-0.67	0.725	T	-2.47	0.56	N	0.871	0.873	0.721	0.934	D	0.703	0.898
					Yes	chr11	62649490	62649490	A	G	exonic	INTS5	.	nonsynonymous SNV	INTS5:NM_030628:exon2:c.T590C:p.L197P	0	0.913	D	0.003	0.765	D	0.999	0.779	D	0.996	0.845	D	0	0.629	D	1	0.81	D	2.36	0.679	M	.	.	.	-5.37	0.849	D	0.929	0.934	-0.214	0.773	T	0.39	0.744
					Yes	chr11	62678351	62678351	T	C	exonic	UBXN1	.	nonsynonymous SNV	UBXN1:NM_001286077:exon4:c.A278G:p.E93G,UBXN1:NM_015853:exon4:c.A278G:p.E93G	0.014	0.532	D	0.048	0.549	D	0.05	0.675	B	0.041	0.591	B	0	0.843	D	0.98	0.396	D	2.855	0.829	M	1.58	0.291	T	-4.48	0.78	D	0.469	0.525	-0.935	0.434	T	0.147	0.473
Yes						chr11	62678735	62678735	G	A	exonic	UBXN1	.	nonsynonymous SNV	UBXN1:NM_001286077:exon2:c.C68T:p.A23V,UBXN1:NM_001286078:exon2:c.C68T:p.A23V,UBXN1:NM_015853:exon2:c.C68T:p.A23V	0.002	0.722	D	0	0.928	D	1	0.906	D	0.997	0.863	D	0	0.843	D	1	0.81	D	4.22	0.979	H	-0.1	0.643	T	-3.77	0.714	D	0.884	0.882	0.44	0.897	D	0.596	0.856
			Yes			chr11	62721876	62721876	T	C	exonic	HNRNPUL2	.	nonsynonymous SNV	HNRNPUL2:NM_001079559:exon8:c.A1426G:p.N476D	0.002	0.722	D	0.004	0.742	D	0.992	0.647	D	0.908	0.645	P	0	0.629	D	1	0.513	D	2.52	0.735	M	0.96	0.429	T	-4.17	0.755	D	0.651	0.662	-0.598	0.649	T	0.241	0.609
Yes						chr11	62752950	62752950	A	T	exonic	ZBTB3	.	nonsynonymous SNV	ZBTB3:NM_001363108:exon2:c.T715A:p.S239T,ZBTB3:NM_001363109:exon2:c.T715A:p.S239T,ZBTB3:NM_001370809:exon2:c.T715A:p.S239T	0.859	0.027	T	0.52	0.105	T	0	0.029	B	0	0.014	B	0.246	0.036	N	1	0.09	N	0	0.065	N	2.64	0.128	T	-0.22	0.105	N	0.087	0.065	-1.002	0.294	T	0.015	0.06
		Yes				chr11	62761838	62761838	G	A	exonic	POLR2G	.	nonsynonymous SNV	POLR2G:NM_002696:exon2:c.G56A:p.G19D	0	0.913	D	0.004	0.742	D	0.981	0.597	D	0.832	0.597	P	0	0.843	D	1	0.81	D	3.255	0.899	M	.	.	.	-6.84	0.931	D	0.559	0.584	0.038	0.83	D	0.496	0.809
			Yes			chr11	63644215	63644215	C	T	exonic	ATL3	.	nonsynonymous SNV	ATL3:NM_001290048:exon7:c.G611A:p.S204N,ATL3:NM_015459:exon7:c.G665A:p.S222N	0.431	0.105	T	0.277	0.219	T	0	0.029	B	0.001	0.044	B	0.771	0.095	N	1	0.09	N	1.255	0.318	L	-0.55	0.711	T	-0.69	0.197	N	0.07	0.043	-1.028	0.212	T	0.156	0.488
					Yes	chr11	63818272	63818272	C	T	exonic	SPINDOC	.	nonsynonymous SNV	SPINDOC:NM_138471:exon3:c.C514T:p.P172S	0.135	0.262	T	0	0.928	D	1	0.906	D	0.998	0.886	D	0	0.629	D	0.951	0.377	D	.	.	.	-0.2	0.661	T	-1.79	0.422	N	0.401	0.442	-0.18	0.782	T	0.392	0.746
		Yes				chr11	64200258	64200258	T	C	exonic	STIP1	.	nonsynonymous SNV	STIP1:NM_001282652:exon10:c.T1351C:p.Y451H,STIP1:NM_001282653:exon10:c.T1138C:p.Y380H,STIP1:NM_006819:exon10:c.T1210C:p.Y404H	0	0.913	D	0	0.928	D	1	0.906	D	0.999	0.924	D	0	0.843	D	1	0.81	D	1.71	0.443	L	-0.14	0.65	T	-4.77	0.804	D	0.894	0.894	-0.337	0.739	T	0.371	0.73
				Yes		chr11	64223886	64223886	A	G	exonic	TRPT1	.	nonsynonymous SNV	TRPT1:NM_001330298:exon6:c.T494C:p.I165T,TRPT1:NM_001160392:exon7:c.T641C:p.I214T,TRPT1:NM_001160393:exon7:c.T755C:p.I252T,TRPT1:NM_031472:exon7:c.T605C:p.I202T,TRPT1:NM_001033678:exon8:c.T752C:p.I251T,TRPT1:NM_001160389:exon8:c.T758C:p.I253T,TRPT1:NM_001160390:exon8:c.T752C:p.I251T	0.497	0.101	T	1	0.11	T	0	0.029	B	0.003	0.087	B	0.688	0.061	N	1	0.198	N	0.57	0.153	N	1.52	0.445	T	-0.1	0.112	N	0.081	0.123	-0.978	0.355	T	0.038	0.164
		Yes				chr11	64262018	64262018	G	A	exonic	PLCB3	.	nonsynonymous SNV	PLCB3:NM_001184883:exon15:c.G1779A:p.M593I,PLCB3:NM_000932:exon17:c.G1980A:p.M660I,PLCB3:NM_001316314:exon17:c.G1980A:p.M660I	0	0.913	D	0.059	0.464	T	0.994	0.665	D	0.97	0.722	D	0	0.843	D	1	0.81	D	1.795	0.473	L	0.66	0.524	T	-3.14	0.64	D	0.488	0.553	-0.668	0.619	T	0.266	0.637
					Yes	chr11	64361664	64361664	G	A	exonic	RPS6KA4	.	nonsynonymous SNV	RPS6KA4:NM_001006944:exon7:c.G674A:p.G225D,RPS6KA4:NM_001300802:exon7:c.G674A:p.G225D,RPS6KA4:NM_001318361:exon7:c.G485A:p.G162D,RPS6KA4:NM_003942:exon7:c.G674A:p.G225D	0	0.913	D	0.003	0.834	D	1	0.906	D	0.988	0.924	D	0	0.843	D	1	0.81	D	4.91	0.998	H	-0.69	0.727	T	-6.09	0.899	D	0.888	0.887	0.778	0.941	D	0.723	0.905
				Yes		chr11	64368735	64368735	G	A	exonic	RPS6KA4	.	nonsynonymous SNV	RPS6KA4:NM_001006944:exon12:c.G1348A:p.A450T,RPS6KA4:NM_001300802:exon12:c.G1345A:p.A449T,RPS6KA4:NM_001318361:exon12:c.G1177A:p.A393T,RPS6KA4:NM_003942:exon12:c.G1366A:p.A456T	0.312	0.344	T	0.201	0.351	T	0.336	0.334	B	0.188	0.369	B	0	0.629	D	1	0.81	D	0.595	0.155	N	-0.17	0.656	T	-1.24	0.34	N	0.451	0.489	-0.718	0.596	T	0.191	0.543
			Yes			chr11	64796663	64796663	G	A	exonic	MAP4K2	.	nonsynonymous SNV	MAP4K2:NM_001307990:exon22:c.C1519T:p.H507Y,MAP4K2:NM_004579:exon22:c.C1543T:p.H515Y	0.008	0.614	D	0.003	0.765	D	0.982	0.6	D	0.677	0.534	P	0	0.629	D	0.975	0.392	D	1.04	0.262	L	3.57	0.046	T	-2.46	0.537	N	0.346	0.418	-1.093	0.05	T	0.023	0.097
	Yes					chr11	64906760	64906760	T	G	exonic	ATG2A	.	nonsynonymous SNV	ATG2A:NM_001367971:exon20:c.A2864C:p.E955A,ATG2A:NM_001367972:exon20:c.A2864C:p.E955A,ATG2A:NM_015104:exon20:c.A2888C:p.E963A	0.042	0.416	D	0.07	0.437	T	0.376	0.342	B	0.141	0.336	B	0	0.537	D	1	0.483	D	2.615	0.765	M	0.71	0.512	T	-3.98	0.738	D	0.357	0.399	-0.841	0.526	T	0.139	0.458
					Yes	chr11	65204800	65204800	G	A	exonic	CAPN1	.	nonsynonymous SNV	CAPN1:NM_001198868:exon11:c.G1283A:p.R428H,CAPN1:NM_001198869:exon11:c.G1283A:p.R428H,CAPN1:NM_005186:exon11:c.G1283A:p.R428H	0.002	0.722	D	0.004	0.742	D	0.997	0.707	D	0.891	0.632	P	0	0.629	D	1	0.81	D	2.855	0.829	M	-2.43	0.887	D	-3.89	0.728	D	0.695	0.7	0.603	0.919	D	0.784	0.927
					Yes	chr11	65584371	65584371	T	C	exonic	EHBP1L1	.	nonsynonymous SNV	EHBP1L1:NM_001351087:exon9:c.T950C:p.I317T,EHBP1L1:NM_001099409:exon10:c.T3224C:p.I1075T	0	0.913	D	0.008	0.834	D	0.999	0.779	D	0.998	0.886	D	0	0.843	D	0.991	0.414	D	3.69	0.945	H	-3.61	0.95	D	-3.68	0.768	D	0.907	0.908	1.076	0.988	D	0.93	0.977
	Yes					chr11	65613458	65613458	A	G	exonic	MAP3K11	.	nonsynonymous SNV	MAP3K11:NM_002419:exon1:c.T299C:p.V100A	0.002	0.722	D	0.004	0.742	D	0.722	0.424	P	0.525	0.484	P	0.034	0.249	N	0.992	0.415	D	2.635	0.771	M	0.58	0.541	T	-2.97	0.619	D	0.46	0.497	-0.497	0.688	T	0.255	0.625
		Yes				chr11	65617327	65617327	T	C	exonic	PCNX3	.	nonsynonymous SNV	PCNX3:NM_032223:exon3:c.T419C:p.V140A	0.029	0.458	D	0.465	0.124	T	0.034	0.205	B	0.017	0.181	B	0.179	0.172	N	0.793	0.292	N	1.5	0.378	L	0.16	0.606	T	-0.93	0.249	N	0.543	0.57	-0.947	0.415	T	0.139	0.457
		Yes				chr11	65617628	65617628	C	T	exonic	PCNX3	.	nonsynonymous SNV	PCNX3:NM_032223:exon5:c.C499T:p.R167W	0.002	0.722	D	0.174	0.3	T	0.999	0.779	D	0.825	0.593	P	0.003	0.357	N	0.696	0.301	N	1.39	0.349	L	2.97	0.095	T	-2.46	0.537	N	0.739	0.739	-1.14	0.014	T	0.039	0.167
Yes						chr11	65624486	65624486	T	C	exonic	PCNX3	.	nonsynonymous SNV	PCNX3:NM_032223:exon15:c.T2732C:p.F911S	0	0.913	D	0.001	0.834	D	0.967	0.564	D	0.91	0.646	D	.	.	.	1	0.484	D	2.485	0.724	M	-0.76	0.734	T	-6.98	0.936	D	0.948	0.956	0.063	0.835	D	0.516	0.819
				Yes		chr11	65624546	65624546	T	C	exonic	PCNX3	.	nonsynonymous SNV	PCNX3:NM_032223:exon15:c.T2792C:p.L931P	0.003	0.682	D	0.004	0.742	D	0.997	0.707	D	0.879	0.624	P	.	.	.	1	0.81	D	2.74	0.801	M	2.69	0.123	T	-4.98	0.821	D	0.929	0.934	-1.077	0.079	T	0.081	0.319
				Yes		chr11	65636409	65636409	T	A	exonic	PCNX3	.	nonsynonymous SNV	PCNX3:NM_032223:exon34:c.T5612A:p.L1871H	0.575	0.061	T	0.488	0.116	T	0.938	0.525	P	0.452	0.462	P	0.139	0.184	N	0.879	0.281	N	0.55	0.145	N	3.22	0.07	T	0.57	0.026	N	0.549	0.575	-1.049	0.146	T	0.021	0.087
Yes						chr11	65636663	65636663	C	A	exonic	PCNX3	.	nonsynonymous SNV	PCNX3:NM_032223:exon34:c.C5866A:p.P1956T	0	0.913	D	0.205	0.271	T	0.012	0.163	B	0.01	0.149	B	0.127	0.188	N	0.981	0.251	N	0.345	0.112	N	3.28	0.065	T	0.08	0.06	N	0.578	0.6	-0.947	0.415	T	0.013	0.049
			Yes			chr11	65864602	65864602	A	G	exonic	MUS81	.	nonsynonymous SNV	MUS81:NM_001350283:exon11:c.A1168G:p.T390A,MUS81:NM_025128:exon11:c.A1165G:p.T389A	0.311	0.14	T	0.466	0.124	T	0.349	0.336	B	0.1	0.307	B	0	0.559	D	0.969	0.414	D	0.32	0.103	N	2.13	0.196	T	-0.09	0.083	N	0.403	0.444	-1.058	0.123	T	0.027	0.115
				Yes		chr11	65890833	65890833	C	T	exonic	CCDC85B	.	nonsynonymous SNV	CCDC85B:NM_006848:exon1:c.C50T:p.A17V	0.071	0.352	T	0.046	0.491	D	0.436	0.358	B	0.023	0.2	B	0.003	0.36	U	0.811	0.29	N	0.345	0.112	N	.	.	.	0.73	0.021	N	0.189	0.207	-1.075	0.084	T	0.038	0.162
	Yes					chr11	66063530	66063530	C	A	exonic	SF3B2	.	nonsynonymous SNV	SF3B2:NM_006842:exon18:c.C2216A:p.T739N	0.018	0.507	D	0.013	0.631	D	0.94	0.528	P	0.639	0.521	P	0	0.629	D	1	0.81	D	2.835	0.825	M	.	.	.	-4.52	0.783	D	0.633	0.646	-0.007	0.821	T	0.422	0.767
		Yes				chr11	66265180	66265180	G	A	exonic	KLC2	.	nonsynonymous SNV	KLC2:NM_001134774:exon10:c.G1048A:p.D350N,KLC2:NM_001134775:exon11:c.G1279A:p.D427N,KLC2:NM_001134776:exon11:c.G1279A:p.D427N,KLC2:NM_001318734:exon11:c.G1279A:p.D427N,KLC2:NM_022822:exon11:c.G1279A:p.D427N	0.081	0.373	T	0.066	0.499	T	0.919	0.688	P	0.708	0.554	P	0	0.843	D	1	0.81	D	1.555	0.394	L	-1.22	0.845	T	-3.3	0.687	D	0.792	0.793	0.485	0.903	D	0.666	0.884
				Yes		chr11	66332650	66332650	C	T	exonic	RIN1	.	nonsynonymous SNV	RIN1:NM_001363559:exon10:c.G1894A:p.A632T,RIN1:NM_001363560:exon10:c.G1792A:p.A598T,RIN1:NM_004292:exon10:c.G1978A:p.A660T	0.005	0.632	D	0	0.928	D	0.997	0.707	D	0.988	0.78	D	0.002	0.384	N	0.999	0.524	D	2.725	0.797	M	2.15	0.193	T	-3.52	0.715	D	0.729	0.823	-0.891	0.488	T	0.145	0.469
				Yes		chr11	66688066	66688066	G	C	exonic	SPTBN2	.	nonsynonymous SNV	SPTBN2:NM_006946:exon33:c.C6388G:p.P2130A	0.727	0.039	T	0.656	0.296	T	0.002	0.099	B	0.001	0.044	B	0.944	0.083	N	1	0.09	N	0.345	0.112	N	-0.41	0.694	T	-1.24	0.314	N	0.171	0.271	-1.015	0.255	T	0.138	0.456
					Yes	chr11	67300009	67300009	C	T	exonic	ANKRD13D	.	nonsynonymous SNV	ANKRD13D:NM_207354:exon10:c.C959T:p.A320V,ANKRD13D:NM_001347901:exon11:c.C698T:p.A233V	0.487	0.081	T	0.504	0.129	T	0.034	0.256	B	0.038	0.274	B	0.001	0.404	N	0.737	0.338	D	0.805	0.202	L	0.94	0.437	T	-0.19	0.1	N	0.087	0.095	-0.98	0.35	T	0.084	0.327
				Yes		chr11	67352015	67352015	A	C	exonic	POLD4	.	nonsynonymous SNV	POLD4:NM_021173:exon4:c.T304G:p.W102G	0.002	0.722	D	0	0.928	D	0.503	0.372	P	0.188	0.362	B	0.001	0.392	N	0.989	0.81	D	.	.	.	1.44	0.327	T	-6.69	0.924	D	0.737	0.761	-0.962	0.388	T	0.092	0.351
		Yes				chr11	67396324	67396324	T	A	exonic	RAD9A	.	nonsynonymous SNV	RAD9A:NM_001243224:exon6:c.T568A:p.S190T,RAD9A:NM_004584:exon9:c.T796A:p.S266T	0.518	0.073	T	0.584	0.084	T	0.028	0.197	B	0.021	0.193	B	0.244	0.156	N	1	0.09	N	2.125	0.59	M	2.43	0.153	T	-0.54	0.166	N	0.226	0.254	-0.98	0.351	T	0.035	0.151
				Yes		chr11	67431399	67431399	C	T	exonic	RPS6KB2	.	nonsynonymous SNV	RPS6KB2:NM_003952:exon5:c.C341T:p.A114V	0	0.913	D	0	0.928	D	0.78	0.443	P	0.474	0.469	P	0	0.629	D	1	0.81	D	1.045	0.268	L	-0.97	0.757	T	-3.15	0.655	D	0.595	0.614	-0.701	0.604	T	0.279	0.65
					Yes	chr11	67441355	67441355	G	A	exonic	CORO1B	.	nonsynonymous SNV	CORO1B:NM_020441:exon5:c.C614T:p.P205L,CORO1B:NM_001018070:exon6:c.C614T:p.P205L	0	0.913	D	0.001	0.834	D	1	0.906	D	1	0.974	D	0.001	0.396	N	1	0.81	D	4.105	0.973	H	5.33	0.011	T	-8.9	0.979	D	0.864	0.862	-0.425	0.712	T	0.228	0.593
					Yes	chr11	67441379	67441379	T	C	exonic	CORO1B	.	nonsynonymous SNV	CORO1B:NM_020441:exon5:c.A590G:p.D197G,CORO1B:NM_001018070:exon6:c.A590G:p.D197G	0	0.913	D	0	0.928	D	1	0.906	D	1	0.974	D	0.085	0.207	N	1	0.81	D	4.27	0.981	H	-2.49	0.891	D	-6.65	0.923	D	0.975	0.988	1.026	0.976	D	0.888	0.963
				Yes		chr11	67507479	67507479	C	G	exonic	CDK2AP2	.	nonsynonymous SNV	CDK2AP2:NM_001271849:exon3:c.G34C:p.A12P,CDK2AP2:NM_005851:exon3:c.G199C:p.A67P	0.083	0.331	T	0.2	0.276	T	0.624	0.4	P	0.335	0.422	B	0.024	0.263	N	0.995	0.234	N	-0.345	0.033	N	.	.	.	-0.35	0.128	N	0.212	0.236	-1.051	0.14	T	0.038	0.165
	Yes					chr11	72008984	72008984	G	A	exonic	NUMA1	.	nonsynonymous SNV	NUMA1:NM_001286561:exon19:c.C4999T:p.R1667C,NUMA1:NM_006185:exon19:c.C5041T:p.R1681C	0.002	0.785	D	0.003	0.834	D	0.996	0.732	D	0.819	0.59	P	0.003	0.362	N	0.999	0.461	D	0.975	0.245	L	2.07	0.499	T	-4.29	0.764	D	0.294	0.495	-0.906	0.473	T	0.08	0.316
Yes					Yes	chr11	72016142	72016142	C	T	exonic	NUMA1	.	nonsynonymous SNV	NUMA1:NM_006185:exon15:c.G1361A:p.R454Q,NUMA1:NM_001286561:exon16:c.G1361A:p.R454Q	0.115	0.297	T	0.197	0.302	T	0.007	0.233	B	0.007	0.149	B	0.006	0.326	N	1	0.182	N	1.67	0.429	L	2.44	0.505	T	-1.13	0.358	N	0.179	0.238	-0.99	0.326	T	0.099	0.368
			Yes			chr11	72238135	72238135	G	T	exonic	INPPL1	.	nonsynonymous SNV	INPPL1:NM_001567:exon27:c.G3646T:p.G1216C	0.004	0.654	D	0.011	0.648	D	1	0.906	D	1	0.974	D	0	0.629	D	1	0.81	D	1.065	0.27	L	0.78	0.494	T	-2.98	0.62	D	0.758	0.756	-0.822	0.538	T	0.217	0.579
			Yes			chr11	75004392	75004392	T	C	exonic	NEU3	.	nonsynonymous SNV	NEU3:NM_001367866:exon3:c.T394C:p.C132R	0	0.913	D	.	.	.	.	.	.	.	.	.	.	.	.	1	0.09	N	.	.	.	1.23	0.369	T	-1.41	0.348	N	0.377	0.419	-0.984	0.342	T	0.095	0.359
Yes						chr11	75266177	75266177	G	A	exonic	ARRB1	.	nonsynonymous SNV	ARRB1:NM_020251:exon15:c.C1219T:p.L407F,ARRB1:NM_004041:exon16:c.C1243T:p.L415F	0.038	0.428	D	0.044	0.499	D	0.622	0.4	P	0.076	0.346	B	0.649	0.105	N	0.993	0.418	D	1.845	0.487	L	2.8	0.111	T	-0.62	0.182	N	0.342	0.383	-1.047	0.152	T	0.023	0.099
Yes						chr11	78226611	78226611	C	T	exonic	GAB2	.	nonsynonymous SNV	GAB2:NM_012296:exon4:c.G947A:p.R316H,GAB2:NM_080491:exon4:c.G1061A:p.R354H	0.184	0.216	T	0	0.928	D	1	0.906	D	0.996	0.845	D	0	0.843	U	1	0.81	D	2.89	0.837	M	1.39	0.338	T	-3.1	0.636	D	0.813	0.809	-0.571	0.66	T	0.266	0.638
		Yes				chr11	83166153	83166153	T	G	exonic	PCF11	.	nonsynonymous SNV	PCF11:NM_001346413:exon5:c.T1256G:p.V419G,PCF11:NM_001346414:exon5:c.T1256G:p.V419G,PCF11:NM_001346415:exon5:c.T1256G:p.V419G,PCF11:NM_015885:exon5:c.T1256G:p.V419G	0.093	0.328	T	0.479	0.119	T	0	0.282	B	0	0.208	B	0.738	0.064	N	1	0.203	N	1.735	0.449	L	1.77	0.494	T	-1.21	0.516	N	0.11	0.096	-1.021	0.235	T	0.08	0.318
Yes						chr11	83167539	83167539	C	A	exonic	PCF11	.	nonsynonymous SNV	PCF11:NM_001346413:exon7:c.C2126A:p.T709K,PCF11:NM_001346414:exon7:c.C2126A:p.T709K	0.199	0.205	T	0.948	0.026	T	0	0.029	B	0	0.014	B	.	.	.	1	0.81	D	.	.	.	0.91	0.449	T	-0.38	0.134	N	.	.	-1.082	0.07	T	0.083	0.326
					Yes	chr11	85664322	85664322	C	T	exonic	CREBZF	.	nonsynonymous SNV	CREBZF:NM_001039618:exon1:c.G554A:p.R185K	0.152	0.245	T	0.599	0.08	T	0.956	0.547	P	0.899	0.638	P	0.01	0.303	N	1	0.81	D	0.55	0.145	N	.	.	.	0.36	0.037	N	0.168	0.178	-0.849	0.52	T	0.143	0.465
	Yes					chr11	93729730	93729730	C	T	exonic	CEP295	.	nonsynonymous SNV	CEP295:NM_033395:exon27:c.C7516T:p.H2506Y	0.019	0.501	D	0.06	0.457	T	0	0.029	B	0.001	0.044	B	.	.	.	1	0.09	N	.	.	.	2.91	0.1	T	-0.97	0.32	N	0.087	0.065	-0.972	0.367	T	0.015	0.059
Yes						chr11	93797676	93797676	G	A	exonic	MED17	.	nonsynonymous SNV	MED17:NM_004268:exon8:c.G1285A:p.E429K	0.005	0.632	D	0.017	0.603	D	0.193	0.295	B	0.119	0.322	B	0	0.843	D	1	0.81	D	2.045	0.56	M	0.5	0.556	T	-2.38	0.525	N	0.752	0.751	-0.819	0.54	T	0.206	0.565
		Yes				chr11	95185264	95185264	T	C	exonic	SESN3	.	nonsynonymous SNV	SESN3:NM_001271594:exon4:c.A337G:p.N113D,SESN3:NM_144665:exon5:c.A754G:p.N252D	0.224	0.187	T	0.428	0.138	T	0.01	0.155	B	0.019	0.188	B	0	0.537	D	0.95	0.377	D	0.895	0.224	L	1.97	0.221	T	-0.4	0.144	N	0.168	0.222	-1.039	0.176	T	0.028	0.118
			Yes			chr11	108307905	108307905	C	A	exonic	ATM	.	nonsynonymous SNV	ATM:NM_000051:exon38:c.C5683A:p.H1895N,ATM:NM_001351834:exon39:c.C5683A:p.H1895N	0.34	0.127	T	0.324	0.189	T	0	0.029	B	0	0.014	B	0.231	0.159	N	1	0.09	N	1.79	0.468	L	-0.84	0.743	T	-0.47	0.152	N	0.249	0.281	-0.993	0.318	T	0.176	0.521
Yes						chr11	108335885	108335885	T	C	exonic	ATM	.	nonsynonymous SNV	ATM:NM_000051:exon56:c.T8192C:p.V2731A,ATM:NM_001351834:exon57:c.T8192C:p.V2731A	0.008	0.586	D	0.008	0.679	D	0.997	0.707	D	0.975	0.734	D	0	0.843	D	1	0.81	D	3.155	0.885	M	-2.35	0.881	D	-3.39	0.669	D	0.934	0.947	0.761	0.939	D	0.803	0.933
				Yes		chr11	112080477	112080477	C	A	exonic	NKAPD1	.	nonsynonymous SNV	NKAPD1:NM_001082969:exon4:c.C239A:p.S80Y,NKAPD1:NM_001082970:exon4:c.C239A:p.S80Y,NKAPD1:NM_001301017:exon4:c.C239A:p.S80Y,NKAPD1:NM_001301019:exon4:c.C152A:p.S51Y,NKAPD1:NM_001301021:exon4:c.C152A:p.S51Y,NKAPD1:NM_018195:exon4:c.C239A:p.S80Y	0.76	0.414	T	0.092	0.527	T	0.23	0.306	B	0.116	0.319	B	0.761	0.096	N	0.978	0.253	N	.	.	.	.	.	.	-2.34	0.518	N	0.325	0.473	-1.012	0.261	T	0.094	0.355
Yes						chr11	112085438	112085438	A	G	exonic	TIMM8B	.	nonsynonymous SNV	TIMM8B:NM_012459:exon2:c.T109C:p.W37R	0	0.913	D	0	0.928	D	0.98	0.594	D	0.889	0.631	P	0	0.843	D	1	0.81	D	.	.	.	-0.18	0.657	T	-13.99	1	D	0.938	0.969	-0.324	0.743	T	0.368	0.728
Yes						chr11	116778959	116778959	T	C	exonic	ZPR1	.	nonsynonymous SNV	ZPR1:NM_001317086:exon13:c.A1184G:p.E395G,ZPR1:NM_003904:exon14:c.A1346G:p.E449G	0.001	0.785	D	0.001	0.834	D	1	0.906	D	0.999	0.924	D	0	0.843	D	1	0.81	D	3.005	0.86	M	0.32	0.585	T	-6.59	0.92	D	0.689	0.695	-0.091	0.803	T	0.437	0.776
				Yes		chr11	118389767	118389767	T	C	exonic	UBE4A	.	nonsynonymous SNV	UBE4A:NM_001204077:exon17:c.T2630C:p.I877T,UBE4A:NM_004788:exon17:c.T2651C:p.I884T	0.044	0.434	D	0.049	0.531	D	0.019	0.194	B	0.015	0.205	B	0	0.843	D	1	0.588	D	1.465	0.369	L	0.47	0.561	T	-4.08	0.756	D	0.801	0.797	-0.948	0.414	T	0.133	0.445
Yes						chr11	118501018	118501018	G	C	exonic	KMT2A	.	nonsynonymous SNV	KMT2A:NM_001197104:exon25:c.G6190C:p.A2064P,KMT2A:NM_005933:exon25:c.G6181C:p.A2061P	0.2	0.207	T	0.125	0.353	T	1	0.906	D	0.999	0.924	D	0	0.843	D	1	0.81	D	-0.135	0.045	N	-0.68	0.726	T	-0.73	0.206	N	0.797	0.793	-0.466	0.699	T	0.283	0.655
					Yes	chr11	118898743	118898743	A	G	exonic	BCL9L	.	nonsynonymous SNV	BCL9L:NM_182557:exon8:c.T4172C:p.M1391T,BCL9L:NM_001378214:exon9:c.T4061C:p.M1354T,BCL9L:NM_001378213:exon10:c.T4172C:p.M1391T	0.002	0.722	D	0.054	0.473	T	0.808	0.453	P	0.161	0.348	B	0	0.505	U	1	0.494	D	2.05	0.565	M	-0.32	0.682	T	-2.54	0.55	D	0.593	0.613	-0.568	0.661	T	0.228	0.593
				Yes		chr11	119052322	119052322	C	A	exonic	HYOU1	.	nonsynonymous SNV	HYOU1:NM_001130991:exon10:c.G1095T:p.Q365H,HYOU1:NM_006389:exon10:c.G1095T:p.Q365H	0.068	0.357	T	0.13	0.362	T	0.094	0.254	B	0.063	0.271	B	0	0.486	D	0.997	0.435	D	2.965	0.852	M	1.48	0.317	T	-2.04	0.468	N	0.163	0.234	-1.002	0.295	T	0.098	0.366
	Yes					chr11	119055507	119055507	T	C	exonic	HYOU1	.	nonsynonymous SNV	HYOU1:NM_001130991:exon4:c.A250G:p.S84G,HYOU1:NM_006389:exon4:c.A250G:p.S84G	0.275	0.158	T	0.235	0.293	T	0.001	0.075	B	0.009	0.143	B	0	0.843	D	0.991	0.81	D	1.315	0.328	L	5.43	0.01	T	-1.33	0.332	N	0.333	0.425	-0.729	0.59	T	0.003	0.011
Yes						chr11	119070312	119070312	A	G	exonic	VPS11	.	nonsynonymous SNV	VPS11:NM_001290185:exon4:c.A521G:p.K174R,VPS11:NM_001378218:exon4:c.A563G:p.K188R,VPS11:NM_001378219:exon4:c.A551G:p.K184R,VPS11:NM_001378220:exon4:c.A551G:p.K184R,VPS11:NM_001378221:exon4:c.A533G:p.K178R,VPS11:NM_021729:exon4:c.A551G:p.K184R	.	.	.	0.401	0.15	T	0.002	0.099	B	0.001	0.044	B	.	.	.	.	.	.	.	.	.	.	.	.	.	.	.	0.051	0.023	.	.	.	.	.
		Yes	Yes			chr11	119101050	119101050	T	C	exonic	DPAGT1	.	nonsynonymous SNV	DPAGT1:NM_001382:exon2:c.A250G:p.K84E	0.787	0.032	T	1	0.012	T	0	0.029	B	0	0.014	B	0	0.537	N	1	0.81	D	-1.435	0.006	N	-2.82	0.912	D	0.19	0.049	N	0.176	0.189	-0.686	0.611	T	0.277	0.649
			Yes			chr11	123061218	123061218	C	T	exonic	HSPA8	.	nonsynonymous SNV	HSPA8:NM_006597:exon2:c.G107A:p.R36Q,HSPA8:NM_153201:exon2:c.G107A:p.R36Q	0	0.913	D	0.001	0.834	D	0.998	0.732	D	0.968	0.717	D	0	0.843	D	1	0.81	D	4.19	0.978	H	4.93	0.049	T	-2.66	0.663	D	0.905	0.916	-0.441	0.707	T	0.132	0.444
		Yes				chr11	129884862	129884862	G	T	exonic	NFRKB	.	nonsynonymous SNV	NFRKB:NM_006165:exon5:c.C700A:p.Q234K	0.966	0.028	T	0.377	0.161	T	0	0.029	B	0	0.014	B	0.963	0.082	N	1	0.81	D	.	.	.	.	.	.	-0.02	0.073	N	0.064	0.036	-1.012	0.263	T	0.093	0.353
	Yes					chr12	334242	334242	A	G	exonic	KDM5A	.	nonsynonymous SNV	KDM5A:NM_001042603:exon11:c.T1489C:p.W497R	0	0.913	D	0	0.928	D	0.382	0.344	B	0.515	0.48	P	0	0.843	D	1	0.81	D	2.67	0.782	M	-0.59	0.715	T	-13.24	0.999	D	0.912	0.914	0.247	0.867	D	0.562	0.841
		Yes				chr12	6528237	6528237	A	G	exonic	NCAPD2	.	nonsynonymous SNV	NCAPD2:NM_014865:exon25:c.A3208G:p.I1070V	0.429	0.096	T	1	0.012	T	0	0.029	B	0.002	0.069	B	0.101	0.198	N	1	0.09	N	-0.035	0.05	N	2.67	0.125	T	0.53	0.028	N	0.051	0.023	-0.945	0.418	T	0.014	0.056
	Yes					chr12	6528744	6528744	A	C	exonic	NCAPD2	.	nonsynonymous SNV	NCAPD2:NM_014865:exon26:c.A3365C:p.K1122T	0.025	0.473	D	0.012	0.639	D	0.994	0.665	D	0.962	0.707	D	0	0.843	D	1	0.81	D	2.2	0.62	M	0.96	0.429	T	-2.18	0.492	N	0.628	0.642	-0.835	0.53	T	0.195	0.55
Yes						chr12	6558089	6558089	T	C	exonic	NOP2	.	nonsynonymous SNV	NOP2:NM_001258310:exon16:c.A1826G:p.Q609R	0.265	0.163	T	0.616	0.075	T	.	.	.	.	.	.	.	.	.	1	0.09	N	.	.	.	2.76	0.115	T	-0.69	0.197	N	0.191	0.209	-0.929	0.443	T	0.015	0.058
	Yes					chr12	6606306	6606306	A	G	exonic	CHD4	.	nonsynonymous SNV	CHD4:NM_001297553:exon1:c.T68C:p.L23P,CHD4:NM_001273:exon2:c.T68C:p.L23P,CHD4:NM_001363606:exon2:c.T68C:p.L23P	0.003	0.682	D	0.255	0.256	T	0.966	0.562	D	0.883	0.627	P	0.816	0.092	U	1	0.588	D	1.1	0.28	L	-2.93	0.918	D	0.21	0.636	N	0.671	0.839	0.221	0.863	D	0.712	0.901
					Yes	chr12	6651218	6651218	A	G	exonic	ING4	.	nonsynonymous SNV	ING4:NM_001127585:exon7:c.T655C:p.S219P,ING4:NM_001127582:exon8:c.T727C:p.S243P,ING4:NM_001127583:exon8:c.T718C:p.S240P,ING4:NM_001127584:exon8:c.T715C:p.S239P,ING4:NM_016162:exon8:c.T724C:p.S242P	0.01	0.586	D	0.143	0.417	T	0.916	0.597	P	0.864	0.702	P	0	0.843	D	1	0.81	D	2.815	0.82	M	-1.94	0.849	D	-2.29	0.51	N	0.324	0.54	0.495	0.905	D	0.718	0.903
		Yes				chr12	6652693	6652693	T	C	exonic	ING4	.	nonsynonymous SNV	ING4:NM_001127585:exon4:c.A397G:p.T133A,ING4:NM_001127582:exon5:c.A469G:p.T157A,ING4:NM_001127583:exon5:c.A460G:p.T154A,ING4:NM_001127584:exon5:c.A457G:p.T153A,ING4:NM_001127586:exon5:c.A469G:p.T157A,ING4:NM_016162:exon5:c.A466G:p.T156A	0.719	0.06	T	0.88	0.041	T	0	0.029	B	0	0.044	B	0.124	0.189	N	0.58	0.311	N	0.75	0.19	N	0.99	0.417	T	-0.42	0.142	N	0.128	0.136	-1.018	0.245	T	0.038	0.163
			Yes			chr12	6849409	6849409	T	G	exonic	CDCA3	.	nonsynonymous SNV	CDCA3:NM_001297602:exon5:c.A490C:p.K164Q,CDCA3:NM_031299:exon5:c.A565C:p.K189Q	0.049	0.555	D	0.168	0.439	T	0.979	0.59	D	0.859	0.612	P	0.008	0.313	N	1	0.81	D	2.455	0.712	M	.	.	.	-1.38	0.342	N	0.239	0.308	-0.309	0.747	T	0.36	0.722
	Yes					chr12	6864068	6864068	T	C	exonic	USP5	.	nonsynonymous SNV	USP5:NM_001382588:exon16:c.T1991C:p.I664T,USP5:NM_001382589:exon16:c.T1922C:p.I641T,USP5:NM_001382591:exon16:c.T2045C:p.I682T,USP5:NM_001098536:exon17:c.T2117C:p.I706T,USP5:NM_001382590:exon17:c.T1910C:p.I637T,USP5:NM_003481:exon17:c.T2048C:p.I683T	0.379	0.112	T	0.784	0.051	T	0	0.029	B	0.007	0.13	B	0	0.477	D	0.966	0.396	D	0	0.065	N	2.03	0.21	T	-0.55	0.168	N	0.335	0.439	-1.009	0.273	T	0.018	0.076
					Yes	chr12	6872897	6872897	C	T	exonic	SPSB2	.	nonsynonymous SNV	SPSB2:NM_001319670:exon1:c.G5A:p.G2D,SPSB2:NM_001146316:exon2:c.G5A:p.G2D,SPSB2:NM_032641:exon2:c.G5A:p.G2D	0.006	0.682	D	0	0.928	D	0.999	0.779	D	0.941	0.677	D	0.051	0.23	U	0.938	0.372	D	1.1	0.28	L	0.71	0.573	T	-3.97	0.737	D	0.3	0.339	-0.337	0.739	T	0.307	0.678
					Yes	chr12	6909921	6909921	T	C	exonic	LRRC23	.	nonsynonymous SNV	LRRC23:NM_001135217:exon6:c.T653C:p.L218S,LRRC23:NM_006992:exon6:c.T653C:p.L218S,LRRC23:NM_201650:exon6:c.T653C:p.L218S	0.002	0.785	D	0.001	0.834	D	1	0.906	D	0.999	0.924	D	.	.	.	1	0.81	D	3.18	0.888	M	0.44	0.566	T	-5.14	0.833	D	0.87	0.867	-0.097	0.802	T	0.403	0.754
				Yes		chr12	8933322	8933322	C	T	exonic	PHC1	.	nonsynonymous SNV	PHC1:NM_004426:exon8:c.C1865T:p.A622V	0.002	0.785	D	0.141	0.421	T	0.476	0.367	P	0.082	0.291	B	0.009	0.305	N	0.999	0.81	D	0.805	0.202	L	0.97	0.425	T	-0.99	0.262	N	0.364	0.473	-0.908	0.471	T	0.18	0.527
					Yes	chr12	9068796	9068796	A	G	exonic	A2M	.	nonsynonymous SNV	A2M:NM_001347425:exon33:c.T3860C:p.V1287A,A2M:NM_000014:exon34:c.T4310C:p.V1437A,A2M:NM_001347424:exon34:c.T4010C:p.V1337A,A2M:NM_001347423:exon35:c.T4310C:p.V1437A	0.122	0.277	T	0.1	0.387	T	0.088	0.25	B	0.148	0.341	B	0.006	0.325	N	1	0.09	N	2.05	0.565	M	1.87	0.241	T	-3.86	0.725	D	0.13	0.125	-1.011	0.267	T	0.081	0.319
Yes						chr12	13213687	13213687	T	G	exonic	EMP1	.	nonsynonymous SNV	EMP1:NM_001423:exon4:c.T182G:p.L61R	0	0.913	D	0.003	0.834	D	0.997	0.707	D	0.966	0.713	D	0.002	0.382	N	1	0.81	D	2.995	0.858	M	-2.75	0.908	D	-5.35	0.847	D	0.955	0.968	0.915	0.959	D	0.858	0.953
			Yes			chr12	14461125	14461125	C	A	exonic	ATF7IP	.	nonsynonymous SNV	ATF7IP:NM_001286514:exon9:c.C2786A:p.P929Q,ATF7IP:NM_001286515:exon9:c.C2786A:p.P929Q,ATF7IP:NM_018179:exon9:c.C2789A:p.P930Q,ATF7IP:NM_181352:exon9:c.C2813A:p.P938Q	0.004	0.654	D	0.036	0.571	D	0.928	0.557	P	0.79	0.577	P	0.001	0.434	D	1	0.498	D	0.805	0.202	L	2.28	0.195	T	-1.4	0.346	N	0.499	0.589	-1.165	0.007	T	0.111	0.398
			Yes			chr12	21644045	21644045	C	T	exonic	LDHB	.	nonsynonymous SNV	LDHB:NM_001174097:exon4:c.G311A:p.G104E,LDHB:NM_002300:exon4:c.G311A:p.G104E	0.039	0.425	D	0.02	0.586	D	0.692	0.417	P	0.401	0.445	B	0	0.843	D	1	0.81	D	3.545	0.932	H	-4.96	0.984	D	-5.96	0.925	D	0.714	0.717	1.122	0.999	D	0.958	0.987
Yes						chr12	27014165	27014165	C	A	exonic	TM7SF3	.	nonsynonymous SNV	TM7SF3:NM_016551:exon1:c.G4T:p.G2W	0	0.913	D	0.152	0.322	T	0.003	0.112	B	0.004	0.101	B	0.055	0.227	N	1	0.204	N	0.75	0.19	N	1.16	0.657	T	1.41	0.008	N	0.275	0.311	-0.968	0.377	T	0.128	0.436
				Yes		chr12	27027393	27027393	C	T	exonic	MED21	.	nonsynonymous SNV	MED21:NM_001271811:exon3:c.C202T:p.H68Y	.	.	.	.	.	.	.	.	.	.	.	.	.	.	.	.	.	.	.	.	.	.	.	.	.	.	.	.	.	.	.	.	.	.
					Yes	chr12	27696567	27696567	G	A	exonic	REP15	.	nonsynonymous SNV	REP15:NM_001029874:exon1:c.G5A:p.G2E	0	0.913	D	0	0.928	D	1	0.906	D	0.994	0.821	D	0	0.523	D	1	0.588	D	2.455	0.712	M	0.8	0.488	T	-5.16	0.834	D	0.727	0.728	-0.486	0.691	T	0.284	0.656
	Yes					chr12	31102458	31102458	G	A	exonic	DDX11	.	nonsynonymous SNV	DDX11:NM_004399:exon22:c.G2153A:p.G718E,DDX11:NM_001257144:exon23:c.G2303A:p.G768E,DDX11:NM_001257145:exon23:c.G2225A:p.G742E,DDX11:NM_030653:exon23:c.G2303A:p.G768E,DDX11:NM_152438:exon23:c.G2303A:p.G768E	0.011	0.599	D	0	0.928	D	1	0.906	D	1	0.974	D	0	0.629	D	1	0.81	D	.	.	.	-1.02	0.932	T	-7.39	0.952	D	0.978	0.988	1.057	0.983	D	0.923	0.974
Yes						chr12	42313742	42313742	T	C	exonic	ZCRB1	.	nonsynonymous SNV	ZCRB1:NM_033114:exon7:c.A470G:p.D157G	0.152	0.425	T	0.114	0.412	T	0	0.029	B	0	0.014	B	0	0.497	D	1	0.81	D	1.095	0.274	L	2.5	0.502	T	-3.32	0.661	D	0.23	0.279	-1.052	0.14	T	0.103	0.379
		Yes				chr12	43755148	43755148	T	C	exonic	PUS7L	.	nonsynonymous SNV	PUS7L:NM_001098614:exon2:c.A98G:p.D33G,PUS7L:NM_001098615:exon2:c.A98G:p.D33G,PUS7L:NM_031292:exon2:c.A98G:p.D33G	0	0.913	D	0	0.928	D	1	0.906	D	0.998	0.886	D	0	0.843	D	1	0.81	D	2.565	0.75	M	0.87	0.464	T	-3.62	0.935	D	0.925	0.929	-0.492	0.689	T	0.266	0.638
			Yes			chr12	43800445	43800445	C	T	exonic	TWF1	.	nonsynonymous SNV	TWF1:NM_001242397:exon4:c.G368A:p.G123E,TWF1:NM_002822:exon4:c.G368A:p.G123E	0.002	0.785	D	0.017	0.61	D	1	0.906	D	0.999	0.924	D	0	0.843	D	1	0.81	D	3.025	0.863	M	-1.66	0.827	D	-6.05	0.915	D	0.864	0.896	0.758	0.939	D	0.798	0.932
		Yes				chr12	45926844	45926844	A	G	exonic	SCAF11	.	nonsynonymous SNV	SCAF11:NM_004719:exon11:c.T2857C:p.S953P	0	0.913	D	0.01	0.657	D	0.999	0.779	D	0.996	0.845	D	0.049	0.232	N	0.997	0.226	N	1.1	0.28	L	1.43	0.512	T	-2.69	0.574	D	0.306	0.377	-0.572	0.659	T	0.38	0.737
Yes				Yes		chr12	46371206	46371206	A	G	exonic	SLC38A2	.	nonsynonymous SNV	SLC38A2:NM_018976:exon2:c.T88C:p.Y30H	0.514	0.074	T	0.534	0.1	T	0.989	0.628	D	0.726	0.551	P	0.169	0.174	N	0.998	0.441	D	1.445	0.364	L	0.43	0.568	T	0.11	0.057	N	0.485	0.519	-0.905	0.474	T	0.194	0.548
			Yes			chr12	48699822	48699822	T	A	exonic	CCNT1	.	nonsynonymous SNV	CCNT1:NM_001240:exon5:c.A452T:p.D151V,CCNT1:NM_001277842:exon5:c.A452T:p.D151V	0.012	0.547	D	0.158	0.794	T	0.116	0.265	B	0.125	0.326	B	0	0.843	D	1	0.81	D	1.685	0.433	L	0.84	0.475	T	-7.95	0.963	D	0.731	0.744	-0.812	0.545	T	0.171	0.512
			Yes			chr12	48922013	48922013	C	T	exonic	FKBP11	.	nonsynonymous SNV	FKBP11:NM_001143781:exon5:c.G271A:p.E91K,FKBP11:NM_016594:exon6:c.G577A:p.E193K	0.056	0.416	T	0.404	0.148	T	0.615	0.398	P	0.158	0.346	B	0.001	0.432	D	1	0.81	D	0.84	0.211	L	-0.17	0.656	T	-0.45	0.148	N	0.297	0.336	-0.875	0.501	T	0.108	0.392
Yes						chr12	49005775	49005775	A	G	exonic	PRKAG1	.	nonsynonymous SNV	PRKAG1:NM_001206709:exon3:c.T136C:p.S46P,PRKAG1:NM_001206710:exon3:c.T40C:p.S14P,PRKAG1:NM_002733:exon3:c.T136C:p.S46P	0.019	0.682	D	0.153	0.372	T	0.994	0.665	D	0.911	0.647	D	0	0.843	D	1	0.81	D	2.77	0.809	M	-2.92	0.917	D	-3.45	0.747	D	0.825	0.821	0.85	0.95	D	0.862	0.954
			Yes			chr12	49031026	49031026	G	A	exonic	KMT2D	.	nonsynonymous SNV	KMT2D:NM_003482:exon41:c.C13538T:p.A4513V	0.024	0.477	D	.	.	.	0.067	0.237	B	0.008	0.137	B	0.002	0.381	N	0.607	0.326	D	0.69	0.17	N	-1.22	0.788	T	-0.5	0.158	N	0.419	0.459	-0.558	0.665	T	0.228	0.593
		Yes				chr12	49037233	49037233	G	A	exonic	KMT2D	.	nonsynonymous SNV	KMT2D:NM_003482:exon35:c.C10123T:p.P3375S	0.072	0.35	T	.	.	.	0.172	0.288	B	0.025	0.205	B	0.002	0.378	N	0.967	0.259	N	0.345	0.112	N	-1.82	0.84	D	-3.6	0.694	D	0.139	0.138	-0.527	0.676	T	0.361	0.723
				Yes		chr12	49037592	49037592	T	C	exonic	KMT2D	.	nonsynonymous SNV	KMT2D:NM_003482:exon35:c.A9764G:p.H3255R	0	0.913	D	.	.	.	0.999	0.779	D	0.994	0.821	D	0.003	0.358	N	1	0.524	D	0.975	0.245	L	-1.68	0.829	D	-2.55	0.552	D	0.426	0.466	0.243	0.866	D	0.571	0.845
				Yes		chr12	49043133	49043133	G	A	exonic	KMT2D	.	nonsynonymous SNV	KMT2D:NM_003482:exon26:c.C5587T:p.P1863S	0.034	0.44	D	.	.	.	1	0.906	D	0.994	0.821	D	0.004	0.342	N	0.894	0.36	D	1.39	0.349	L	-1.3	0.796	T	-1.31	0.328	N	0.427	0.466	0.214	0.862	D	0.515	0.818
		Yes				chr12	49646672	49646672	G	A	exonic	FMNL3	.	nonsynonymous SNV	FMNL3:NM_001367835:exon26:c.C3077T:p.S1026L	0.186	0.215	T	0.318	0.192	T	.	.	.	.	.	.	.	.	.	0.585	0.81	D	.	.	.	-1.33	0.799	T	0.11	0.057	N	0.259	0.293	0.228	0.864	D	0.546	0.833
					Yes	chr12	50144044	50144044	G	A	exonic	CERS5	.	nonsynonymous SNV	CERS5:NM_001331070:exon2:c.C211T:p.P71S,CERS5:NM_001331071:exon2:c.C211T:p.P71S,CERS5:NM_147190:exon2:c.C211T:p.P71S,CERS5:NM_001281731:exon3:c.C37T:p.P13S,CERS5:NM_001331069:exon3:c.C37T:p.P13S	0.003	0.682	D	0.003	0.765	D	0.994	0.665	D	0.932	0.667	D	0	0.843	D	1	0.81	D	3.19	0.89	M	2.07	0.742	T	-6.84	0.947	D	0.856	0.877	0.498	0.905	D	0.632	0.871
		Yes				chr12	50475800	50475800	T	C	exonic	LARP4	.	nonsynonymous SNV	LARP4:NM_001170803:exon14:c.T1685C:p.I562T,LARP4:NM_001170808:exon15:c.T1898C:p.I633T,LARP4:NM_001352307:exon15:c.T2057C:p.I686T,LARP4:NM_001352308:exon15:c.T1916C:p.I639T,LARP4:NM_001352315:exon15:c.T1895C:p.I632T,LARP4:NM_001352318:exon15:c.T1688C:p.I563T,LARP4:NM_199190:exon15:c.T1898C:p.I633T,LARP4:NM_001330415:exon16:c.T2129C:p.I710T,LARP4:NM_001352305:exon16:c.T2126C:p.I709T,LARP4:NM_001352…	1	0.01	T	0.854	0.039	T	0	0.075	B	0.001	0.069	B	0.033	0.25	N	0.997	0.228	N	1.61	0.411	L	1	0.414	T	1.02	0.017	N	0.086	0.095	-1.005	0.285	T	0.046	0.197
	Yes					chr12	51242356	51242356	T	C	exonic	DAZAP2	.	nonsynonymous SNV	DAZAP2:NM_001136266:exon4:c.T328C:p.C110R	0.864	0.026	T	.	.	.	.	.	.	.	.	.	.	.	.	0.99	0.81	D	.	.	.	0.67	0.522	T	1.87	0.005	N	0.213	0.238	-1.063	0.11	T	0.089	0.342
	Yes					chr12	51242368	51242368	T	C	exonic	DAZAP2	.	nonsynonymous SNV	DAZAP2:NM_001136266:exon4:c.T340C:p.C114R	0.022	0.486	D	.	.	.	.	.	.	.	.	.	.	.	.	0.998	0.81	D	.	.	.	0.67	0.522	T	0.45	0.032	N	0.329	0.37	-1.07	0.094	T	0.087	0.337
	Yes					chr12	52951736	52951736	G	T	exonic	KRT18	.	nonsynonymous SNV	KRT18:NM_000224:exon5:c.G828T:p.E276D,KRT18:NM_199187:exon6:c.G828T:p.E276D	0.182	0.248	T	0.184	0.291	T	0.003	0.209	B	0.031	0.311	B	0.001	0.419	D	0.913	0.365	D	1.86	0.492	L	-2.61	0.9	D	-0.23	0.107	N	0.163	0.171	-0.08	0.805	T	0.601	0.858
			Yes			chr12	53307858	53307858	G	A	exonic	AAAS	.	nonsynonymous SNV	AAAS:NM_001173466:exon14:c.C1304T:p.A435V,AAAS:NM_015665:exon15:c.C1403T:p.A468V	0.003	0.682	D	0.008	0.692	D	0.993	0.656	D	0.978	0.741	D	0	0.843	D	1	0.588	D	2.195	0.618	M	-3.83	0.958	D	-2.17	0.49	N	0.739	0.781	0.918	0.959	D	0.89	0.963
		Yes				chr12	53308764	53308764	C	T	exonic	AAAS	.	nonsynonymous SNV	AAAS:NM_001173466:exon10:c.G949A:p.E317K,AAAS:NM_015665:exon11:c.G1048A:p.E350K	0.008	0.599	D	0	0.928	D	0.993	0.656	D	0.978	0.741	D	0	0.843	D	1	0.81	D	2.505	0.729	M	-3.81	0.957	D	-2.55	0.589	D	0.898	0.933	0.832	0.948	D	0.893	0.965
	Yes					chr12	53308965	53308965	A	G	exonic	AAAS	.	nonsynonymous SNV	AAAS:NM_001173466:exon9:c.T892C:p.C298R,AAAS:NM_015665:exon10:c.T991C:p.C331R	0.002	0.722	D	0	0.928	D	0.998	0.732	D	0.994	0.821	D	0	0.843	D	1	0.81	D	2.39	0.689	M	-3.8	0.957	D	-5.22	0.862	D	0.935	0.955	0.983	0.969	D	0.894	0.965
				Yes		chr12	53382324	53382324	G	A	exonic	SP1	.	nonsynonymous SNV	SP1:NM_001251825:exon3:c.G233A:p.S78N,SP1:NM_003109:exon3:c.G356A:p.S119N,SP1:NM_138473:exon3:c.G377A:p.S126N	1	0.021	T	0.516	0.147	T	0	0.029	B	0	0.014	B	0.023	0.265	N	0.998	0.226	N	1.5	0.378	L	1.53	0.304	T	0.95	0.051	N	0.078	0.053	-0.915	0.463	T	0.008	0.027
		Yes				chr12	53485149	53485149	G	A	exonic	MAP3K12	.	nonsynonymous SNV	MAP3K12:NM_001193511:exon6:c.C1046T:p.S349L,MAP3K12:NM_006301:exon7:c.C947T:p.S316L	0.629	0.065	T	0.102	0.385	T	0.892	0.491	P	0.766	0.567	P	0.008	0.309	N	1	0.81	D	0.975	0.245	L	-1.68	0.829	D	-5.63	0.868	D	0.76	0.885	-0.148	0.79	T	0.469	0.796
				Yes		chr12	55823445	55823445	A	G	exonic	DNAJC14	.	nonsynonymous SNV	DNAJC14:NM_032364:exon3:c.T1471C:p.W491R	0	0.913	D	0.004	0.742	D	0.995	0.675	D	0.995	0.832	D	0	0.843	D	1	0.81	D	0.675	0.164	N	1.82	0.25	T	-5.44	0.854	D	0.919	0.969	-1.014	0.258	T	0.113	0.404
				Yes		chr12	55940696	55940696	C	T	exonic	DGKA	.	nonsynonymous SNV	DGKA:NM_001345:exon12:c.C991T:p.P331S,DGKA:NM_001351033:exon12:c.C991T:p.P331S,DGKA:NM_001351035:exon12:c.C1105T:p.P369S,DGKA:NM_001351036:exon12:c.C568T:p.P190S,DGKA:NM_001351037:exon12:c.C568T:p.P190S,DGKA:NM_201444:exon12:c.C991T:p.P331S,DGKA:NM_201554:exon12:c.C991T:p.P331S,DGKA:NM_001351034:exon13:c.C991T:p.P331S,DGKA:NM_201445:exon13:c.C991T:p.P331S	0	0.913	D	0.001	0.834	D	1	0.906	D	1	0.974	D	0	0.843	D	1	0.81	D	2.685	0.786	M	-3.03	0.929	D	-7.34	0.946	D	0.723	0.725	0.928	0.961	D	0.874	0.958
	Yes					chr12	56134117	56134117	A	C	exonic	ESYT1	.	nonsynonymous SNV	ESYT1:NM_001184796:exon14:c.A1511C:p.K504T,ESYT1:NM_015292:exon14:c.A1481C:p.K494T	0.001	0.785	D	0.003	0.765	D	1	0.906	D	0.998	0.924	D	0	0.843	D	1	0.81	D	3.47	0.925	M	-0.44	0.698	T	-4.63	0.836	D	0.242	0.274	0.023	0.827	D	0.508	0.815
		Yes				chr12	56226242	56226242	G	C	exonic	NABP2	.	nonsynonymous SNV	NABP2:NM_024068:exon5:c.G354C:p.Q118H	0.046	0.654	D	0.089	0.576	T	0.999	0.779	D	0.931	0.676	D	0	0.843	D	0.985	0.403	D	0.975	0.245	L	-2.86	0.914	D	-2.63	0.565	D	0.544	0.573	0.553	0.913	D	0.771	0.922
Yes						chr12	56254694	56254694	C	T	exonic	ANKRD52	.	nonsynonymous SNV	ANKRD52:NM_173595:exon7:c.G577A:p.V193M	0.003	0.682	D	0.007	0.692	D	0.63	0.402	P	0.465	0.466	P	0.007	0.317	N	1	0.537	D	1.77	0.459	L	-0.26	0.672	T	-1.78	0.42	N	0.665	0.674	-0.517	0.68	T	0.276	0.647
		Yes				chr12	56324396	56324396	A	C	exonic	PAN2	.	nonsynonymous SNV	PAN2:NM_001127460:exon12:c.T1826G:p.L609R,PAN2:NM_001166279:exon12:c.T1826G:p.L609R,PAN2:NM_014871:exon12:c.T1826G:p.L609R	0.001	0.785	D	0.001	0.834	D	0.999	0.906	D	0.992	0.804	D	0	0.843	D	1	0.81	D	3.125	0.88	M	1.5	0.312	T	-5.1	0.83	D	0.961	0.993	-0.523	0.678	T	0.235	0.602
Yes						chr12	56417919	56417919	C	T	exonic	TIMELESS	.	nonsynonymous SNV	TIMELESS:NM_001330295:exon28:c.G3541A:p.G1181S,TIMELESS:NM_003920:exon28:c.G3544A:p.G1182S	0.271	0.16	T	0.589	0.082	T	0	0.029	B	0.003	0.087	B	0.352	0.138	N	1	0.09	N	1.04	0.262	L	3.37	0.058	T	-0.23	0.107	N	0.216	0.255	-0.919	0.457	T	0.011	0.041
			Yes			chr12	56424900	56424900	C	T	exonic	TIMELESS	.	nonsynonymous SNV	TIMELESS:NM_001330295:exon15:c.G1727A:p.S576N,TIMELESS:NM_003920:exon15:c.G1730A:p.S577N	0.197	0.208	T	0.233	0.249	T	0.204	0.298	B	0.062	0.269	B	0.276	0.15	N	1	0.09	N	1.5	0.378	L	3.3	0.064	T	-0.9	0.242	N	0.202	0.24	-0.965	0.383	T	0.013	0.05
Yes						chr12	56601203	56601203	A	G	exonic	BAZ2A	.	nonsynonymous SNV	BAZ2A:NM_001300905:exon21:c.T4271C:p.L1424P,BAZ2A:NM_013449:exon21:c.T4277C:p.L1426P,BAZ2A:NM_001351156:exon23:c.T4181C:p.L1394P	0.037	0.45	D	0.052	0.481	T	0.217	0.906	B	0.119	0.924	B	0.001	0.39	N	1	0.81	D	1.04	0.262	L	-0.35	0.715	T	1.12	0.026	N	0.624	0.703	-0.635	0.634	T	0.311	0.682
	Yes					chr12	57211253	57211253	G	A	exonic	LRP1	.	nonsynonymous SNV	LRP1:NM_002332:exon84:c.G12994A:p.A4332T	0.546	0.067	T	0.61	0.077	T	0.001	0.075	B	0	0.014	B	0.095	0.201	N	1	0.09	N	0.255	0.098	N	2.9	0.101	T	-0.28	0.115	N	0.08	0.055	-0.934	0.435	T	0.011	0.041
			Yes			chr12	57498222	57498222	C	A	exonic	MARS1	.	nonsynonymous SNV	MARS1:NM_004990:exon8:c.C836A:p.P279H	0	0.913	D	0	0.928	D	1	0.906	D	1	0.974	D	0	0.843	D	1	0.81	D	4.28	0.982	H	1.13	0.386	T	-8.61	0.975	D	0.932	0.937	0.245	0.867	D	0.454	0.787
					Yes	chr12	57515169	57515169	A	G	exonic	MARS1	.	nonsynonymous SNV	MARS1:NM_004990:exon18:c.A2224G:p.T742A	0.048	0.401	D	0.025	0.562	D	0.006	0.136	B	0.017	0.181	B	0	0.629	D	1	0.81	D	2.455	0.712	M	1	0.414	T	-1.49	0.364	N	0.754	0.753	-0.957	0.397	T	0.126	0.432
	Yes					chr12	57526298	57526298	A	G	exonic	MBD6	.	nonsynonymous SNV	MBD6:NM_052897:exon6:c.A1330G:p.T444A	0.297	0.146	T	0.465	0.124	T	0	0.029	B	0	0.014	B	0.438	0.127	N	0.997	0.228	N	0.345	0.112	N	.	.	.	-1.44	0.354	N	0.172	0.184	-1.014	0.256	T	0.036	0.157
					Yes	chr12	57716112	57716112	A	G	exonic	OS9	.	nonsynonymous SNV	OS9:NM_001261421:exon6:c.A715G:p.K239E,OS9:NM_001261422:exon6:c.A655G:p.K219E,OS9:NM_001261423:exon6:c.A634G:p.K212E,OS9:NM_001017956:exon7:c.A811G:p.K271E,OS9:NM_001017957:exon7:c.A811G:p.K271E,OS9:NM_001017958:exon7:c.A811G:p.K271E,OS9:NM_001261420:exon7:c.A814G:p.K272E,OS9:NM_006812:exon7:c.A811G:p.K271E	0.301	0.159	T	0.6	0.079	T	0.002	0.099	B	0.006	0.121	B	0.123	0.189	N	1	0.09	N	1.53	0.388	L	1.39	0.338	T	0.48	0.061	N	0.072	0.105	-1.038	0.18	T	0.031	0.133
Yes						chr12	57720113	57720113	C	T	exonic	OS9	.	nonsynonymous SNV	OS9:NM_001017958:exon13:c.C1570T:p.H524Y,OS9:NM_006812:exon13:c.C1615T:p.H539Y	0.091	0.326	T	0.078	0.445	T	0.92	0.51	P	0.335	0.422	B	0	0.445	D	0.626	0.81	D	1.61	0.411	L	1.94	0.227	T	-0.95	0.258	N	0.284	0.379	-1.071	0.093	T	0.031	0.134
		Yes				chr12	57745880	57745880	G	A	exonic	TSPAN31	.	nonsynonymous SNV	TSPAN31:NM_005981:exon2:c.G199A:p.A67T	0.081	0.334	T	0.117	0.364	T	1	0.906	D	0.999	0.924	D	0	0.843	D	1	0.81	D	1.965	0.532	M	-1.73	0.833	D	-3.23	0.651	D	0.684	0.69	0.307	0.877	D	0.653	0.879
	Yes					chr12	62495119	62495119	C	T	exonic	MON2	.	nonsynonymous SNV	MON2:NM_001278469:exon4:c.C407T:p.T136I,MON2:NM_001278470:exon4:c.C407T:p.T136I,MON2:NM_001278471:exon4:c.C407T:p.T136I,MON2:NM_015026:exon4:c.C407T:p.T136I,MON2:NM_001278472:exon5:c.C191T:p.T64I	0.049	0.398	D	0.034	0.531	D	.	.	.	.	.	.	0	0.843	D	1	0.81	D	1.355	0.338	L	-0.22	0.665	T	-3.1	0.691	D	0.751	0.75	-0.667	0.62	T	0.232	0.598
		Yes				chr12	62538159	62538159	G	A	exonic	MON2	.	nonsynonymous SNV	MON2:NM_001278469:exon17:c.G2182A:p.V728I,MON2:NM_001278470:exon17:c.G2182A:p.V728I,MON2:NM_001278471:exon17:c.G2113A:p.V705I,MON2:NM_015026:exon17:c.G2182A:p.V728I,MON2:NM_001278472:exon18:c.G1966A:p.V656I	0.361	0.119	T	0.288	0.213	T	.	.	.	.	.	.	0	0.843	D	1	0.588	D	0.285	0.101	N	0.47	0.561	T	-0.45	0.148	N	0.366	0.408	-1.036	0.184	T	0.107	0.389
	Yes					chr12	64423200	64423200	A	G	exonic	XPOT	.	nonsynonymous SNV	XPOT:NM_007235:exon11:c.A1138G:p.M380V	0.776	0.033	T	0.099	0.389	T	0.001	0.075	B	0.001	0.044	B	0	0.843	N	1	0.81	D	0.915	0.233	L	-0.09	0.641	T	-0.64	0.187	N	0.282	0.319	-1.023	0.227	T	0.131	0.442
		Yes				chr12	64434850	64434850	G	A	exonic	XPOT	.	nonsynonymous SNV	XPOT:NM_007235:exon21:c.G2626A:p.A876T	0.016	0.519	D	0.029	0.545	D	0.736	0.428	P	0.114	0.318	B	0	0.629	D	1	0.81	D	2.24	0.634	M	1.92	0.231	T	-1.25	0.316	N	0.773	0.77	-1.103	0.038	T	0.052	0.22
	Yes					chr12	71611837	71611837	T	C	exonic	ZFC3H1	.	nonsynonymous SNV	ZFC3H1:NM_144982:exon32:c.A5678G:p.Q1893R	0.009	0.575	D	0	0.928	D	0.993	0.656	D	0.958	0.7	D	0	0.481	D	1	0.52	D	0.805	0.202	L	1.81	0.252	T	-1.08	0.281	N	0.775	0.772	-1.028	0.211	T	0.1	0.371
			Yes			chr12	71614632	71614632	G	A	exonic	ZFC3H1	.	nonsynonymous SNV	ZFC3H1:NM_144982:exon30:c.C5429T:p.T1810I	0.007	0.599	D	0.002	0.794	D	0.996	0.688	D	0.737	0.556	P	0	0.46	D	1	0.488	D	1.39	0.349	L	1.45	0.325	T	-1.62	0.389	N	0.581	0.602	-1.038	0.18	T	0.093	0.354
			Yes			chr12	71630854	71630854	T	C	exonic	ZFC3H1	.	nonsynonymous SNV	ZFC3H1:NM_144982:exon17:c.A3571G:p.T1191A	0.115	0.285	T	0.091	0.401	T	0.003	0.112	B	0.009	0.143	B	0	0.513	N	1	0.491	D	1.21	0.305	L	1.46	0.322	T	-0.82	0.225	N	0.412	0.452	-1.089	0.058	T	0.044	0.191
		Yes				chr12	71636872	71636872	T	C	exonic	ZFC3H1	.	nonsynonymous SNV	ZFC3H1:NM_144982:exon8:c.A1913G:p.N638S	0.138	0.259	T	0.202	0.274	T	0	0.029	B	0.001	0.044	B	0	0.559	N	0.678	0.332	D	1.735	0.449	L	1.37	0.343	T	-0.37	0.132	N	0.366	0.408	-1.046	0.154	T	0.04	0.171
Yes						chr12	75506599	75506599	A	G	exonic	KRR1	.	nonsynonymous SNV	KRR1:NM_007043:exon4:c.T404C:p.I135T	0.008	0.586	D	0.011	0.648	D	0.902	0.497	P	0.621	0.514	P	0	0.843	D	1	0.81	D	3.1	0.876	M	0.61	0.535	T	-3.87	0.744	D	0.972	0.985	-0.318	0.745	T	0.307	0.677
Yes						chr12	96247391	96247391	C	T	exonic	ELK3	.	nonsynonymous SNV	ELK3:NM_005230:exon3:c.C659T:p.A220V	0.511	0.075	T	0.342	0.179	T	0.97	0.57	D	0.587	0.504	P	0	0.469	D	1	0.81	D	1.59	0.403	L	1.45	0.325	T	-0.14	0.091	N	0.489	0.523	-1.065	0.105	T	0.109	0.393
				Yes		chr12	101363636	101363636	T	C	exonic	UTP20	.	nonsynonymous SNV	UTP20:NM_014503:exon45:c.T5851C:p.S1951P	0.113	0.288	T	0	0.928	D	0.997	0.707	D	0.854	0.609	P	0	0.843	D	1	0.588	D	3.555	0.933	H	0.63	0.531	T	-2.92	0.611	D	0.776	0.773	-0.296	0.751	T	0.325	0.693
				Yes		chr12	101373636	101373636	A	G	exonic	UTP20	.	nonsynonymous SNV	UTP20:NM_014503:exon54:c.A7000G:p.T2334A	0.029	0.458	D	0.11	0.373	T	0	0.029	B	0	0.014	B	0	0.491	D	0.998	0.222	N	0	0.065	N	-0.09	0.641	T	-0.23	0.107	N	0.31	0.35	-1.017	0.246	T	0.106	0.387
					Yes	chr12	108524442	108524442	C	T	exonic	SART3	.	nonsynonymous SNV	SART3:NM_014706:exon18:c.G2588A:p.G863D	0.034	0.44	D	0.096	0.398	T	0.993	0.656	D	0.965	0.712	D	0	0.843	D	1	0.81	D	2.555	0.746	M	1.76	0.51	T	-3.87	0.734	D	0.689	0.696	-0.377	0.727	T	0.369	0.729
Yes						chr12	108537562	108537562	A	G	exonic	SART3	.	nonsynonymous SNV	SART3:NM_014706:exon9:c.T1235C:p.I412T	0.562	0.188	T	0.351	0.549	T	0.985	0.611	D	0.724	0.55	P	0	0.843	D	1	0.81	D	1.75	0.454	L	1.35	0.346	T	0.52	0.036	N	0.768	0.766	-1.005	0.286	T	0.129	0.438
			Yes			chr12	108792498	108792498	A	G	exonic	SSH1	.	nonsynonymous SNV	SSH1:NM_001161331:exon13:c.T1714C:p.S572P,SSH1:NM_001161330:exon14:c.T1681C:p.S561P,SSH1:NM_018984:exon14:c.T1681C:p.S561P	0.474	0.162	T	0.355	0.172	T	0	0.075	B	0	0.044	B	0	0.002	N	1	0.09	N	-0.755	0.017	N	2.64	0.132	T	0.05	0.064	N	0.098	0.079	-0.999	0.301	T	0.014	0.056
Yes						chr12	110059162	110059162	T	C	exonic	C12orf76	.	nonsynonymous SNV	C12orf76:NM_207435:exon3:c.A17G:p.Q6R	.	.	.	0	0.928	D	0.504	0.372	P	0.053	0.257	B	.	.	.	1	0.09	N	0	0.065	N	.	.	.	-1.92	0.447	N	0.126	0.119	-1.043	0.164	T	0.029	0.124
					Yes	chr12	112961209	112961209	A	G	exonic	OAS3	.	nonsynonymous SNV	OAS3:NM_006187:exon8:c.A1796G:p.K599R	0.039	0.425	D	0.067	0.443	T	0.524	0.376	P	0.585	0.503	P	.	.	.	0.914	0.275	N	2.51	0.731	M	0.33	0.583	T	-1.45	0.356	N	0.341	0.382	-0.509	0.683	T	0.286	0.658
				Yes		chr12	112978683	112978683	G	C	exonic	OAS2	.	nonsynonymous SNV	OAS2:NM_001032731:exon1:c.G75C:p.K25N,OAS2:NM_002535:exon1:c.G75C:p.K25N,OAS2:NM_016817:exon1:c.G75C:p.K25N	0.134	0.555	T	0.076	0.478	T	0.514	0.39	P	0.14	0.373	B	0.003	0.01	N	1	0.09	N	1.525	0.386	L	3.07	0.085	T	-1.38	0.405	N	0.18	0.257	-1.036	0.185	T	0.028	0.121
		Yes				chr12	117155901	117155901	A	G	exonic	FBXO21	.	nonsynonymous SNV	FBXO21:NM_015002:exon11:c.T1565C:p.M522T,FBXO21:NM_033624:exon11:c.T1586C:p.M529T	0.025	0.501	D	0.016	0.679	D	0.991	0.641	D	0.801	0.717	P	0	0.843	D	1	0.81	D	2.56	0.748	M	0.9	0.452	T	-2.41	0.529	N	0.906	0.907	-0.762	0.573	T	0.246	0.615
	Yes					chr12	118022323	118022323	G	A	exonic	RFC5	.	nonsynonymous SNV	RFC5:NM_001206801:exon5:c.G385A:p.A129T,RFC5:NM_007370:exon5:c.G385A:p.A129T,RFC5:NM_001130112:exon6:c.G130A:p.A44T,RFC5:NM_001130113:exon6:c.G322A:p.A108T,RFC5:NM_001346815:exon6:c.G130A:p.A44T,RFC5:NM_181578:exon6:c.G322A:p.A108T	0.058	0.654	T	0.115	0.581	T	0.999	0.779	D	0.896	0.636	P	0	0.629	D	1	0.81	D	1.885	0.5	L	-3.33	0.939	D	-3.2	0.696	D	0.703	0.714	0.828	0.948	D	0.829	0.943
				Yes		chr12	120134304	120134304	A	G	exonic	GCN1	.	nonsynonymous SNV	GCN1:NM_006836:exon53:c.T7304C:p.L2435P	0.001	0.785	D	0.001	0.834	D	.	.	.	.	.	.	0	0.629	D	1	0.81	D	.	.	.	-1.02	0.763	T	-4.77	0.804	D	0.964	0.974	0.227	0.864	D	0.552	0.836
Yes						chr12	120150007	120150007	A	C	exonic	GCN1	.	nonsynonymous SNV	GCN1:NM_006836:exon35:c.T4346G:p.L1449R	0	0.913	D	0.001	0.834	D	.	.	.	.	.	.	0	0.843	D	1	0.81	D	.	.	.	-0.3	0.679	T	-5.44	0.854	D	0.969	0.98	0.486	0.903	D	0.608	0.861
Yes						chr12	120178717	120178717	G	T	exonic	GCN1	.	nonsynonymous SNV	GCN1:NM_006836:exon7:c.C568A:p.L190I	0.1	0.305	T	0.143	0.332	T	.	.	.	.	.	.	0	0.843	D	1	0.588	D	.	.	.	3.57	0.046	T	-0.76	0.212	N	0.374	0.416	-0.794	0.555	T	0.01	0.039
	Yes					chr12	121417904	121417904	C	T	exonic	RNF34	.	nonsynonymous SNV	RNF34:NM_001256858:exon2:c.C50T:p.P17L,RNF34:NM_025126:exon3:c.C626T:p.P209L,RNF34:NM_194271:exon4:c.C629T:p.P210L	0.373	0.247	T	0.471	0.205	T	0	0.029	B	0	0.014	B	0.312	0.144	N	1	0.516	D	-0.735	0.018	N	2.36	0.296	T	-1.5	0.37	N	0.071	0.052	-1.05	0.143	T	0.026	0.112
			Yes			chr12	122573016	122573016	G	C	exonic	KNTC1	.	nonsynonymous SNV	KNTC1:NM_014708:exon25:c.G2099C:p.R700T	0.126	0.532	T	0.03	0.542	D	1	0.906	D	0.963	0.708	D	0	0.843	D	0.984	0.4	D	1.955	0.529	M	1.97	0.221	T	-1.96	0.479	N	0.373	0.43	-1.044	0.161	T	0.117	0.413
					Yes	chr12	122584283	122584283	T	C	exonic	KNTC1	.	nonsynonymous SNV	KNTC1:NM_014708:exon35:c.T3269C:p.L1090S	0.001	0.785	D	0.002	0.794	D	0.995	0.675	D	0.823	0.592	P	0.01	0.3	N	1	0.81	D	2.67	0.782	M	2.24	0.179	T	-3.2	0.647	D	0.848	0.844	-1.108	0.032	T	0.081	0.319
			Yes			chr12	122981715	122981715	A	G	exonic	ARL6IP4	.	nonsynonymous SNV	ARL6IP4:NM_001002251:exon3:c.A833G:p.K278R,ARL6IP4:NM_001002252:exon3:c.A800G:p.K267R,ARL6IP4:NM_001278378:exon3:c.A833G:p.K278R,ARL6IP4:NM_001278379:exon3:c.A440G:p.K147R,ARL6IP4:NM_001278380:exon3:c.A272G:p.K91R,ARL6IP4:NM_016638:exon3:c.A800G:p.K267R,ARL6IP4:NM_018694:exon3:c.A857G:p.K286R	0.012	0.913	D	0.364	0.271	T	.	.	.	.	.	.	0	0.559	D	1	0.51	D	1.9	0.506	L	0.3	0.588	T	-1.77	0.418	N	0.166	0.259	-0.988	0.332	T	0.12	0.419
			Yes			chr12	123265226	123265226	T	C	exonic	CDK2AP1	.	nonsynonymous SNV	CDK2AP1:NM_001270433:exon3:c.A166G:p.S56G,CDK2AP1:NM_001270434:exon3:c.A166G:p.S56G,CDK2AP1:NM_004642:exon3:c.A250G:p.S84G	0.003	0.785	D	0.01	0.679	D	0.992	0.647	D	0.912	0.648	D	0	0.843	D	1	0.81	D	3.06	0.869	M	.	.	.	-3.75	0.728	D	0.718	0.746	0.011	0.825	D	0.451	0.785
			Yes			chr12	123660203	123660203	G	A	exonic	GTF2H3	.	nonsynonymous SNV	GTF2H3:NM_001271866:exon11:c.G766A:p.A256T,GTF2H3:NM_001271867:exon12:c.G772A:p.A258T,GTF2H3:NM_001271868:exon12:c.G457A:p.A153T,GTF2H3:NM_001516:exon13:c.G895A:p.A299T	0.019	0.532	D	0.58	0.085	T	0.001	0.075	B	0.001	0.044	B	0	0.486	D	0.956	0.38	D	-0.205	0.041	N	.	.	.	-0.41	0.174	N	0.205	0.227	-1.042	0.166	T	0.072	0.291
			Yes			chr12	124912667	124912667	A	G	exonic	UBC	.	nonsynonymous SNV	UBC:NM_021009:exon2:c.T1105C:p.S369P	0.002	0.722	D	0.027	0.553	D	0.939	0.526	P	0.669	0.531	P	0	0.473	U	1	0.81	D	2.97	0.853	M	-1.11	0.775	T	-1.48	0.362	N	0.681	0.688	0.272	0.871	D	0.599	0.857
			Yes			chr12	128799384	128799384	G	A	exonic	SLC15A4	.	nonsynonymous SNV	SLC15A4:NM_145648:exon7:c.C1448T:p.S483F	0.011	0.555	D	0.002	0.794	D	0.865	0.476	P	0.414	0.449	B	0	0.843	D	1	0.81	D	3.385	0.915	M	0.22	0.599	T	-4.48	0.78	D	0.809	0.805	-0.267	0.759	T	0.299	0.671
				Yes		chr12	132642716	132642716	C	T	exonic	POLE	.	nonsynonymous SNV	POLE:NM_006231:exon37:c.G4742A:p.G1581E	0.002	0.722	D	0.01	0.657	D	1	0.906	D	0.994	0.821	D	0	0.843	D	1	0.81	D	3.305	0.905	M	1.91	0.233	T	-7.24	0.943	D	0.886	0.917	-0.539	0.672	T	0.234	0.6
	Yes					chr12	132743159	132743159	C	T	exonic	ANKLE2	.	nonsynonymous SNV	ANKLE2:NM_015114:exon6:c.G1348A:p.E450K	0.682	0.044	T	0.832	0.037	T	0.572	0.386	P	0.124	0.325	B	0	0.513	D	0.778	0.81	D	1.675	0.431	L	-0.26	0.672	T	-1.23	0.312	N	0.318	0.358	-0.788	0.559	T	0.151	0.479
		Yes				chr12_KI270904v1_alt	328539	328539	A	G	exonic	TAS2R30	.	nonsynonymous SNV	TAS2R30:NM_001097643:exon1:c.T740C:p.I247T	.	.	.	.	.	.	.	.	.	.	.	.	.	.	.	.	.	.	.	.	.	.	.	.	.	.	.	.	.	.	.	.	.	.
		Yes				chr13	19666542	19666542	G	T	exonic	MPHOSPH8	.	nonsynonymous SNV	MPHOSPH8:NM_017520:exon10:c.G2137T:p.V713L	0.235	0.18	T	0.765	0.046	T	0.046	0.219	B	0.04	0.238	B	0	0.497	D	0.951	0.377	D	0.195	0.091	N	-0.4	0.693	T	-0.41	0.14	N	0.241	0.272	-0.93	0.441	T	0.14	0.459
				Yes		chr13	20061189	20061189	A	G	exonic	ZMYM2	.	nonsynonymous SNV	ZMYM2:NM_001190965:exon17:c.A2876G:p.E959G,ZMYM2:NM_001353157:exon17:c.A2876G:p.E959G,ZMYM2:NM_001353159:exon17:c.A2876G:p.E959G,ZMYM2:NM_001353164:exon17:c.A2876G:p.E959G,ZMYM2:NM_001353165:exon17:c.A2876G:p.E959G,ZMYM2:NM_197968:exon17:c.A2876G:p.E959G,ZMYM2:NM_001190964:exon18:c.A2876G:p.E959G,ZMYM2:NM_001353163:exon18:c.A2615G:p.E872G,ZMYM2:NM_003453:exon18:c.A2876G:p.E959G,ZMYM2:NM_001353161…	0.008	0.586	D	0.002	0.794	D	0.914	0.505	P	0.505	0.478	P	0	0.843	D	0.994	0.422	D	1.475	0.371	L	2.01	0.213	T	-3.5	0.682	D	0.298	0.354	-1.152	0.01	T	0.06	0.249
Yes						chr13	21147200	21147200	G	T	exonic	SAP18	.	nonsynonymous SNV	SAP18:NM_005870:exon4:c.G377T:p.G126V,SAP18:NM_001366643:exon5:c.G365T:p.G122V	0.001	0.785	D	0.002	0.794	D	1	0.906	D	1	0.974	D	0	0.843	D	1	0.81	D	3.46	0.923	M	.	.	.	-8.44	0.972	D	0.937	0.943	0.361	0.885	D	0.607	0.861
	Yes					chr13	24885647	24885647	A	G	exonic	CENPJ	.	nonsynonymous SNV	CENPJ:NM_018451:exon12:c.T3325C:p.S1109P	0.279	0.156	T	0.304	0.201	T	0.001	0.075	B	0.002	0.069	B	0.881	0.072	N	1	0.189	N	1.15	0.293	L	1.24	0.367	T	-0.92	0.247	N	0.125	0.118	-1.011	0.266	T	0.053	0.223
				Yes		chr13	31138833	31138833	A	G	exonic	HSPH1	.	nonsynonymous SNV	HSPH1:NM_001286505:exon14:c.T1928C:p.L643P,HSPH1:NM_001286503:exon15:c.T2024C:p.L675P,HSPH1:NM_001286504:exon16:c.T2162C:p.L721P,HSPH1:NM_001349704:exon16:c.T2156C:p.L719P,HSPH1:NM_006644:exon16:c.T2156C:p.L719P	0	0.913	D	0.001	0.834	D	1	0.906	D	0.987	0.863	D	0	0.629	D	1	0.81	D	2.61	0.763	M	2.44	0.151	T	-6.02	0.897	D	0.867	0.89	-0.897	0.483	T	0.139	0.457
	Yes					chr13	51383702	51383702	T	A	exonic	INTS6	.	nonsynonymous SNV	INTS6:NM_012141:exon8:c.A934T:p.T312S,INTS6:NM_001039937:exon9:c.A895T:p.T299S,INTS6:NM_001306091:exon10:c.A400T:p.T134S	0.221	0.229	T	0.32	0.191	T	0.049	0.222	B	0.01	0.149	B	0	0.469	D	0.916	0.81	D	1.1	0.28	L	0.4	0.573	T	-1.86	0.456	N	0.309	0.394	-0.886	0.493	T	0.172	0.513
			Yes			chr13	52461112	52461112	G	A	exonic	CKAP2	.	nonsynonymous SNV	CKAP2:NM_001098525:exon4:c.G289A:p.G97R,CKAP2:NM_001286686:exon4:c.G142A:p.G48R,CKAP2:NM_001286687:exon4:c.G286A:p.G96R,CKAP2:NM_018204:exon4:c.G286A:p.G96R	0.043	0.437	D	0.076	0.437	T	0.923	0.512	P	0.504	0.478	P	0.586	0.111	N	1	0.09	N	1.65	0.422	L	1.45	0.325	T	-2.16	0.488	N	0.096	0.116	-0.936	0.432	T	0.151	0.48
			Yes			chr13	77185347	77185347	C	T	exonic	MYCBP2	.	nonsynonymous SNV	MYCBP2:NM_015057:exon32:c.G4475A:p.S1492N	0.492	0.079	T	0.52	0.105	T	.	.	.	.	.	.	0	0.843	D	1	0.588	D	.	.	.	1.56	0.296	T	-1.2	0.306	N	0.442	0.586	-1.034	0.192	T	0.116	0.41
			Yes			chr13	77185357	77185357	C	T	exonic	MYCBP2	.	nonsynonymous SNV	MYCBP2:NM_015057:exon32:c.G4465A:p.E1489K	0.212	0.195	T	0.594	0.081	T	.	.	.	.	.	.	0	0.505	D	1	0.588	D	.	.	.	1.59	0.288	T	-1.32	0.33	N	0.418	0.466	-1.1	0.041	T	0.066	0.274
	Yes					chr13	98009992	98009992	C	T	exonic	IPO5	.	nonsynonymous SNV	IPO5:NM_002271:exon19:c.C1912T:p.P638S	0	0.913	D	0	0.928	D	1	0.906	D	1	0.974	D	0	0.843	D	1	0.81	D	2.74	0.801	M	-0.14	0.65	T	-7.7	0.956	D	0.729	0.73	0.208	0.86	D	0.549	0.835
	Yes					chr13	102674309	102674309	T	C	exonic	TPP2	.	nonsynonymous SNV	TPP2:NM_003291:exon27:c.T3359C:p.L1120P,TPP2:NM_001330588:exon28:c.T3398C:p.L1133P,TPP2:NM_001367947:exon28:c.T3485C:p.L1162P	0.001	0.785	D	0.002	0.794	D	1	0.906	D	0.972	0.727	D	0	0.843	D	1	0.81	D	2.63	0.77	M	.	.	.	-5.68	0.872	D	0.98	0.99	-0.092	0.803	T	0.429	0.771
					Yes	chr13	113254967	113254967	C	T	exonic	CUL4A	.	nonsynonymous SNV	CUL4A:NM_001008895:exon18:c.C1873T:p.R625C,CUL4A:NM_001278513:exon18:c.C1573T:p.R525C,CUL4A:NM_001278514:exon18:c.C1597T:p.R533C,CUL4A:NM_001354938:exon18:c.C1573T:p.R525C,CUL4A:NM_001354939:exon18:c.C1573T:p.R525C,CUL4A:NM_001354940:exon18:c.C1573T:p.R525C,CUL4A:NM_001354941:exon18:c.C1438T:p.R480C,CUL4A:NM_001354942:exon18:c.C1438T:p.R480C,CUL4A:NM_003589:exon18:c.C1573T:p.R525C	0.001	0.913	D	0.007	0.722	D	0.999	0.779	D	0.959	0.702	D	0	0.629	D	1	0.81	D	2.325	0.666	M	-0.9	0.749	T	-6.68	0.928	D	0.654	0.67	0.404	0.892	D	0.642	0.875
					Yes	chr13	114291716	114291716	G	A	exonic	UPF3A	.	nonsynonymous SNV	UPF3A:NM_001353644:exon5:c.G167A:p.R56K,UPF3A:NM_001353646:exon5:c.G167A:p.R56K,UPF3A:NM_001353649:exon5:c.G167A:p.R56K,UPF3A:NM_001353647:exon6:c.G167A:p.R56K,UPF3A:NM_001353648:exon6:c.G167A:p.R56K,UPF3A:NM_080687:exon6:c.G671A:p.R224K,UPF3A:NM_001353645:exon7:c.G167A:p.R56K,UPF3A:NM_001353650:exon7:c.G167A:p.R56K,UPF3A:NM_023011:exon7:c.G770A:p.R257K	0.391	0.108	T	0.931	0.04	T	0.005	0.255	B	0.007	0.269	B	0.016	0.28	N	0.725	0.337	D	0.805	0.202	L	-1.39	0.804	T	-1.45	0.356	N	0.194	0.29	-0.63	0.636	T	0.335	0.702
					Yes	chr13	114291719	114291719	G	A	exonic	UPF3A	.	nonsynonymous SNV	UPF3A:NM_001353644:exon5:c.G170A:p.R57K,UPF3A:NM_001353646:exon5:c.G170A:p.R57K,UPF3A:NM_001353649:exon5:c.G170A:p.R57K,UPF3A:NM_001353647:exon6:c.G170A:p.R57K,UPF3A:NM_001353648:exon6:c.G170A:p.R57K,UPF3A:NM_080687:exon6:c.G674A:p.R225K,UPF3A:NM_001353645:exon7:c.G170A:p.R57K,UPF3A:NM_001353650:exon7:c.G170A:p.R57K,UPF3A:NM_023011:exon7:c.G773A:p.R258K	0.77	0.034	T	0.601	0.085	T	0.022	0.574	B	0.011	0.619	B	0.011	0.296	N	0.995	0.427	D	0.46	0.13	N	1.63	0.28	T	-0.91	0.245	N	0.332	0.407	-1.03	0.204	T	0.124	0.428
	Yes					chr14	20456852	20456852	A	G	exonic	APEX1	.	nonsynonymous SNV	APEX1:NM_001244249:exon4:c.A431G:p.Y144C,APEX1:NM_001641:exon4:c.A431G:p.Y144C,APEX1:NM_080648:exon4:c.A431G:p.Y144C,APEX1:NM_080649:exon4:c.A431G:p.Y144C	0.001	0.785	D	0.031	0.765	D	0.995	0.675	D	0.914	0.65	D	0	0.843	D	1	0.81	D	2.62	0.767	M	-1.38	0.803	T	-7.62	0.967	D	0.836	0.832	0.3	0.876	D	0.609	0.862
Yes						chr14	20475154	20475154	G	C	exonic	PNP	.	nonsynonymous SNV	PNP:NM_000270:exon5:c.G554C:p.R185P	0.151	0.246	T	0.218	0.261	T	0.875	0.481	P	0.602	0.509	P	0.011	0.296	N	0.997	0.227	N	2.06	0.567	M	-2.16	0.865	D	-1.42	0.35	N	0.359	0.401	-0.067	0.808	T	0.64	0.874
		Yes				chr14	21391603	21391603	C	G	exonic	CHD8	.	nonsynonymous SNV	CHD8:NM_001170629:exon36:c.G6925C:p.V2309L,CHD8:NM_020920:exon36:c.G6088C:p.V2030L	1	0.01	T	0.755	0.048	T	0.102	0.258	B	0.022	0.197	B	0.08	0.21	N	0.995	0.234	N	-1.355	0.007	N	1.35	0.346	T	0.02	0.067	N	0.152	0.184	-1.006	0.282	T	0.023	0.099
	Yes					chr14	21393994	21393994	A	G	exonic	CHD8	.	nonsynonymous SNV	CHD8:NM_001170629:exon32:c.T5801C:p.L1934P,CHD8:NM_020920:exon32:c.T4964C:p.L1655P	0	0.913	D	0.001	0.834	D	1	0.906	D	0.998	0.886	D	0	0.629	D	1	0.81	D	2.69	0.787	M	-1.06	0.768	T	-6.39	0.917	D	0.956	0.988	0.418	0.894	D	0.643	0.875
				Yes		chr14	21395104	21395104	T	A	exonic	CHD8	.	nonsynonymous SNV	CHD8:NM_001170629:exon30:c.A5198T:p.Q1733L,CHD8:NM_020920:exon30:c.A4361T:p.Q1454L	0.215	0.266	T	0.16	0.314	T	0.002	0.099	B	0.018	0.185	B	0	0.559	D	0.754	0.34	D	1.39	0.349	L	-1.36	0.801	T	-1.55	0.395	N	0.59	0.696	-0.493	0.689	T	0.307	0.678
			Yes			chr14	21402034	21402034	C	T	exonic	CHD8	.	nonsynonymous SNV	CHD8:NM_001170629:exon20:c.G3985A:p.D1329N,CHD8:NM_020920:exon20:c.G3148A:p.D1050N	0.027	0.477	D	0.033	0.531	D	1	0.906	D	1	0.974	D	0	0.843	D	1	0.81	D	3.265	0.9	M	-1.87	0.844	D	-4.88	0.814	D	0.728	0.729	0.144	0.85	D	0.565	0.842
				Yes		chr14	21493084	21493084	C	T	exonic	TOX4	.	nonsynonymous SNV	TOX4:NM_001303523:exon6:c.C1399T:p.P467S,TOX4:NM_014828:exon7:c.C1468T:p.P490S	.	.	.	0.039	0.511	D	0.994	0.665	D	0.774	0.57	P	0.008	0.314	N	1	0.52	D	1.245	0.314	L	.	.	.	.	.	.	0.478	0.513	-1.176	0.004	T	0.055	0.231
		Yes				chr14	22603693	22603693	G	C	exonic	ABHD4	.	nonsynonymous SNV	ABHD4:NM_022060:exon3:c.G416C:p.S139T	0.109	0.343	T	0.077	0.424	T	0.001	0.075	B	0.01	0.149	B	0.046	0.235	N	1	0.197	N	1.08	0.272	L	-1.86	0.843	D	-1.04	0.273	N	0.111	0.23	-0.761	0.573	T	0.325	0.694
			Yes			chr14	22947670	22947670	T	C	exonic	HAUS4	.	nonsynonymous SNV	HAUS4:NM_001166270:exon7:c.A635G:p.Q212R,HAUS4:NM_001166269:exon8:c.A770G:p.Q257R,HAUS4:NM_017815:exon8:c.A770G:p.Q257R	0.012	0.555	D	0.037	0.524	D	0.617	0.433	P	0.225	0.411	B	0	0.843	D	0.748	0.339	D	2.445	0.709	M	.	.	.	-3.52	0.734	D	0.747	0.762	-0.533	0.674	T	0.166	0.505
			Yes			chr14	23080439	23080439	T	C	exonic	ACIN1	.	nonsynonymous SNV	ACIN1:NM_001164815:exon5:c.A950G:p.Q317R,ACIN1:NM_001164814:exon6:c.A1070G:p.Q357R,ACIN1:NM_014977:exon6:c.A1070G:p.Q357R	0	0.913	D	0.135	0.426	T	0.936	0.524	P	0.885	0.628	P	0.033	0.25	N	0.995	0.233	N	0.805	0.202	L	1.7	0.269	T	-0.36	0.13	N	0.33	0.443	-1.077	0.08	T	0.08	0.316
				Yes		chr14	23308931	23308931	T	C	exonic	BCL2L2	.	nonsynonymous SNV	BCL2L2:NM_001199839:exon4:c.T548C:p.L183P,BCL2L2:NM_004050:exon4:c.T548C:p.L183P	0.092	0.317	T	0	0.928	D	0.985	0.611	D	0.97	0.722	D	0.099	0.025	N	1	0.81	D	1.1	0.28	L	2.35	0.162	T	-1.17	0.299	N	0.794	0.79	-1.15	0.01	T	0.083	0.325
	Yes					chr14	24139588	24139588	G	T	exonic	EMC9	.	nonsynonymous SNV	EMC9:NM_001346876:exon3:c.C80A:p.A27D,EMC9:NM_001346877:exon3:c.C80A:p.A27D,EMC9:NM_001346874:exon4:c.C80A:p.A27D,EMC9:NM_001346875:exon4:c.C80A:p.A27D,EMC9:NM_016049:exon4:c.C302A:p.A101D	0.001	0.785	D	0	0.928	D	1	0.906	D	0.999	0.924	D	0	0.843	D	1	0.81	D	2.62	0.767	M	0.57	0.543	T	-4.85	0.811	D	0.902	0.917	-0.201	0.776	T	0.386	0.741
	Yes					chr14	24164070	24164070	C	A	exonic	IRF9	.	nonsynonymous SNV	IRF9:NM_001385400:exon6:c.C585A:p.D195E,IRF9:NM_001385401:exon6:c.C585A:p.D195E,IRF9:NM_001385402:exon6:c.C585A:p.D195E,IRF9:NM_006084:exon6:c.C585A:p.D195E	1	0.315	T	0.404	0.432	T	0.19	0.294	B	0.025	0.205	B	0.782	0.067	U	1	0.09	N	1.245	0.314	L	-4.1	0.987	D	-0.74	0.208	N	0.225	0.253	0.442	0.897	D	0.853	0.951
		Yes				chr14	24267889	24267889	T	C	exonic	RABGGTA	.	nonsynonymous SNV	RABGGTA:NM_004581:exon12:c.A1217G:p.Q406R,RABGGTA:NM_182836:exon13:c.A1217G:p.Q406R	0.413	0.186	T	0.306	0.2	T	0.002	0.099	B	0.007	0.13	B	0.039	0.242	N	0.997	0.237	N	0.97	0.241	L	1.01	0.411	T	-1.19	0.303	N	0.204	0.226	-1.064	0.107	T	0.068	0.279
			Yes			chr14	24267929	24267929	G	A	exonic	RABGGTA	.	nonsynonymous SNV	RABGGTA:NM_004581:exon12:c.C1177T:p.R393W,RABGGTA:NM_182836:exon13:c.C1177T:p.R393W	0.002	0.913	D	0.004	0.928	D	1	0.906	D	0.998	0.886	D	0	0.843	D	1	0.588	D	2.815	0.82	M	0.96	0.429	T	-5.47	0.856	D	0.719	0.721	-0.552	0.667	T	0.262	0.633
				Yes		chr14	24299959	24299959	G	A	exonic	NOP9	.	nonsynonymous SNV	NOP9:NM_001286367:exon1:c.G5A:p.G2E,NOP9:NM_174913:exon1:c.G5A:p.G2E	0	0.913	D	0	0.928	D	1	0.906	D	0.999	0.924	D	0.002	0.386	N	0.995	0.424	D	2.44	0.708	M	1.23	0.394	T	0.52	0.049	N	0.456	0.521	-0.688	0.61	T	0.223	0.587
		Yes				chr14	24316706	24316706	A	T	exonic	LTB4R	.	nonsynonymous SNV	LTB4R:NM_001143919:exon2:c.A1055T:p.N352I,LTB4R:NM_181657:exon2:c.A1055T:p.N352I	0.005	0.632	D	.	.	.	0	0.029	B	0.001	0.044	B	0.313	0.04	U	1	0.09	N	0	0.065	N	-0.33	0.683	T	-0.67	0.193	N	0.234	0.264	-0.984	0.341	T	0.105	0.384
					Yes	chr14	24432178	24432178	C	T	exonic	KHNYN	.	nonsynonymous SNV	KHNYN:NM_001290256:exon3:c.C1040T:p.A347V,KHNYN:NM_001290257:exon3:c.C917T:p.A306V,KHNYN:NM_015299:exon3:c.C917T:p.A306V	0.005	0.632	D	0.361	0.169	T	0.002	0.099	B	0.002	0.069	B	0.453	0.048	N	1	0.09	N	1.83	0.481	L	1.85	0.245	T	-0.8	0.221	N	0.077	0.062	-1.014	0.258	T	0.046	0.196
				Yes		chr14	24432745	24432745	C	T	exonic	KHNYN	.	nonsynonymous SNV	KHNYN:NM_001290256:exon4:c.C1496T:p.S499F,KHNYN:NM_001290257:exon4:c.C1373T:p.S458F,KHNYN:NM_015299:exon4:c.C1373T:p.S458F	0	0.913	D	0.003	0.765	D	1	0.906	D	0.997	0.863	D	0	0.629	D	1	0.81	D	3.06	0.869	M	0.72	0.51	T	-5.32	0.845	D	0.886	0.885	-0.064	0.809	T	0.391	0.745
	Yes					chr14	31101193	31101193	G	A	exonic	HECTD1	.	nonsynonymous SNV	HECTD1:NM_015382:exon42:c.C7682T:p.T2561M	0.001	0.785	D	0	0.928	D	.	.	.	.	.	.	0	0.843	U	1	0.81	D	.	.	.	0.09	0.614	T	-5.14	0.833	D	0.831	0.896	-0.045	0.813	T	0.463	0.792
Yes						chr14	31105648	31105648	G	A	exonic	HECTD1	.	nonsynonymous SNV	HECTD1:NM_015382:exon39:c.C7247T:p.P2416L	0.024	0.477	D	0.028	0.549	D	.	.	.	.	.	.	0	0.843	U	1	0.81	D	.	.	.	0.32	0.585	T	-8.79	0.978	D	0.479	0.721	-0.774	0.566	T	0.196	0.55
		Yes				chr14	35402648	35402648	G	A	exonic	NFKBIA	.	nonsynonymous SNV	NFKBIA:NM_020529:exon5:c.C652T:p.R218W	0	0.913	D	0.001	0.834	D	1	0.906	D	1	0.974	D	.	.	.	1	0.81	D	1.33	0.333	L	-0.19	0.659	T	-6.48	0.915	D	0.859	0.857	-0.391	0.723	T	0.34	0.706
			Yes			chr14	49778192	49778192	G	C	exonic	KLHDC2	.	nonsynonymous SNV	KLHDC2:NM_014315:exon5:c.G482C:p.G161A	0	0.913	D	0.017	0.603	D	0.999	0.906	D	0.996	0.924	D	0	0.843	D	1	0.81	D	3.605	0.938	H	-1.67	0.828	D	-4.83	0.809	D	0.939	0.946	0.708	0.933	D	0.787	0.928
			Yes			chr14	49778200	49778200	G	A	exonic	KLHDC2	.	nonsynonymous SNV	KLHDC2:NM_014315:exon5:c.G490A:p.G164R	0	0.913	D	0	0.928	D	1	0.906	D	0.999	0.974	D	0	0.843	D	1	0.81	D	2.395	0.692	M	-0.25	0.67	T	-6.82	0.93	D	0.837	0.837	-0.159	0.787	T	0.464	0.793
	Yes					chr14	50754582	50754582	A	G	exonic	NIN	.	nonsynonymous SNV	NIN:NM_016350:exon19:c.T2576C:p.V859A,NIN:NM_020921:exon20:c.T4715C:p.V1572A,NIN:NM_182944:exon20:c.T4715C:p.V1572A,NIN:NM_182946:exon20:c.T4715C:p.V1572A	0.237	0.184	T	0.666	0.133	T	0.005	0.247	B	0.016	0.258	B	0.001	0.394	N	0.977	0.253	N	2.295	0.654	M	3.33	0.124	T	-1.2	0.376	N	0.241	0.327	-0.95	0.41	T	0.024	0.1
			Yes			chr14	55378030	55378030	G	A	exonic	ATG14	.	nonsynonymous SNV	ATG14:NM_014924:exon8:c.C1040T:p.A347V	0.131	0.266	T	0.654	0.066	T	0.026	0.194	B	0.022	0.197	B	0	0.629	D	1	0.537	D	1.5	0.378	L	1.4	0.336	T	-1.78	0.42	N	0.35	0.392	-1.099	0.042	T	0.062	0.257
			Yes			chr14	55612397	55612397	A	G	exonic	KTN1	.	nonsynonymous SNV	KTN1:NM_001079521:exon2:c.A349G:p.K117E,KTN1:NM_004986:exon2:c.A349G:p.K117E,KTN1:NM_001079522:exon3:c.A349G:p.K117E,KTN1:NM_001271014:exon3:c.A349G:p.K117E	0.006	0.614	D	0.118	0.372	T	0.999	0.779	D	0.996	0.863	D	0	0.559	D	1	0.529	D	2.085	0.577	M	-5.82	0.994	D	-1.71	0.507	N	0.54	0.567	1.107	0.998	D	0.972	0.991
Yes						chr14	58260977	58260977	A	G	exonic	PSMA3	.	nonsynonymous SNV	PSMA3:NM_002788:exon6:c.A434G:p.D145G,PSMA3:NM_152132:exon6:c.A413G:p.D138G	0.223	0.188	T	0.171	0.312	T	0.002	0.099	B	0.011	0.155	B	0	0.843	D	1	0.81	D	1.075	0.271	L	2.22	0.182	T	-3.77	0.756	D	0.457	0.834	-1.072	0.09	T	0.032	0.136
Yes						chr14	60125665	60125665	G	C	exonic	PCNX4	.	nonsynonymous SNV	PCNX4:NM_022495:exon9:c.G2407C:p.A803P,PCNX4:NM_001330177:exon10:c.G3109C:p.A1037P	0.007	0.599	D	0.017	0.61	D	0.999	0.779	D	0.987	0.775	D	0	0.629	D	1	0.588	D	2.425	0.703	M	0.74	0.505	T	-3.66	0.701	D	0.953	0.962	-0.791	0.556	T	0.229	0.594
	Yes					chr14	60979459	60979459	T	C	exonic	TRMT5	.	nonsynonymous SNV	TRMT5:NM_001350253:exon2:c.A523G:p.T175A,TRMT5:NM_001350254:exon2:c.A520G:p.T174A,TRMT5:NM_020810:exon2:c.A439G:p.T147A	0.372	0.115	T	0.813	0.039	T	.	.	.	.	.	.	0.008	0.31	N	1	0.09	N	.	.	.	1.97	0.221	T	-0.79	0.219	N	0.027	0.006	-0.981	0.349	T	0.035	0.151
			Yes			chr14	64523382	64523382	T	G	exonic	ZBTB1	.	nonsynonymous SNV	ZBTB1:NM_001123329:exon2:c.T1878G:p.D626E,ZBTB1:NM_014950:exon2:c.T1878G:p.D626E	0.233	0.247	T	0.469	0.292	T	0.013	0.222	B	0.009	0.245	B	0.001	0.421	D	0.984	0.401	D	0.17	0.09	N	2.97	0.095	T	0.45	0.09	N	0.63	0.648	-1.023	0.226	T	0.018	0.077
		Yes				chr14	67656456	67656456	A	G	exonic	VTI1B	.	nonsynonymous SNV	VTI1B:NM_006370:exon4:c.T500C:p.L167P	0	0.913	D	0	0.928	D	1	0.906	D	1	0.974	D	0	0.843	D	1	0.81	D	3.76	0.951	H	-2.6	0.899	D	-6.29	0.907	D	0.981	0.991	0.968	0.967	D	0.866	0.956
	Yes					chr14	67786122	67786122	G	A	exonic	ZFYVE26	.	nonsynonymous SNV	ZFYVE26:NM_015346:exon17:c.C3131T:p.T1044I	0.373	0.118	T	0.468	0.127	T	0.001	0.075	B	0.004	0.101	B	0.375	0.135	N	1	0.09	N	.	.	.	1.85	0.267	T	-0.64	0.187	N	0.129	0.123	-1.032	0.197	T	0.037	0.159
Yes						chr14	73726971	73726971	G	A	exonic	MIDEAS	.	nonsynonymous SNV	MIDEAS:NM_001043318:exon6:c.C2164T:p.R722W,MIDEAS:NM_001367710:exon6:c.C2164T:p.R722W,MIDEAS:NM_194278:exon6:c.C2164T:p.R722W	0	0.913	D	0.002	0.794	D	1	0.906	D	0.997	0.863	D	0	0.629	D	1	0.81	D	2.525	0.737	M	1.75	0.262	T	-5.69	0.873	D	0.867	0.864	-0.797	0.553	T	0.161	0.496
	Yes					chr14	75003060	75003060	C	T	exonic	EIF2B2	.	nonsynonymous SNV	EIF2B2:NM_014239:exon1:c.C70T:p.R24W	0.011	0.555	D	0.006	0.706	D	0.998	0.732	D	0.724	0.55	P	0	0.443	D	1	0.588	D	3.005	0.86	M	-3.19	0.932	D	-3.49	0.681	D	0.704	0.708	0.874	0.953	D	0.852	0.951
		Yes				chr14	75651851	75651851	A	G	exonic	ERG28	.	nonsynonymous SNV	ERG28:NM_007176:exon4:c.T263C:p.L88P	0.099	0.307	T	0.033	0.531	D	1	0.906	D	0.993	0.811	D	0	0.843	D	1	0.81	D	2.69	0.787	M	.	.	.	-3.72	0.708	D	0.962	0.972	0.217	0.862	D	0.545	0.833
Yes						chr14	88602964	88602964	G	T	exonic	ZC3H14	.	nonsynonymous SNV	ZC3H14:NM_001326305:exon10:c.G1111T:p.A371S,ZC3H14:NM_001326314:exon10:c.G1111T:p.A371S,ZC3H14:NM_001326296:exon11:c.G1576T:p.A526S,ZC3H14:NM_001326299:exon11:c.G1576T:p.A526S,ZC3H14:NM_001326300:exon11:c.G1186T:p.A396S,ZC3H14:NM_001326301:exon11:c.G1474T:p.A492S,ZC3H14:NM_001326302:exon11:c.G1186T:p.A396S,ZC3H14:NM_001326307:exon11:c.G1576T:p.A526S,ZC3H14:NM_001326312:exon11:c.G1576T:p.A526S,ZC3…	0.685	0.052	T	0.56	0.095	T	0.003	0.112	B	0.015	0.173	B	0.009	0.304	N	1	0.81	D	0.69	0.17	N	.	.	.	-0.02	0.093	N	0.079	0.098	-1.043	0.165	T	0.103	0.38
	Yes					chr14	91475879	91475879	C	G	exonic	PPP4R3A	.	nonsynonymous SNV	PPP4R3A:NM_001284281:exon5:c.G481C:p.V161L,PPP4R3A:NM_001284280:exon7:c.G1198C:p.V400L,PPP4R3A:NM_001366432:exon7:c.G1198C:p.V400L	0.168	0.231	T	0.453	0.258	T	0.013	0.497	B	0.03	0.633	B	0	0.843	D	1	0.81	D	0.475	0.131	N	1.95	0.421	T	-1.44	0.397	N	0.784	0.781	-1.031	0.201	T	0.108	0.392
			Yes			chr14	95107907	95107907	C	G	exonic	DICER1	.	nonsynonymous SNV	DICER1:NM_001195573:exon15:c.G2623C:p.A875P,DICER1:NM_001271282:exon16:c.G2623C:p.A875P,DICER1:NM_001291628:exon16:c.G2623C:p.A875P,DICER1:NM_177438:exon16:c.G2623C:p.A875P,DICER1:NM_030621:exon18:c.G2623C:p.A875P	0.085	0.328	T	0.174	0.3	T	0.999	0.779	D	0.964	0.71	D	0	0.843	D	1	0.81	D	1.95	0.525	M	-2.43	0.887	D	-1.68	0.45	N	0.847	0.873	0.18	0.856	D	0.693	0.894
	Yes					chr14	102016075	102016075	C	T	exonic	DYNC1H1	.	nonsynonymous SNV	DYNC1H1:NM_001376:exon36:c.C7462T:p.R2488C	0.051	0.393	T	.	.	.	0.837	0.463	P	0.224	0.38	B	0	0.629	D	1	0.81	D	0.805	0.202	L	2.24	0.179	T	-3.64	0.698	D	0.679	0.686	-1.139	0.014	T	0.036	0.156
			Yes			chr14	102028017	102028017	T	C	exonic	DYNC1H1	.	nonsynonymous SNV	DYNC1H1:NM_001376:exon48:c.T9344C:p.L3115P	0	0.913	D	.	.	.	1	0.906	D	0.997	0.863	D	0	0.843	D	1	0.81	D	3.595	0.937	H	1.05	0.4	T	-6.5	0.916	D	0.91	0.912	-0.114	0.798	T	0.363	0.725
Yes						chr14	102034030	102034030	G	A	exonic	DYNC1H1	.	nonsynonymous SNV	DYNC1H1:NM_001376:exon55:c.G10468A:p.E3490K	0.004	0.654	D	.	.	.	0.975	0.581	D	0.848	0.606	P	0	0.843	D	1	0.81	D	1.82	0.478	L	-1.79	0.838	D	-3.36	0.665	D	0.721	0.723	0.184	0.856	D	0.629	0.87
			Yes			chr14	102039514	102039514	C	T	exonic	DYNC1H1	.	nonsynonymous SNV	DYNC1H1:NM_001376:exon61:c.C11563T:p.R3855C	0	0.913	D	.	.	.	1	0.906	D	1	0.974	D	0	0.843	D	1	0.81	D	3.165	0.886	M	-1.08	0.771	T	-7.36	0.946	D	0.976	0.987	0.605	0.92	D	0.719	0.904
Yes						chr14	102039722	102039722	G	T	exonic	DYNC1H1	.	nonsynonymous SNV	DYNC1H1:NM_001376:exon62:c.G11680T:p.G3894C	0.013	0.539	D	.	.	.	0.973	0.576	D	0.8	0.582	P	0	0.843	D	1	0.81	D	2.64	0.772	M	0.64	0.529	T	-7.51	0.951	D	0.725	0.727	-0.549	0.668	T	0.298	0.67
	Yes					chr14	104894954	104894954	T	C	exonic	CEP170B	.	nonsynonymous SNV	CEP170B:NM_015005:exon18:c.T4556C:p.I1519T,CEP170B:NM_001112726:exon19:c.T4661C:p.I1554T	0.002	0.722	D	0.004	0.742	D	0.787	0.445	P	0.503	0.477	P	0	0.523	D	0.842	0.81	D	.	.	.	0.67	0.524	T	-2.79	0.591	D	0.22	0.264	-0.864	0.51	T	0.102	0.376
				Yes		chr14	104942995	104942995	C	G	exonic	AHNAK2	.	nonsynonymous SNV	AHNAK2:NM_001350929:exon7:c.G12156C:p.M4052I,AHNAK2:NM_138420:exon7:c.G12456C:p.M4152I	0.272	0.159	T	0.834	0.037	T	0.001	0.075	B	0.002	0.069	B	.	.	.	1	0.09	N	0.465	0.131	N	5.89	0.006	T	-0.83	0.227	N	0.04	0.013	-0.93	0.441	T	0.001	0.005
			Yes			chr14	104945672	104945672	A	G	exonic	AHNAK2	.	nonsynonymous SNV	AHNAK2:NM_001350929:exon7:c.T9479C:p.M3160T,AHNAK2:NM_138420:exon7:c.T9779C:p.M3260T	0.322	0.135	T	0.166	0.308	T	0.003	0.112	B	0	0.014	B	.	.	.	1	0.09	P	-0.755	0.017	N	5.57	0.009	T	-0.62	0.182	N	0.039	0.013	-0.925	0.448	T	0.002	0.006
			Yes			chr14	104945801	104945801	A	G	exonic	AHNAK2	.	nonsynonymous SNV	AHNAK2:NM_001350929:exon7:c.T9350C:p.L3117P,AHNAK2:NM_138420:exon7:c.T9650C:p.L3217P	0.114	0.286	T	0.302	0.202	T	0	0.029	B	0	0.014	B	.	.	.	1	0.09	P	-2.045	0.002	N	6.64	0.005	T	2	0.004	N	0.055	0.027	-1.036	0.187	T	0.001	0.002
					Yes	chr14	104949883	104949883	T	G	exonic	AHNAK2	.	nonsynonymous SNV	AHNAK2:NM_001350929:exon7:c.A5268C:p.E1756D,AHNAK2:NM_138420:exon7:c.A5568C:p.E1856D	1	0.01	T	1	0.012	T	0	0.029	B	0.002	0.069	B	.	.	.	1	0.09	N	-0.9	0.013	N	6.69	0.005	T	1.45	0.008	N	0.011	0.001	-0.818	0.541	T	0.001	0.002
					Yes	chr14	104949986	104949986	T	C	exonic	AHNAK2	.	nonsynonymous SNV	AHNAK2:NM_001350929:exon7:c.A5165G:p.K1722R,AHNAK2:NM_138420:exon7:c.A5465G:p.K1822R	0.028	0.461	D	0.022	0.576	D	0.976	0.583	D	0.797	0.581	P	.	.	.	1	0.81	D	2.31	0.661	M	5.58	0.008	T	-1.83	0.43	N	0.071	0.044	-1.033	0.196	T	0.008	0.027
				Yes		chr14	104953010	104953010	C	T	exonic	AHNAK2	.	nonsynonymous SNV	AHNAK2:NM_001350929:exon7:c.G2141A:p.R714Q,AHNAK2:NM_138420:exon7:c.G2441A:p.R814Q	0.489	0.08	T	0.351	0.174	T	0.276	0.319	B	0.026	0.208	B	.	.	.	1	0.09	N	0.55	0.145	N	5.83	0.007	T	-0.2	0.101	N	0.053	0.025	-0.953	0.404	T	0.002	0.006
		Yes				chr14	105011551	105011551	A	G	exonic	CDCA4	.	nonsynonymous SNV	CDCA4:NM_017955:exon2:c.T379C:p.S127P,CDCA4:NM_145701:exon2:c.T379C:p.S127P	0.174	0.225	T	0.113	0.369	T	0.006	0.136	B	0.004	0.101	B	0.775	0.066	N	1	0.09	N	0.54	0.137	N	0.89	0.456	T	-1.3	0.326	N	0.038	0.038	-0.996	0.31	T	0.088	0.339
			Yes			chr15	32969177	32969177	A	G	exonic	FMN1	.	nonsynonymous SNV	FMN1:NM_001103184:exon4:c.T1855C:p.S619P,FMN1:NM_001277313:exon8:c.T2524C:p.S842P	0	0.913	D	0.334	0.307	T	0.687	0.416	P	0.259	0.394	B	0.009	0.304	N	.	.	.	2.175	0.61	M	0.88	0.494	T	-1.21	0.431	N	0.407	0.473	-0.709	0.6	T	0.114	0.405
				Yes		chr15	40335199	40335199	T	C	exonic	CCDC9B	.	nonsynonymous SNV	CCDC9B:NM_207380:exon11:c.A1564G:p.R522G	0	0.913	D	0	0.928	D	0.046	0.288	B	0.028	0.25	B	0.056	0.226	N	1	0.182	N	.	.	.	.	.	.	-1.72	0.408	N	0.29	0.373	-1	0.3	T	0.081	0.321
				Yes		chr15	40569813	40569813	G	A	exonic	RPUSD2	.	nonsynonymous SNV	RPUSD2:NM_152260:exon1:c.G476A:p.G159D	0.088	0.323	T	0.082	0.928	T	0.988	0.623	D	0.948	0.685	D	0	0.843	D	1	0.81	D	1.89	0.501	L	0.98	0.421	T	-4.42	0.775	D	0.857	0.853	-0.887	0.492	T	0.185	0.534
					Yes	chr15	40752164	40752164	C	T	exonic	RMDN3	.	nonsynonymous SNV	RMDN3:NM_001304802:exon3:c.G202A:p.A68T,RMDN3:NM_001323894:exon3:c.G202A:p.A68T,RMDN3:NM_001323896:exon3:c.G202A:p.A68T,RMDN3:NM_001323897:exon3:c.G202A:p.A68T,RMDN3:NM_018145:exon3:c.G202A:p.A68T	0.319	0.333	T	0.367	0.236	T	0.103	0.259	B	0.045	0.245	B	0.016	0.282	N	1	0.09	N	2.045	0.56	M	1.43	0.478	T	-0.18	0.144	N	0.172	0.184	-1.034	0.193	T	0.072	0.293
				Yes		chr15	41278855	41278855	G	T	exonic	CHP1	.	nonsynonymous SNV	CHP1:NM_007236:exon6:c.G500T:p.G167V	0.008	0.586	D	0.102	0.385	T	0.956	0.547	P	0.78	0.573	P	0	0.843	D	1	0.81	D	3.955	0.965	H	-0.91	0.75	T	-5.81	0.882	D	0.946	0.954	0.415	0.893	D	0.619	0.865
			Yes			chr15	41729330	41729330	A	T	exonic	MGA	.	nonsynonymous SNV	MGA:NM_001080541:exon11:c.A3824T:p.E1275V,MGA:NM_001164273:exon11:c.A3824T:p.E1275V	0.002	0.785	D	0.038	0.527	D	.	.	.	.	.	.	0.619	0.057	N	0.976	0.254	N	1.79	0.468	L	-1.79	0.838	D	-2.11	0.48	N	0.374	0.418	-0.62	0.64	T	0.391	0.745
	Yes					chr15	41736679	41736679	G	C	exonic	MGA	.	nonsynonymous SNV	MGA:NM_001080541:exon13:c.G4415C:p.S1472T,MGA:NM_001164273:exon13:c.G4415C:p.S1472T	0.173	0.226	T	0.242	0.276	T	.	.	.	.	.	.	0.086	0.206	N	0.998	0.223	N	.	.	.	-1.73	0.836	D	-0.44	0.146	N	0.186	0.203	-0.797	0.553	T	0.277	0.649
			Yes			chr15	42273349	42273349	A	G	exonic	TMEM87A	.	nonsynonymous SNV	TMEM87A:NM_001110503:exon1:c.T50C:p.L17P,TMEM87A:NM_015497:exon1:c.T50C:p.L17P	0.002	0.913	D	0.028	0.928	D	0.995	0.906	D	0.795	0.924	P	0.014	0.286	N	0.992	0.81	D	1.085	0.273	L	.	.	.	-0.69	0.303	N	0.371	0.563	-0.726	0.591	T	0.198	0.554
			Yes			chr15	42451628	42451628	A	T	exonic	ZNF106	.	nonsynonymous SNV	ZNF106:NM_022473:exon2:c.T575A:p.V192E,ZNF106:NM_001381993:exon4:c.T443A:p.V148E,ZNF106:NM_001366845:exon5:c.T644A:p.V215E,ZNF106:NM_001366846:exon5:c.T644A:p.V215E	0.015	0.525	D	0.815	0.039	T	0.682	0.415	P	0.205	0.371	B	0.045	0.236	N	1	0.231	N	1.95	0.525	M	0.46	0.563	T	-0.49	0.191	N	0.728	0.729	-0.988	0.332	T	0.113	0.404
	Yes					chr15	42727724	42727724	C	T	exonic	CDAN1	.	nonsynonymous SNV	CDAN1:NM_138477:exon23:c.G2993A:p.R998Q	0.017	0.512	D	0.021	0.581	D	0.991	0.641	D	0.585	0.503	P	0.002	0.389	N	0.94	0.373	D	1.355	0.338	L	-2.26	0.874	D	-1.64	0.393	N	0.646	0.658	0.434	0.896	D	0.667	0.884
Yes						chr15	43328892	43328892	G	A	exonic	LCMT2	.	nonsynonymous SNV	LCMT2:NM_014793:exon1:c.C1598T:p.A533V	0.083	0.331	T	0.153	0.321	T	0.712	0.421	P	0.398	0.444	B	0.103	0.198	N	1	0.81	D	1.87	0.496	L	-0.47	0.701	T	-1.57	0.38	N	0.112	0.099	-0.929	0.442	T	0.185	0.535
	Yes					chr15	43361198	43361198	G	A	exonic	ZSCAN29	.	nonsynonymous SNV	ZSCAN29:NM_152455:exon5:c.C2434T:p.H812Y,ZSCAN29:NM_001372080:exon6:c.C2434T:p.H812Y	0	0.913	D	0	0.928	D	1	0.906	D	0.997	0.863	D	0	0.629	D	1	0.81	D	3.245	0.897	M	-0.27	0.674	T	-4.77	0.88	D	0.627	0.763	0.419	0.894	D	0.597	0.856
	Yes	Yes			Yes	chr15	43793775	43793775	T	C	exonic	SERF2	.	nonsynonymous SNV	SERF2:NM_001199875:exon3:c.T316C:p.F106L,SERF2:NM_001199876:exon3:c.T205C:p.F69L	0.11	0.292	T	0.33	0.186	T	.	.	.	.	.	.	.	.	.	1	0.81	D	.	.	.	0.55	0.547	T	-1.03	0.271	N	0.332	0.373	-1.084	0.066	T	0.07	0.285
					Yes	chr15	43793964	43793964	C	T	exonic	SERF2	.	nonsynonymous SNV	SERF2:NM_001199875:exon3:c.C505T:p.R169W,SERF2:NM_001199876:exon3:c.C394T:p.R132W	0.053	0.389	T	0.065	0.491	T	.	.	.	.	.	.	.	.	.	1	0.81	D	.	.	.	0.93	0.452	T	0.47	0.031	N	0.192	0.246	-1.092	0.052	T	0.053	0.225
			Yes			chr15	49144998	49144998	A	T	exonic	COPS2	.	nonsynonymous SNV	COPS2:NM_001143887:exon2:c.T135A:p.D45E,COPS2:NM_004236:exon2:c.T135A:p.D45E	0.511	0.1	T	0.685	0.061	T	0.001	0.075	B	0.003	0.087	B	0	0.843	D	1	0.81	D	0.83	0.21	L	.	.	.	-2.01	0.463	N	0.566	0.59	-1.056	0.128	T	0.1	0.372
Yes						chr15	51480064	51480064	A	G	exonic	DMXL2	.	nonsynonymous SNV	DMXL2:NM_001378460:exon22:c.T4621C:p.S1541P,DMXL2:NM_001174117:exon23:c.T4732C:p.S1578P,DMXL2:NM_001378464:exon24:c.T6400C:p.S2134P,DMXL2:NM_001174116:exon25:c.T6640C:p.S2214P,DMXL2:NM_001378457:exon25:c.T6640C:p.S2214P,DMXL2:NM_001378458:exon25:c.T6640C:p.S2214P,DMXL2:NM_001378459:exon25:c.T6640C:p.S2214P,DMXL2:NM_001378461:exon25:c.T6640C:p.S2214P,DMXL2:NM_001378462:exon25:c.T6640C:p.S2214P,DMX…	0.11	0.317	T	0.28	0.217	T	0.001	0.075	B	0.002	0.069	B	0.002	0.369	N	0.996	0.232	N	0.805	0.202	L	-1.69	0.83	D	-3.04	0.629	D	0.379	0.421	-0.664	0.621	T	0.333	0.7
					Yes	chr15	51486108	51486108	A	G	exonic	DMXL2	.	nonsynonymous SNV	DMXL2:NM_001378460:exon20:c.T3428C:p.L1143P,DMXL2:NM_001174117:exon21:c.T3539C:p.L1180P,DMXL2:NM_001378464:exon22:c.T5207C:p.L1736P,DMXL2:NM_001174116:exon23:c.T5447C:p.L1816P,DMXL2:NM_001378457:exon23:c.T5447C:p.L1816P,DMXL2:NM_001378458:exon23:c.T5447C:p.L1816P,DMXL2:NM_001378459:exon23:c.T5447C:p.L1816P,DMXL2:NM_001378461:exon23:c.T5447C:p.L1816P,DMXL2:NM_001378462:exon23:c.T5447C:p.L1816P,DMX…	0	0.913	D	0.001	0.834	D	1	0.906	D	0.999	0.924	D	0	0.843	D	1	0.81	D	3.145	0.883	M	0.73	0.507	T	-5.67	0.88	D	0.924	0.946	-0.246	0.765	T	0.346	0.711
		Yes				chr15	51901932	51901932	A	T	exonic	TMOD3	.	nonsynonymous SNV	TMOD3:NM_014547:exon9:c.A920T:p.K307M	0.015	0.525	D	0.018	0.597	D	0.905	0.499	P	0.67	0.531	P	0	0.486	D	0.969	0.387	D	2.875	0.834	M	-3.15	0.929	D	-1.96	0.454	N	0.534	0.562	0.664	0.927	D	0.808	0.935
Yes						chr15	52064636	52064636	G	A	exonic	MAPK6	.	nonsynonymous SNV	MAPK6:NM_002748:exon6:c.G1802A:p.G601E	0.145	0.252	T	0.026	0.558	D	0	0.029	B	0	0.014	B	0.005	0.331	N	0.948	0.376	D	0.46	0.13	N	-0.54	0.71	T	0.01	0.069	N	0.133	0.129	-0.934	0.435	T	0.172	0.515
		Yes				chr15	58627789	58627789	C	T	exonic	ADAM10	.	nonsynonymous SNV	ADAM10:NM_001320570:exon9:c.G1178A:p.G393E,ADAM10:NM_001110:exon10:c.G1271A:p.G424E	0	0.913	D	0.004	0.742	D	0.999	0.779	D	0.986	0.769	D	0	0.843	D	1	0.81	D	2.8	0.816	M	1.45	0.325	T	-7.99	0.964	D	0.893	0.892	-0.409	0.717	T	0.275	0.647
			Yes			chr15	60352448	60352448	T	C	exonic	ANXA2	.	nonsynonymous SNV	ANXA2:NM_001002858:exon9:c.A671G:p.K224R,ANXA2:NM_004039:exon9:c.A617G:p.K206R,ANXA2:NM_001002857:exon10:c.A617G:p.K206R,ANXA2:NM_001136015:exon10:c.A617G:p.K206R	0.088	0.323	T	0.35	0.175	T	0.991	0.641	D	0.932	0.734	D	0	0.843	U	1	0.81	D	.	.	.	3.85	0.036	T	-1.57	0.422	N	0.47	0.51	-1.203	0.001	T	0.039	0.168
Yes						chr15	61927240	61927240	C	G	exonic	VPS13C	.	nonsynonymous SNV	VPS13C:NM_017684:exon50:c.G6238C:p.A2080P,VPS13C:NM_018080:exon50:c.G6238C:p.A2080P,VPS13C:NM_001018088:exon52:c.G6367C:p.A2123P,VPS13C:NM_020821:exon52:c.G6367C:p.A2123P	0.178	0.307	T	.	.	.	0.402	0.732	B	0.235	0.684	B	0	0.843	D	1	0.81	D	2.965	0.852	M	0.82	0.481	T	-3.15	0.641	D	0.759	0.924	-0.463	0.7	T	0.314	0.684
		Yes				chr15	63628694	63628694	A	G	exonic	HERC1	.	nonsynonymous SNV	HERC1:NM_003922:exon70:c.T13088C:p.V4363A	0.361	0.119	T	0.696	0.058	T	0.38	0.344	B	0.133	0.331	B	0	0.447	U	1	0.81	D	0.69	0.17	N	1.85	0.245	T	-0.06	0.079	N	0.509	0.541	-1.018	0.244	T	0.03	0.129
			Yes			chr15	63656101	63656101	T	C	exonic	HERC1	.	nonsynonymous SNV	HERC1:NM_003922:exon49:c.A9857G:p.Q3286R	0.053	0.389	T	0.059	0.46	T	0.308	0.327	B	0.094	0.302	B	0	0.843	D	1	0.548	D	0.805	0.202	L	1.7	0.269	T	-1.98	0.458	N	0.74	0.74	-1.087	0.061	T	0.055	0.233
				Yes		chr15	63656120	63656120	C	G	exonic	HERC1	.	nonsynonymous SNV	HERC1:NM_003922:exon49:c.G9838C:p.A3280P	0.009	0.575	D	0.013	0.631	D	0.003	0.112	B	0.003	0.087	B	0	0.843	D	1	0.81	D	1.1	0.28	L	1.5	0.312	T	-2.52	0.547	D	0.576	0.598	-1.054	0.132	T	0.081	0.321
	Yes					chr15	63725307	63725307	C	T	exonic	HERC1	.	nonsynonymous SNV	HERC1:NM_003922:exon18:c.G3553A:p.D1185N	0.349	0.123	T	0.974	0.025	T	0.001	0.075	B	0.002	0.069	B	0.008	0.313	N	1	0.52	D	1.265	0.32	L	1.87	0.241	T	-0.86	0.234	N	0.637	0.65	-1.076	0.082	T	0.04	0.171
				Yes		chr15	63732997	63732997	T	C	exonic	HERC1	.	nonsynonymous SNV	HERC1:NM_003922:exon14:c.A2795G:p.Q932R	0.431	0.095	T	0.524	0.103	T	0.004	0.122	B	0.013	0.165	B	0.043	0.238	U	0.963	0.383	D	1.1	0.28	L	1.92	0.231	T	-0.54	0.166	N	0.332	0.373	-1.087	0.061	T	0.044	0.187
	Yes					chr15	65118757	65118757	G	A	exonic	PDCD7	.	nonsynonymous SNV	PDCD7:NM_005707:exon5:c.C1418T:p.P473L	0.003	0.682	D	0	0.928	D	1	0.906	D	0.999	0.924	D	0	0.629	D	1	0.81	D	2.585	0.756	M	.	.	.	-5.67	0.871	D	0.833	0.829	0.01	0.825	D	0.517	0.819
					Yes	chr15	65605152	65605152	A	G	exonic	INTS14	.	nonsynonymous SNV	INTS14:NM_001207059:exon2:c.T70C:p.W24R,INTS14:NM_001136043:exon3:c.T70C:p.W24R,INTS14:NM_001207058:exon3:c.T160C:p.W54R,INTS14:NM_001366360:exon3:c.T307C:p.W103R,INTS14:NM_001366364:exon3:c.T70C:p.W24R,INTS14:NM_001366365:exon3:c.T70C:p.W24R	0	0.913	D	0	0.928	D	1	0.906	D	0.999	0.924	D	0	0.843	D	1	0.81	D	.	.	.	2.66	0.652	T	-12.48	1	D	0.882	0.954	-0.969	0.374	T	0.114	0.406
		Yes				chr15	70666887	70666887	T	G	exonic	UACA	.	nonsynonymous SNV	UACA:NM_001008224:exon16:c.A3758C:p.K1253T,UACA:NM_018003:exon16:c.A3797C:p.K1266T	0.047	0.416	D	0.093	0.398	T	0.418	0.47	B	0.202	0.519	B	0.01	0.302	N	0.978	0.285	N	2.095	0.581	M	1.3	0.356	T	-1.75	0.461	N	0.233	0.317	-1.027	0.215	T	0.103	0.379
		Yes				chr15	70679625	70679625	C	T	exonic	UACA	.	nonsynonymous SNV	UACA:NM_001008224:exon10:c.G835A:p.E279K,UACA:NM_018003:exon10:c.G874A:p.E292K	0.154	0.251	T	0.188	0.341	T	0.552	0.566	P	0.126	0.583	B	0	0.454	D	0.943	0.399	D	1.52	0.384	L	1.28	0.367	T	-0.56	0.17	N	0.275	0.585	-0.99	0.327	T	0.126	0.432
	Yes					chr15	72347732	72347732	C	T	exonic	HEXA	.	nonsynonymous SNV	HEXA:NM_000520:exon10:c.G1100A:p.G367D,HEXA:NM_001318825:exon10:c.G1133A:p.G378D	0.539	0.075	T	0.39	0.155	T	0.002	0.099	B	0.014	0.169	B	0.038	0.244	N	0.991	0.414	D	2.33	0.668	M	-4.61	0.979	D	-0.46	0.15	N	0.375	0.418	0.471	0.901	D	0.863	0.954
				Yes		chr15	74411306	74411306	T	C	exonic	SEMA7A	.	nonsynonymous SNV	SEMA7A:NM_001146029:exon12:c.A1586G:p.N529S,SEMA7A:NM_001146030:exon13:c.A1133G:p.N378S,SEMA7A:NM_003612:exon13:c.A1628G:p.N543S	0.151	0.246	T	0.357	0.174	T	0	0.029	B	0	0.014	B	0.882	0.087	N	0.902	0.291	N	0.36	0.12	N	2.12	0.197	T	0.05	0.11	N	0.217	0.243	-0.97	0.373	T	0.027	0.116
Yes						chr15	74417377	74417377	G	A	exonic	SEMA7A	.	nonsynonymous SNV	SEMA7A:NM_001146029:exon5:c.C577T:p.R193W,SEMA7A:NM_001146030:exon6:c.C124T:p.R42W,SEMA7A:NM_003612:exon6:c.C619T:p.R207W	0.015	0.539	D	0.015	0.616	D	0.991	0.641	D	0.67	0.531	P	0.647	0.105	N	1	0.182	N	0.975	0.245	L	2.81	0.11	T	-0.62	0.182	N	0.767	0.765	-0.988	0.33	T	0.027	0.114
	Yes					chr15	74840287	74840287	A	G	exonic	ULK3	.	nonsynonymous SNV	ULK3:NM_001099436:exon6:c.T643C:p.S215P,ULK3:NM_001284364:exon6:c.T643C:p.S215P,ULK3:NM_001284365:exon6:c.T292C:p.S98P	0	0.913	D	0.007	0.692	D	0.032	0.628	B	0.091	0.627	B	.	.	.	1	0.502	D	0.66	0.162	N	1.79	0.255	T	-4.08	0.747	D	0.815	0.813	-1.005	0.284	T	0.102	0.376
Yes						chr15	75206904	75206904	C	A	exonic	C15orf39	.	nonsynonymous SNV	C15orf39:NM_015492:exon2:c.C856A:p.P286T	0.008	0.586	D	0.008	0.679	D	0.999	0.779	D	0.961	0.705	D	0.06	0.223	N	0.82	0.348	D	1.975	0.535	M	0.06	0.618	T	-4.6	0.79	D	0.332	0.373	-0.164	0.786	T	0.359	0.721
			Yes			chr15	75339059	75339059	G	A	exonic	COMMD4	.	nonsynonymous SNV	COMMD4:NM_001321845:exon3:c.G118A:p.G40S,COMMD4:NM_001284379:exon4:c.G274A:p.G92S,COMMD4:NM_001321846:exon4:c.G190A:p.G64S,COMMD4:NM_001321847:exon4:c.G190A:p.G64S,COMMD4:NM_001321848:exon4:c.G274A:p.G92S,COMMD4:NM_001284377:exon5:c.G256A:p.G86S,COMMD4:NM_001284378:exon5:c.G256A:p.G86S,COMMD4:NM_001321844:exon5:c.G184A:p.G62S,COMMD4:NM_017828:exon5:c.G256A:p.G86S	0.814	0.115	T	0.663	0.066	T	0.009	0.229	B	0.036	0.229	B	0	0.629	D	0.532	0.315	N	-0.145	0.044	N	3.12	0.081	T	-1.13	0.299	N	0.128	0.196	-0.952	0.407	T	0.009	0.031
		Yes				chr15	75339852	75339852	C	A	exonic	COMMD4	.	nonsynonymous SNV	COMMD4:NM_001321845:exon5:c.C395A:p.A132E,COMMD4:NM_001321847:exon6:c.C467A:p.A156E,COMMD4:NM_001321848:exon6:c.C551A:p.A184E,COMMD4:NM_001321844:exon7:c.C461A:p.A154E,COMMD4:NM_017828:exon7:c.C533A:p.A178E	0.191	0.279	T	1	0.203	T	0.3	0.326	B	0.238	0.385	B	0	0.629	D	1	0.81	D	2.035	0.556	M	3.06	0.086	T	-1.38	0.35	N	0.642	0.663	-1.103	0.038	T	0.028	0.118
			Yes			chr15	75392592	75392592	A	G	exonic	SIN3A	.	nonsynonymous SNV	SIN3A:NM_001145357:exon15:c.T2501C:p.V834A,SIN3A:NM_001145358:exon15:c.T2501C:p.V834A,SIN3A:NM_015477:exon15:c.T2501C:p.V834A	0.262	0.165	T	0.342	0.179	T	0.001	0.075	B	0.007	0.13	B	0	0.559	D	1	0.81	D	1.48	0.371	L	0.97	0.425	T	0.47	0.031	N	0.239	0.27	-1.021	0.234	T	0.098	0.366
Yes						chr15	77052414	77052414	A	G	exonic	TSPAN3	.	nonsynonymous SNV	TSPAN3:NM_001168412:exon5:c.T448C:p.W150R,TSPAN3:NM_198902:exon5:c.T565C:p.W189R,TSPAN3:NM_005724:exon6:c.T640C:p.W214R	0.015	0.785	D	0.097	0.722	T	0.916	0.507	P	0.722	0.549	P	0	0.843	D	1	0.81	D	1.63	0.417	L	-1.31	0.797	T	-3.64	1	D	0.824	0.934	0.07	0.836	D	0.602	0.859
			Yes			chr15	77464371	77464371	A	G	exonic	HMG20A	.	nonsynonymous SNV	HMG20A:NM_001304504:exon3:c.A221G:p.Q74R,HMG20A:NM_018200:exon4:c.A221G:p.Q74R	0.025	0.473	D	0.209	0.268	T	0.089	0.251	B	0.023	0.2	B	0	0.523	D	0.885	0.358	D	0.695	0.18	N	-0.38	0.69	T	-3.5	0.682	D	0.231	0.26	-0.908	0.471	T	0.172	0.513
					Yes	chr15	83008510	83008510	T	C	exonic	C15orf40	.	nonsynonymous SNV	C15orf40:NM_001160113:exon3:c.A404G:p.N135S	.	.	.	.	.	.	.	.	.	.	.	.	.	.	.	.	.	.	.	.	.	.	.	.	.	.	.	.	.	.	.	.	.	.
				Yes		chr15	84783654	84783654	A	G	exonic	ZNF592	.	nonsynonymous SNV	ZNF592:NM_014630:exon4:c.A979G:p.K327E	0.349	0.123	T	0.472	0.122	T	0.903	0.498	P	0.51	0.479	P	0	0.843	D	0.735	0.338	D	0.695	0.18	N	6.18	0.006	T	-0.05	0.077	N	0.349	0.416	-0.587	0.653	T	0.004	0.013
			Yes			chr15	84784267	84784267	C	T	exonic	ZNF592	.	nonsynonymous SNV	ZNF592:NM_014630:exon4:c.C1592T:p.P531L	0.051	0.393	T	0.05	0.481	T	0.161	0.284	B	0.033	0.223	B	0.184	0.17	N	1	0.09	N	0.55	0.145	N	6.17	0.006	T	-2.31	0.513	N	0.301	0.353	-0.835	0.53	T	0.002	0.005
			Yes			chr15	88626253	88626253	C	T	exonic	AEN	.	nonsynonymous SNV	AEN:NM_022767:exon2:c.C44T:p.P15L	0.005	0.632	D	0.009	0.668	D	0.001	0.075	B	0.002	0.069	B	0.059	0.021	N	1	0.09	P	0.985	0.25	L	2.18	0.195	T	0.26	0.044	N	0.067	0.04	-1.024	0.225	T	0.001	0.003
Yes						chr15	88626565	88626565	G	A	exonic	AEN	.	nonsynonymous SNV	AEN:NM_022767:exon2:c.G356A:p.G119D	0	0.913	D	0.003	0.765	D	1	0.906	D	0.997	0.863	D	0	0.629	D	1	0.81	D	4.105	0.973	H	0.74	0.505	T	-6.51	0.934	D	0.913	0.915	0.076	0.837	D	0.412	0.76
			Yes			chr15	89261833	89261833	G	A	exonic	FANCI	.	nonsynonymous SNV	FANCI:NM_001113378:exon6:c.G458A:p.G153E,FANCI:NM_001376910:exon6:c.G179A:p.G60E,FANCI:NM_001376911:exon6:c.G458A:p.G153E,FANCI:NM_018193:exon6:c.G458A:p.G153E	0	0.913	D	0.009	0.928	D	1	0.906	D	0.999	0.974	D	0	0.843	D	1	0.81	D	2.89	0.837	M	-1.37	0.802	T	-5.54	0.932	D	0.778	0.868	0.371	0.887	D	0.676	0.888
			Yes			chr15	89319053	89319053	C	T	exonic	POLG	.	nonsynonymous SNV	POLG:NM_001126131:exon20:c.G3151A:p.G1051R,POLG:NM_002693:exon20:c.G3151A:p.G1051R	0.046	0.406	D	0.05	0.481	T	0.993	0.656	D	0.939	0.674	D	0	0.843	D	1	0.81	D	2.7	0.79	M	-5.58	0.992	D	-6.27	0.906	D	0.822	0.916	1.065	0.985	D	0.976	0.993
					Yes	chr15	89320818	89320818	C	T	exonic	POLG	.	nonsynonymous SNV	POLG:NM_001126131:exon18:c.G2929A:p.E977K,POLG:NM_002693:exon18:c.G2929A:p.E977K	0.007	0.599	D	0.01	0.657	D	0.565	0.384	P	0.171	0.353	B	0	0.629	D	1	0.529	D	2.345	0.674	M	-5.39	0.991	D	-3.18	0.645	D	0.394	0.435	1.087	0.991	D	0.93	0.977
			Yes			chr15	89321169	89321169	C	A	exonic	POLG	.	nonsynonymous SNV	POLG:NM_001126131:exon17:c.G2690T:p.W897L,POLG:NM_002693:exon17:c.G2690T:p.W897L	0	0.913	D	0	0.928	D	1	0.906	D	0.998	0.886	D	0	0.843	D	1	0.81	D	3.53	0.931	H	-4.91	0.984	D	-12.86	0.998	D	0.961	0.971	1.092	0.993	D	0.972	0.991
		Yes				chr15	89601550	89601550	T	C	exonic	TICRR	.	nonsynonymous SNV	TICRR:NM_001308025:exon11:c.T2306C:p.L769P,TICRR:NM_152259:exon11:c.T2309C:p.L770P	0.001	0.785	D	0.002	0.794	D	1	0.906	D	0.996	0.845	D	0	0.559	D	1	0.81	D	2.67	0.782	M	1.18	0.377	T	-5.9	0.888	D	0.875	0.873	-0.642	0.631	T	0.229	0.594
			Yes			chr15	90456296	90456296	C	T	exonic	IQGAP1	.	nonsynonymous SNV	IQGAP1:NM_003870:exon15:c.C1757T:p.A586V	0.039	0.425	D	0.069	0.439	T	0.942	0.53	P	0.631	0.518	P	0	0.843	D	1	0.81	D	3.09	0.874	M	2.75	0.116	T	-2.28	0.508	N	0.574	0.596	-1.17	0.005	T	0.053	0.225
				Yes		chr15	90893335	90893335	C	T	exonic	FES	.	nonsynonymous SNV	FES:NM_001143783:exon14:c.C1792T:p.R598W,FES:NM_001143784:exon14:c.C1756T:p.R586W,FES:NM_001143785:exon14:c.C1582T:p.R528W,FES:NM_002005:exon16:c.C1966T:p.R656W	0.007	0.682	D	0.011	0.722	D	1	0.906	D	0.935	0.769	D	0	0.513	D	0.678	0.392	D	1.06	0.269	L	0.01	0.625	T	-3.62	0.755	D	0.35	0.541	-0.401	0.72	T	0.336	0.703
					Yes	chr15	90981635	90981635	C	T	exonic	PRC1	.	nonsynonymous SNV	PRC1:NM_001267580:exon4:c.G413A:p.R138K,PRC1:NM_003981:exon5:c.G536A:p.R179K,PRC1:NM_199413:exon5:c.G536A:p.R179K	0.57	0.072	T	0.508	0.109	T	0.001	0.075	B	0.009	0.143	B	0.001	0.405	N	0.984	0.248	N	0.555	0.152	N	1.65	0.277	T	-0.14	0.117	N	0.103	0.086	-0.983	0.344	T	0.043	0.185
			Yes			chr15	91005778	91005778	T	C	exonic	VPS33B	.	nonsynonymous SNV	VPS33B:NM_001289148:exon12:c.A865G:p.R289G,VPS33B:NM_001289149:exon12:c.A673G:p.R225G,VPS33B:NM_018668:exon13:c.A946G:p.R316G	0.018	0.507	D	0.048	0.486	D	0.092	0.309	B	0.054	0.289	B	0	0.523	D	0.803	0.345	D	1.355	0.338	L	-1.1	0.773	T	-1.91	0.465	N	0.418	0.459	-0.742	0.584	T	0.244	0.613
				Yes		chr15	99131691	99131691	T	A	exonic	SYNM	.	nonsynonymous SNV	SYNM:NM_015286:exon4:c.T3331A:p.F1111I,SYNM:NM_145728:exon4:c.T3331A:p.F1111I	0.047	0.403	D	0.387	0.324	T	.	.	.	.	.	.	.	.	.	1	0.09	N	.	.	.	-0.64	0.838	T	-2.28	0.508	N	0.406	0.463	-0.472	0.696	T	0.474	0.798
			Yes			chr16	62792	62792	T	C	exonic	RHBDF1	.	nonsynonymous SNV	RHBDF1:NM_022450:exon6:c.A778G:p.T260A	0.169	0.229	T	0.25	0.237	T	0.813	0.455	P	0.758	0.563	P	0	0.629	D	1	0.588	D	2.35	0.675	M	-0.08	0.639	T	-1.5	0.366	N	0.698	0.703	-0.824	0.537	T	0.225	0.59
				Yes		chr16	668534	668534	C	T	exonic	RHOT2	.	nonsynonymous SNV	RHOT2:NM_001352275:exon3:c.C143T:p.P48L,RHOT2:NM_001352276:exon3:c.C143T:p.P48L,RHOT2:NM_001352277:exon3:c.C143T:p.P48L,RHOT2:NM_001352278:exon3:c.C143T:p.P48L,RHOT2:NM_001352279:exon3:c.C143T:p.P48L,RHOT2:NM_138769:exon3:c.C143T:p.P48L	0	0.913	D	0.007	0.692	D	0.864	0.475	P	0.44	0.457	B	0	0.843	U	1	0.81	D	2.01	0.547	M	-0.26	0.672	T	-8.26	0.988	D	0.586	0.607	-0.122	0.796	T	0.354	0.717
		Yes				chr16	681462	681462	G	T	exonic	STUB1	.	nonsynonymous SNV	STUB1:NM_001293197:exon3:c.G167T:p.R56L,STUB1:NM_005861:exon3:c.G383T:p.R128L	0.034	0.565	D	0.207	0.639	T	0.932	0.52	P	0.282	0.404	B	0	0.843	D	1	0.81	D	2.3	0.657	M	2.49	0.145	T	-4.09	0.76	D	0.796	0.792	-1.096	0.046	T	0.037	0.161
		Yes				chr16	683204	683204	T	C	exonic	JMJD8	.	nonsynonymous SNV	JMJD8:NM_001323920:exon6:c.A452G:p.H151R,JMJD8:NM_001323922:exon6:c.A452G:p.H151R,JMJD8:NM_001005920:exon7:c.A542G:p.H181R,JMJD8:NM_001323918:exon7:c.A542G:p.H181R,JMJD8:NM_001323919:exon7:c.A542G:p.H181R	0.016	0.913	D	0	0.928	D	.	.	.	.	.	.	0	0.843	D	1	0.81	D	.	.	.	1.81	0.252	T	-6.92	0.934	D	0.979	0.993	-0.936	0.433	T	0.136	0.451
				Yes		chr16	725102	725102	C	T	exonic	CCDC78	.	nonsynonymous SNV	CCDC78:NM_001031737:exon6:c.G536A:p.R179Q,CCDC78:NM_001378030:exon6:c.G536A:p.R179Q,CCDC78:NM_001378031:exon6:c.G536A:p.R179Q	0.721	0.039	T	0.628	0.072	T	0.014	0.169	B	0.009	0.143	B	0.873	0.072	N	1	0.191	N	.	.	.	1.63	0.28	T	0.13	0.055	N	0.087	0.065	-0.98	0.35	T	0.027	0.117
					Yes	chr16	725120	725120	A	C	exonic	CCDC78	.	nonsynonymous SNV	CCDC78:NM_001031737:exon6:c.T518G:p.L173R,CCDC78:NM_001378030:exon6:c.T518G:p.L173R,CCDC78:NM_001378031:exon6:c.T518G:p.L173R	0.072	0.35	T	0.342	0.179	T	0.665	0.41	P	0.444	0.459	B	0.342	0.139	N	1	0.194	N	.	.	.	1.37	0.343	T	-1.18	0.301	N	0.396	0.437	-1.004	0.289	T	0.088	0.341
		Yes				chr16	1975381	1975381	G	A	exonic	TBL3	.	nonsynonymous SNV	TBL3:NM_006453:exon9:c.G748A:p.V250M	0.219	0.19	T	0.22	0.26	T	0.36	0.339	B	0.129	0.328	B	0.369	0.044	N	1	0.09	N	2.53	0.738	M	2.18	0.189	T	-0.46	0.15	N	0.29	0.379	-0.966	0.381	T	0.091	0.347
Yes						chr16	1998552	1998552	A	G	exonic	ZNF598	.	nonsynonymous SNV	ZNF598:NM_178167:exon14:c.T2395C:p.C799R	0	0.913	D	0.001	0.834	D	.	.	.	.	.	.	0	0.843	D	1	0.81	D	.	.	.	1.91	0.233	T	-9.57	0.985	D	0.824	0.888	-0.633	0.634	T	0.199	0.554
					Yes	chr16	1998826	1998826	G	A	exonic	ZNF598	.	nonsynonymous SNV	ZNF598:NM_178167:exon13:c.C2237T:p.A746V	0.258	0.167	T	0.236	0.247	T	.	.	.	.	.	.	0.012	0.293	N	0.768	0.341	D	.	.	.	2.16	0.192	T	-1.42	0.35	N	0.098	0.079	-1.011	0.265	T	0.051	0.216
			Yes			chr16	2766983	2766983	C	T	exonic	SRRM2	.	nonsynonymous SNV	SRRM2:NM_016333:exon11:c.C6455T:p.A2152V	.	.	.	0.043	0.499	D	0.127	0.27	B	0.046	0.247	B	0.853	0.071	N	1	0.09	N	0	0.065	N	-1.29	0.795	T	-0.25	0.11	N	0.176	0.189	-0.806	0.548	T	0.283	0.655
			Yes			chr16	2769259	2769259	A	G	exonic	SRRM2	.	nonsynonymous SNV	SRRM2:NM_016333:exon12:c.A7996G:p.K2666E	.	.	.	0.089	0.404	T	0.993	0.656	D	0.956	0.697	D	0.005	0.332	N	0.906	0.276	N	0.345	0.112	N	1.32	0.352	T	-0.77	0.214	N	0.474	0.51	-1.003	0.289	T	0.116	0.41
		Yes				chr16	3317380	3317380	A	T	exonic	ZNF75A	.	nonsynonymous SNV	ZNF75A:NM_001352495:exon5:c.A48T:p.R16S,ZNF75A:NM_001352497:exon6:c.A48T:p.R16S,ZNF75A:NM_001352498:exon6:c.A48T:p.R16S,ZNF75A:NM_153028:exon6:c.A402T:p.R134S,ZNF75A:NM_001302109:exon7:c.A1125T:p.R375S,ZNF75A:NM_001324041:exon7:c.A1125T:p.R375S	.	.	.	0.52	0.105	T	0.041	0.214	B	0.017	0.181	B	0.025	0.261	N	0.998	0.225	N	2.265	0.644	M	3.22	0.07	T	.	.	.	0.142	0.155	-0.994	0.315	T	0.084	0.328
					Yes	chr16	8902395	8902395	C	T	exonic	USP7	.	nonsynonymous SNV	USP7:NM_001286457:exon17:c.G1879A:p.D627N,USP7:NM_001321858:exon17:c.G1753A:p.D585N,USP7:NM_003470:exon17:c.G1927A:p.D643N,USP7:NM_001286458:exon18:c.G1630A:p.D544N	0.237	0.179	T	0.245	0.254	T	0.244	0.31	B	0.01	0.149	B	0	0.843	D	1	0.81	D	1.575	0.397	L	3.14	0.079	T	-2.12	0.482	N	0.737	0.737	-1.075	0.083	T	0.031	0.132
					Yes	chr16	9116742	9116742	T	C	exonic	C16orf72	.	nonsynonymous SNV	C16orf72:NM_014117:exon4:c.T658C:p.S220P	0.277	0.157	T	0.273	0.222	T	0.999	0.779	D	0.994	0.821	D	0.054	0.228	N	1	0.524	D	1.39	0.349	L	0.82	0.481	T	-1.08	0.281	N	0.102	0.085	-0.84	0.526	T	0.209	0.569
			Yes			chr16	9116799	9116799	T	A	exonic	C16orf72	.	nonsynonymous SNV	C16orf72:NM_014117:exon4:c.T715A:p.S239T	0.327	0.133	T	0.232	0.25	T	0.976	0.583	D	0.576	0.501	P	0.001	0.398	N	1	0.488	D	1.75	0.454	L	0.91	0.449	T	-1.15	0.295	N	0.138	0.136	-1.032	0.197	T	0.123	0.425
	Yes					chr16	11767492	11767492	C	G	exonic	ZC3H7A	.	nonsynonymous SNV	ZC3H7A:NM_014153:exon13:c.G1447C:p.E483Q	0.049	0.398	D	0.146	0.329	T	0.999	0.779	D	0.953	0.693	D	0.001	0.434	D	0.999	0.47	D	2.645	0.774	M	2.85	0.52	T	-1.61	0.387	N	0.349	0.396	-1.173	0.005	T	0.083	0.326
			Yes			chr16	11877501	11877501	C	T	exonic	GSPT1	.	nonsynonymous SNV	GSPT1:NM_001130006:exon12:c.G1505A:p.R502K,GSPT1:NM_001130007:exon12:c.G1094A:p.R365K,GSPT1:NM_002094:exon12:c.G1508A:p.R503K	0.681	0.057	T	0.765	0.046	T	0.001	0.075	B	0.009	0.143	B	0	0.843	U	1	0.81	D	0.17	0.09	N	0.09	0.614	T	1.33	0.009	N	0.622	0.637	-1.009	0.273	T	0.118	0.416
			Yes			chr16	18850323	18850323	A	G	exonic	SMG1	.	nonsynonymous SNV	SMG1:NM_015092:exon34:c.T5197C:p.W1733R	0	0.913	D	.	.	.	0.998	0.732	D	0.994	0.821	D	0	0.629	D	1	0.524	D	2.325	0.666	M	-0.56	0.712	T	-12.15	0.997	D	0.96	0.97	-0.029	0.816	T	0.477	0.8
					Yes	chr16	18854700	18854700	C	T	exonic	SMG1	.	nonsynonymous SNV	SMG1:NM_015092:exon30:c.G4439A:p.G1480E	0.057	0.38	T	.	.	.	0.999	0.779	D	0.96	0.703	D	0	0.629	D	1	0.48	D	1.5	0.378	L	5.42	0.011	T	-1.39	0.344	N	0.787	0.784	-0.59	0.652	T	0.011	0.04
	Yes					chr16	19074021	19074021	T	C	exonic	COQ7	.	nonsynonymous SNV	COQ7:NM_001190983:exon3:c.T239C:p.L80P,COQ7:NM_001370489:exon3:c.T311C:p.L104P,COQ7:NM_001370490:exon3:c.T353C:p.L118P,COQ7:NM_001370491:exon3:c.T311C:p.L104P,COQ7:NM_001370492:exon3:c.T239C:p.L80P,COQ7:NM_001370493:exon3:c.T239C:p.L80P,COQ7:NM_001370494:exon3:c.T239C:p.L80P,COQ7:NM_001370495:exon3:c.T239C:p.L80P,COQ7:NM_016138:exon3:c.T353C:p.L118P	0.02	0.547	D	0.01	0.679	D	0.288	0.323	B	0.251	0.39	B	0.242	0.157	N	0.991	0.414	D	1.73	0.447	L	0.91	0.456	T	-0.66	0.191	N	0.575	0.598	-1.032	0.197	T	0.1	0.371
		Yes				chr16	19706974	19706974	G	A	exonic	KNOP1	.	nonsynonymous SNV	KNOP1:NM_001348534:exon4:c.C1244T:p.T415I,KNOP1:NM_001348535:exon4:c.C1244T:p.T415I,KNOP1:NM_001348536:exon4:c.C1244T:p.T415I,KNOP1:NM_001012991:exon5:c.C1313T:p.T438I,KNOP1:NM_001348527:exon5:c.C1493T:p.T498I,KNOP1:NM_001348530:exon5:c.C1313T:p.T438I,KNOP1:NM_001348531:exon5:c.C1313T:p.T438I,KNOP1:NM_001348532:exon5:c.C1244T:p.T415I,KNOP1:NM_001348533:exon5:c.C1244T:p.T415I,KNOP1:NM_001348537:ex…	0.034	0.44	D	0.236	0.251	T	0.589	0.39	P	0.272	0.4	B	0.277	0.038	N	1	0.09	N	0.55	0.145	N	1.93	0.229	T	-2.42	0.557	N	0.136	0.166	-1.052	0.139	T	0.032	0.139
					Yes	chr16	19714824	19714824	T	G	exonic	KNOP1	.	nonsynonymous SNV	KNOP1:NM_001012991:exon2:c.A212C:p.K71T,KNOP1:NM_001348527:exon2:c.A392C:p.K131T,KNOP1:NM_001348530:exon2:c.A212C:p.K71T,KNOP1:NM_001348531:exon2:c.A212C:p.K71T,KNOP1:NM_001348534:exon2:c.A212C:p.K71T,KNOP1:NM_001348535:exon2:c.A212C:p.K71T,KNOP1:NM_001348536:exon2:c.A212C:p.K71T,KNOP1:NM_001348528:exon3:c.A212C:p.K71T,KNOP1:NM_001348529:exon3:c.A212C:p.K71T,KNOP1:NM_001348532:exon3:c.A212C:p.K71…	0.003	0.682	D	0.041	0.928	D	0.999	0.779	D	0.996	0.845	D	0.014	0.287	N	0.862	0.283	N	0.69	0.17	N	1.1	0.611	T	-1.57	0.528	N	0.22	0.246	-0.775	0.566	T	0.211	0.571
Yes						chr16	19872475	19872475	A	G	exonic	GPRC5B	.	nonsynonymous SNV	GPRC5B:NM_001304771:exon2:c.T764C:p.V255A,GPRC5B:NM_016235:exon2:c.T371C:p.V124A	0.406	0.118	T	0.459	0.131	T	0.001	0.075	B	0.004	0.101	B	0.423	0.128	N	1	0.09	N	0.815	0.208	L	-2.34	0.88	D	0.27	0.045	N	0.118	0.126	-0.772	0.568	T	0.372	0.731
			Yes			chr16	21647351	21647351	T	C	exonic	IGSF6	.	nonsynonymous SNV	IGSF6:NM_005849:exon2:c.A209G:p.Y70C	0.23	0.234	T	0.192	0.283	T	0.011	0.159	B	0.012	0.16	B	0.542	0.115	N	1	0.203	N	1.3	0.326	L	0.97	0.425	T	-5.25	0.845	D	0.178	0.192	-1.029	0.209	T	0.052	0.221
			Yes			chr16	23689593	23689593	C	T	exonic	PLK1	.	nonsynonymous SNV	PLK1:NM_005030:exon9:c.C1525T:p.P509S	0.003	0.682	D	0.004	0.742	D	1	0.906	D	1	0.974	D	0	0.843	D	1	0.81	D	3.02	0.862	M	1.43	0.33	T	-7.62	0.954	D	0.71	0.713	-0.498	0.687	T	0.249	0.618
			Yes			chr16	23689596	23689596	T	C	exonic	PLK1	.	nonsynonymous SNV	PLK1:NM_005030:exon9:c.T1528C:p.Y510H	0.434	0.094	T	0.36	0.17	T	0.081	0.246	B	0.092	0.3	B	0	0.629	D	1	0.588	D	0.755	0.192	N	1.39	0.338	T	-2.45	0.536	N	0.744	0.744	-1.078	0.077	T	0.072	0.293
Yes						chr16	24555834	24555834	C	A	exonic	RBBP6	.	nonsynonymous SNV	RBBP6:NM_006910:exon6:c.C451A:p.P151T,RBBP6:NM_018703:exon6:c.C451A:p.P151T	0.29	0.289	T	0.286	0.269	T	0	0.528	B	0.001	0.508	B	0.012	0.294	N	0.982	0.25	N	0.75	0.19	N	1.73	0.485	T	-2.14	0.518	N	0.22	0.246	-1.077	0.08	T	0.055	0.231
		Yes				chr16	25255238	25255238	C	T	exonic	ZKSCAN2	.	nonsynonymous SNV	ZKSCAN2:NM_001012981:exon2:c.G554A:p.R185Q	0.82	0.03	T	0.678	0.061	T	0.001	0.075	B	0	0.014	B	0.519	0.052	N	1	0.09	N	-0.85	0.015	N	2.59	0.133	T	0.36	0.037	N	0.122	0.113	-0.939	0.428	T	0.013	0.05
					Yes	chr16	28835703	28835703	C	T	exonic	ATXN2L	.	nonsynonymous SNV	ATXN2L:NM_001308230:exon21:c.C2858T:p.A953V,ATXN2L:NM_007245:exon21:c.C2840T:p.A947V,ATXN2L:NM_017492:exon21:c.C2840T:p.A947V,ATXN2L:NM_145714:exon21:c.C2840T:p.A947V,ATXN2L:NM_148414:exon21:c.C2840T:p.A947V,ATXN2L:NM_148415:exon21:c.C2840T:p.A947V,ATXN2L:NM_148416:exon21:c.C2840T:p.A947V	0.012	0.913	D	0.135	0.928	T	0.705	0.42	P	0.359	0.431	B	0	0.559	D	1	0.588	D	.	.	.	0.86	0.475	T	-0.56	0.368	N	0.584	0.647	-1.058	0.123	T	0.108	0.392
				Yes		chr16	28836057	28836057	A	C	exonic	ATXN2L	.	nonsynonymous SNV	ATXN2L:NM_001308230:exon22:c.A3038C:p.Q1013P,ATXN2L:NM_007245:exon22:c.A3020C:p.Q1007P,ATXN2L:NM_017492:exon22:c.A3020C:p.Q1007P,ATXN2L:NM_145714:exon22:c.A3020C:p.Q1007P,ATXN2L:NM_148414:exon22:c.A3020C:p.Q1007P,ATXN2L:NM_148415:exon22:c.A3020C:p.Q1007P,ATXN2L:NM_148416:exon22:c.A3020C:p.Q1007P	0.095	0.336	T	0.134	0.928	T	0.001	0.075	B	0.003	0.087	B	0.001	0.407	N	1	0.516	D	.	.	.	0.38	0.589	T	-2.78	0.838	D	0.435	0.474	-1.022	0.232	T	0.128	0.435
		Yes				chr16	28836768	28836768	G	T	exonic	ATXN2L	.	nonsynonymous SNV	ATXN2L:NM_145714:exon23:c.G3157T:p.G1053W,ATXN2L:NM_148416:exon23:c.G3103T:p.G1035W	0	0.913	D	0	0.928	D	0.047	0.22	B	0.018	0.185	B	.	.	.	1	0.81	D	.	.	.	0.83	0.478	T	-0.04	0.645	N	0.434	0.473	-0.987	0.333	T	0.104	0.382
	Yes					chr16	29804968	29804968	G	A	exonic	KIF22	.	nonsynonymous SNV	KIF22:NM_001256270:exon12:c.G1628A:p.G543D,KIF22:NM_007317:exon12:c.G1832A:p.G611D,KIF22:NM_001256269:exon13:c.G1628A:p.G543D	0.007	0.614	D	0.022	0.581	D	1	0.906	D	1	0.974	D	.	.	.	1	0.81	D	3.65	0.942	H	-1.82	0.846	D	-2.83	0.654	D	0.639	0.757	0.973	0.967	D	0.86	0.953
				Yes		chr16	29819666	29819666	T	C	exonic	PAGR1	.	nonsynonymous SNV	PAGR1:NM_024516:exon3:c.T677C:p.F226S	0	0.913	D	0.077	0.424	T	1	0.906	D	0.999	0.924	D	0	0.843	D	1	0.548	D	1.04	0.262	L	.	.	.	-1.62	0.389	N	0.846	0.842	-0.351	0.735	T	0.382	0.738
					Yes	chr16	29993347	29993347	A	G	exonic	HIRIP3	.	nonsynonymous SNV	HIRIP3:NM_003609:exon7:c.T1531C:p.W511R	0.004	0.654	D	0.002	0.794	D	1	0.906	D	0.999	0.924	D	0	0.537	D	1	0.81	D	2.3	0.657	M	0.84	0.475	T	-5.74	0.877	D	0.662	0.671	-0.725	0.592	T	0.203	0.56
	Yes					chr16	29994821	29994821	G	T	exonic	HIRIP3	.	nonsynonymous SNV	HIRIP3:NM_003609:exon4:c.C324A:p.S108R	0	0.913	D	0.16	0.314	T	0.998	0.732	D	0.928	0.663	D	0.146	0.181	N	1	0.81	D	2.33	0.668	M	1.18	0.377	T	-1.8	0.424	N	0.511	0.542	-0.918	0.458	T	0.14	0.459
				Yes		chr16	30353992	30353992	T	G	exonic	CD2BP2	.	nonsynonymous SNV	CD2BP2:NM_001243646:exon3:c.A284C:p.E95A,CD2BP2:NM_006110:exon4:c.A284C:p.E95A	0	0.913	D	0	0.928	D	1	0.906	D	0.998	0.886	D	0	0.843	D	1	0.81	D	3.13	0.881	M	-0.2	0.661	T	-5.77	0.879	D	0.885	0.884	0.127	0.847	D	0.49	0.806
			Yes			chr16	30364933	30364933	A	G	exonic	TBC1D10B	.	nonsynonymous SNV	TBC1D10B:NM_015527:exon4:c.T1238C:p.F413S	0.14	0.257	T	0.026	0.558	D	0.943	0.531	P	0.696	0.54	P	0	0.497	D	1	0.81	D	0.56	0.152	N	3.81	0.038	T	-5.09	0.911	D	0.808	0.804	-0.994	0.316	T	0.022	0.091
	Yes					chr16	30525550	30525550	G	A	exonic	ZNF768	.	nonsynonymous SNV	ZNF768:NM_024671:exon2:c.C590T:p.S197F	0.002	0.785	D	0.708	0.056	T	0.145	0.278	B	0.123	0.325	B	0.007	0.316	N	0.837	0.35	D	0.695	0.18	N	3.18	0.076	T	-1.44	0.354	N	0.409	0.45	-0.934	0.435	T	0.014	0.058
		Yes				chr16	30585202	30585202	A	G	exonic	ZNF785	.	nonsynonymous SNV	ZNF785:NM_152458:exon2:c.T254C:p.V85A	0.959	0.028	T	1	0.024	T	0.206	0.299	B	0.086	0.295	B	.	.	.	1	0.09	N	-0.48	0.027	N	3.53	0.049	T	0.67	0.028	N	0.067	0.04	-0.922	0.453	T	0.007	0.023
				Yes		chr16	30664229	30664229	C	T	exonic	FBRS	.	nonsynonymous SNV	FBRS:NM_001105079:exon7:c.C1070T:p.P357L	0.27	0.16	T	0.084	0.412	T	.	.	.	.	.	.	0.319	0.143	U	0.975	0.81	D	.	.	.	0.91	0.449	T	-1.2	0.306	N	0.307	0.347	-1.109	0.032	T	0.087	0.336
				Yes		chr16	30664279	30664279	T	C	exonic	FBRS	.	nonsynonymous SNV	FBRS:NM_001105079:exon7:c.T1120C:p.S374P	0.247	0.173	T	0.375	0.162	T	.	.	.	.	.	.	0.54	0.053	U	1	0.588	D	.	.	.	0.89	0.456	T	-1.17	0.299	N	0.298	0.337	-1.008	0.277	T	0.09	0.344
		Yes			Yes	chr16	30668777	30668777	G	A	exonic	FBRS	.	nonsynonymous SNV	FBRS:NM_001105079:exon17:c.G2164A:p.G722S	0.532	0.07	T	0.654	0.066	T	0.772	0.44	P	0.075	0.283	B	0.026	0.26	N	0.754	0.296	N	-0.205	0.041	N	1.52	0.307	T	-0.6	0.281	N	0.208	0.231	-1.038	0.181	T	0.041	0.177
			Yes			chr16	30738324	30738324	G	A	exonic	SRCAP	.	nonsynonymous SNV	SRCAP:NM_006662:exon34:c.G8284A:p.E2762K	0.002	0.913	D	0.031	0.538	D	0.993	0.656	D	0.978	0.741	D	0	0.497	D	0.824	0.348	D	0.975	0.245	L	-3.33	0.939	D	-1.39	0.344	N	0.482	0.659	0.807	0.945	D	0.75	0.915
	Yes					chr16	30762631	30762631	C	T	exonic	RNF40	.	nonsynonymous SNV	RNF40:NM_001207033:exon2:c.C86T:p.T29I,RNF40:NM_001207034:exon2:c.C86T:p.T29I,RNF40:NM_001286572:exon2:c.C86T:p.T29I,RNF40:NM_014771:exon2:c.C86T:p.T29I	0.042	0.555	D	0.027	0.576	D	0.843	0.572	P	0.394	0.54	B	0	0.843	D	1	0.81	D	1.445	0.364	L	1.35	0.358	T	-3.23	0.651	D	0.48	0.533	-0.875	0.501	T	0.148	0.473
Yes						chr16	30765262	30765262	G	A	exonic	RNF40	.	nonsynonymous SNV	RNF40:NM_001207033:exon7:c.G853A:p.D285N,RNF40:NM_001207034:exon7:c.G853A:p.D285N,RNF40:NM_001286572:exon7:c.G853A:p.D285N,RNF40:NM_014771:exon7:c.G853A:p.D285N	0.016	0.575	D	0.02	0.692	D	0.99	0.688	D	0.904	0.789	P	0	0.843	D	1	0.81	D	1.955	0.529	M	1.41	0.367	T	-3.21	0.707	D	0.356	0.417	-0.618	0.641	T	0.253	0.623
			Yes			chr16	30769509	30769509	A	C	exonic	RNF40	.	nonsynonymous SNV	RNF40:NM_001207034:exon15:c.A2195C:p.E732A,RNF40:NM_001207033:exon17:c.A2495C:p.E832A,RNF40:NM_001286572:exon17:c.A2495C:p.E832A,RNF40:NM_014771:exon17:c.A2495C:p.E832A	0	0.913	D	0.003	0.765	D	0.999	0.779	D	0.985	0.775	D	0	0.629	D	1	0.81	D	2.78	0.811	M	1.18	0.377	T	-5.12	0.857	D	0.645	0.676	-0.724	0.593	T	0.207	0.565
				Yes		chr16	30783472	30783472	C	A	exonic	ZNF629	.	nonsynonymous SNV	ZNF629:NM_001080417:exon3:c.G856T:p.G286C,ZNF629:NM_001345970:exon3:c.G814T:p.G272C	0	0.913	D	0.001	0.834	D	1	0.906	D	1	0.974	D	0	0.463	D	1	0.524	D	2.475	0.719	M	1.72	0.266	T	-8.63	0.975	D	0.613	0.629	-0.484	0.692	T	0.238	0.606
				Yes		chr16	30964121	30964121	G	A	exonic	SETD1A	.	nonsynonymous SNV	SETD1A:NM_014712:exon6:c.G667A:p.D223N	0.013	0.539	D	0.644	0.069	T	0.988	0.623	D	0.815	0.588	P	0	0.559	D	0.999	0.454	D	2.24	0.634	M	-3.43	0.944	D	-1.21	0.308	N	0.324	0.365	0.531	0.91	D	0.813	0.937
		Yes				chr16	31077126	31077126	T	C	exonic	ZNF646	.	nonsynonymous SNV	ZNF646:NM_014699:exon2:c.T802C:p.C268R	0	0.913	D	0.002	0.794	D	0.999	0.779	D	0.999	0.924	D	.	.	.	1	0.81	D	3.945	0.964	H	0.21	0.6	T	-9.75	0.987	D	0.917	0.92	0.506	0.906	D	0.574	0.846
Yes						chr16	31077211	31077211	G	A	exonic	ZNF646	.	nonsynonymous SNV	ZNF646:NM_014699:exon2:c.G887A:p.C296Y	0	0.913	D	0	0.928	D	1	0.906	D	0.999	0.924	D	.	.	.	0.965	0.385	D	3.765	0.951	H	0.34	0.582	T	-9.1	0.982	D	0.877	0.89	-0.088	0.804	T	0.399	0.751
					Yes	chr16	31079441	31079441	G	T	exonic	ZNF646	.	nonsynonymous SNV	ZNF646:NM_014699:exon2:c.G3117T:p.Q1039H	0.014	0.532	D	0.193	0.282	T	0.005	0.13	B	0.007	0.13	B	.	.	.	0.999	0.212	N	1.385	0.345	L	3.03	0.089	T	1.41	0.008	N	0.116	0.108	-0.925	0.449	T	0.012	0.046
	Yes					chr16	53453584	53453584	C	A	exonic	RBL2	.	nonsynonymous SNV	RBL2:NM_001323608:exon6:c.C899A:p.P300H,RBL2:NM_001323609:exon6:c.C899A:p.P300H,RBL2:NM_001323610:exon6:c.C899A:p.P300H,RBL2:NM_001323611:exon6:c.C677A:p.P226H,RBL2:NM_005611:exon6:c.C899A:p.P300H	0.007	0.599	D	0.013	0.722	D	1	0.906	D	0.998	0.886	D	0	0.843	D	1	0.588	D	2.705	0.791	M	-2.75	0.908	D	-7.24	0.954	D	0.784	0.781	0.913	0.959	D	0.858	0.953
			Yes			chr16	53470182	53470182	C	A	exonic	RBL2	.	nonsynonymous SNV	RBL2:NM_001323608:exon15:c.C2242A:p.Q748K,RBL2:NM_001323609:exon15:c.C2242A:p.Q748K,RBL2:NM_001323610:exon15:c.C2242A:p.Q748K,RBL2:NM_001323611:exon15:c.C2020A:p.Q674K,RBL2:NM_005611:exon15:c.C2242A:p.Q748K	0.336	0.129	T	0.188	0.287	T	0.993	0.656	D	0.952	0.691	D	0	0.843	D	1	0.81	D	1.935	0.518	L	-2.56	0.896	D	-1.13	0.291	N	0.81	0.806	0.409	0.892	D	0.781	0.926
				Yes		chr16	53492419	53492419	G	A	exonic	AKTIP	.	nonsynonymous SNV	AKTIP:NM_001012398:exon10:c.C872T:p.A291V,AKTIP:NM_001308325:exon10:c.C875T:p.A292V,AKTIP:NM_022476:exon10:c.C872T:p.A291V	0.197	0.207	T	0.335	0.183	T	0.102	0.285	B	0.008	0.185	B	0.001	0.418	D	0.801	0.291	N	0	0.065	N	-1.68	0.829	D	-0.54	0.166	N	0.102	0.115	-0.622	0.639	T	0.298	0.669
Yes						chr16	53495096	53495096	T	C	exonic	AKTIP	.	nonsynonymous SNV	AKTIP:NM_001012398:exon5:c.A391G:p.N131D,AKTIP:NM_001308325:exon5:c.A391G:p.N131D,AKTIP:NM_022476:exon5:c.A391G:p.N131D	0.06	0.386	T	0.142	0.333	T	0.642	0.906	P	0.626	0.78	P	0	0.843	D	1	0.81	D	1.425	0.357	L	-0.5	0.705	T	-2.86	0.668	D	0.625	0.64	-0.288	0.753	T	0.427	0.77
					Yes	chr16	53495120	53495120	T	C	exonic	AKTIP	.	nonsynonymous SNV	AKTIP:NM_001012398:exon5:c.A367G:p.K123E,AKTIP:NM_001308325:exon5:c.A367G:p.K123E,AKTIP:NM_022476:exon5:c.A367G:p.K123E	0.008	0.682	D	0.023	0.571	D	0.664	0.41	P	0.672	0.532	P	0	0.629	D	1	0.81	D	2.625	0.768	M	1.09	0.727	T	-2.63	0.576	D	0.745	0.745	-0.605	0.646	T	0.214	0.576
				Yes		chr16	57770637	57770637	C	T	exonic	KIFC3	.	nonsynonymous SNV	KIFC3:NM_001318712:exon5:c.G523A:p.A175T,KIFC3:NM_001318713:exon5:c.G412A:p.A138T,KIFC3:NM_001130099:exon6:c.G412A:p.A138T,KIFC3:NM_001130100:exon7:c.G829A:p.A277T,KIFC3:NM_001318710:exon7:c.G895A:p.A299T,KIFC3:NM_001318711:exon7:c.G655A:p.A219T,KIFC3:NM_001318715:exon7:c.G412A:p.A138T,KIFC3:NM_005550:exon7:c.G829A:p.A277T,KIFC3:NM_001318714:exon8:c.G412A:p.A138T	0.386	0.137	T	0.364	0.295	T	0	0.029	B	0.001	0.044	B	0.179	0.172	N	0.989	0.244	N	0.9	0.232	L	-0.81	0.749	T	-0.55	0.24	N	0.052	0.025	-1.016	0.25	T	0.158	0.491
			Yes			chr16	58555499	58555499	T	C	exonic	CNOT1	.	nonsynonymous SNV	CNOT1:NM_001265612:exon21:c.A2628G:p.I876M,CNOT1:NM_016284:exon21:c.A2643G:p.I881M,CNOT1:NM_206999:exon21:c.A2643G:p.I881M	0.083	0.375	T	0.12	0.36	T	0.855	0.56	P	0.359	0.539	B	0	0.843	D	1	0.529	D	1.735	0.449	L	0.94	0.445	T	-0.75	0.232	N	0.633	0.646	-1.004	0.286	T	0.125	0.429
Yes						chr16	58672225	58672225	G	A	exonic	SLC38A7	.	nonsynonymous SNV	SLC38A7:NM_001369609:exon8:c.C902T:p.T301I,SLC38A7:NM_001369611:exon8:c.C902T:p.T301I,SLC38A7:NM_001369608:exon9:c.C902T:p.T301I,SLC38A7:NM_018231:exon9:c.C902T:p.T301I	0.002	0.722	D	0.005	0.722	D	0.297	0.325	B	0.202	0.369	B	0	0.497	D	0.999	0.81	D	2.82	0.821	M	4.15	0.028	T	-5.03	0.826	D	0.848	0.844	-1.031	0.201	T	0.016	0.065
					Yes	chr16	58678728	58678728	A	G	exonic	SLC38A7	.	nonsynonymous SNV	SLC38A7:NM_001308384:exon3:c.T437C:p.F146S,SLC38A7:NM_001369609:exon3:c.T437C:p.F146S,SLC38A7:NM_001369611:exon3:c.T437C:p.F146S,SLC38A7:NM_001369608:exon4:c.T437C:p.F146S,SLC38A7:NM_001369610:exon4:c.T437C:p.F146S,SLC38A7:NM_018231:exon4:c.T437C:p.F146S	0.001	0.913	D	0.001	0.834	D	0.999	0.779	D	0.998	0.886	D	0	0.843	D	1	0.81	D	2.87	0.833	M	4.29	0.025	T	-6.82	0.943	D	0.983	0.993	-1.192	0.002	T	0.039	0.169
			Yes			chr16	66805782	66805782	A	G	exonic	NAE1	.	nonsynonymous SNV	NAE1:NM_001018160:exon18:c.T1223C:p.L408S,NAE1:NM_001286500:exon19:c.T1499C:p.L500S,NAE1:NM_003905:exon19:c.T1490C:p.L497S,NAE1:NM_001018159:exon20:c.T1472C:p.L491S	0.001	0.785	D	0.002	0.794	D	0.983	0.604	D	0.721	0.549	P	0	0.559	D	1	0.81	D	2.67	0.782	M	0.81	0.485	T	-4.07	0.76	D	0.748	0.752	-0.438	0.708	T	0.274	0.645
			Yes			chr16	66824862	66824862	A	G	exonic	NAE1	.	nonsynonymous SNV	NAE1:NM_001286500:exon4:c.T251C:p.I84T,NAE1:NM_003905:exon4:c.T242C:p.I81T,NAE1:NM_001018159:exon5:c.T224C:p.I75T	0.008	0.586	D	0.012	0.639	D	0.974	0.578	D	0.724	0.55	P	0	0.843	D	1	0.81	D	3.245	0.897	M	0.64	0.529	T	-3.55	0.724	D	0.805	0.808	-0.174	0.783	T	0.321	0.69
		Yes	Yes	Yes		chr16	66827981	66827981	T	C	exonic	NAE1	.	nonsynonymous SNV	NAE1:NM_001018159:exon2:c.A34G:p.R12G	0.001	0.785	D	0	0.928	D	.	.	.	.	.	.	.	.	.	0.993	0.237	N	.	.	.	0.76	0.499	T	-6.64	0.922	D	0.215	0.24	-0.74	0.585	T	0.306	0.677
		Yes				chr16	66884609	66884609	T	G	exonic	PDP2	.	nonsynonymous SNV	PDP2:NM_001329929:exon2:c.T325G:p.F109V,PDP2:NM_001329930:exon2:c.T325G:p.F109V,PDP2:NM_001329931:exon2:c.T325G:p.F109V,PDP2:NM_001329934:exon2:c.T325G:p.F109V,PDP2:NM_020786:exon2:c.T325G:p.F109V,PDP2:NM_001329928:exon3:c.T325G:p.F109V,PDP2:NM_001329932:exon3:c.T325G:p.F109V,PDP2:NM_001329933:exon3:c.T325G:p.F109V	0.038	0.785	D	0	0.928	D	1	0.906	D	0.999	0.924	D	0	0.843	D	1	0.588	D	2.485	0.724	M	0.97	0.425	T	-5.16	0.834	D	0.717	0.719	-0.755	0.577	T	0.226	0.591
Yes						chr16	66885326	66885326	T	G	exonic	PDP2	.	nonsynonymous SNV	PDP2:NM_001329929:exon2:c.T1042G:p.F348V,PDP2:NM_001329930:exon2:c.T1042G:p.F348V,PDP2:NM_001329931:exon2:c.T1042G:p.F348V,PDP2:NM_001329934:exon2:c.T1042G:p.F348V,PDP2:NM_020786:exon2:c.T1042G:p.F348V,PDP2:NM_001329928:exon3:c.T1042G:p.F348V,PDP2:NM_001329932:exon3:c.T1042G:p.F348V,PDP2:NM_001329933:exon3:c.T1042G:p.F348V	0.003	0.682	D	0.008	0.679	D	1	0.906	D	1	0.974	D	0	0.843	D	1	0.81	D	3.23	0.895	M	1.96	0.223	T	-4.74	0.802	D	0.893	0.892	-0.626	0.637	T	0.19	0.542
				Yes		chr16	67155417	67155417	G	A	exonic	TRADD	.	nonsynonymous SNV	TRADD:NM_001323552:exon3:c.C389T:p.A130V,TRADD:NM_003789:exon3:c.C389T:p.A130V	0.272	0.159	T	0.284	0.214	T	0.11	0.262	B	0.009	0.143	B	0.528	0.117	N	1	0.09	N	0.69	0.17	N	.	.	.	-0.47	0.152	N	0.089	0.067	-1.031	0.203	T	0.036	0.155
			Yes			chr16	67195856	67195856	G	A	exonic	E2F4	.	nonsynonymous SNV	E2F4:NM_001950:exon7:c.G883A:p.D295N	0.017	0.512	D	0.494	0.114	T	0.99	0.634	D	0.676	0.533	P	0.09	0.204	N	1	0.548	D	0.895	0.224	L	-2.01	0.855	D	-1.27	0.32	N	0.556	0.581	0.212	0.861	D	0.578	0.848
				Yes		chr16	67195893	67195893	G	A	exonic	E2F4	.	nonsynonymous SNV	E2F4:NM_001950:exon7:c.G920A:p.S307N	0.077	0.341	T	0.523	0.104	T	0.069	0.238	B	0.008	0.137	B	0.421	0.046	N	0.994	0.236	N	1.1	0.28	L	-1.8	0.839	D	-0.48	0.154	N	0.345	0.386	-0.837	0.528	T	0.286	0.658
	Yes					chr16	67229713	67229713	T	C	exonic	FHOD1	.	nonsynonymous SNV	FHOD1:NM_013241:exon22:c.A3418G:p.R1140G,FHOD1:NM_001318202:exon24:c.A3496G:p.R1166G	0.002	0.722	D	0.006	0.706	D	1	0.906	D	0.999	0.924	D	0	0.843	D	1	0.81	D	2.695	0.789	M	0.48	0.559	T	-6.6	0.92	D	0.693	0.698	-0.465	0.699	T	0.316	0.686
	Yes					chr16	67230086	67230086	G	A	exonic	FHOD1	.	nonsynonymous SNV	FHOD1:NM_013241:exon20:c.C3194T:p.T1065I,FHOD1:NM_001318202:exon22:c.C3272T:p.T1091I	0.111	0.29	T	0.178	0.296	T	0.481	0.368	P	0.186	0.361	B	0.045	0.236	N	0.993	0.422	D	2.215	0.625	M	1.19	0.376	T	-3.27	0.655	D	0.475	0.51	-0.975	0.361	T	0.103	0.381
		Yes				chr16	67231258	67231258	A	T	exonic	FHOD1	.	nonsynonymous SNV	FHOD1:NM_013241:exon17:c.T2597A:p.L866Q,FHOD1:NM_001318202:exon19:c.T2675A:p.L892Q	0.015	0.525	D	0.15	0.325	T	0.621	0.399	P	0.684	0.536	P	0.001	0.413	D	0.998	0.449	D	0.895	0.224	L	2.16	0.192	T	-3.35	0.664	D	0.481	0.516	-1.083	0.068	T	0.08	0.317
	Yes					chr16	67238393	67238393	T	C	exonic	FHOD1	.	nonsynonymous SNV	FHOD1:NM_001318202:exon4:c.A428G:p.K143R,FHOD1:NM_013241:exon4:c.A428G:p.K143R	0	0.913	D	0.035	0.524	D	0.999	0.779	D	0.988	0.78	D	0	0.843	D	1	0.81	D	2.71	0.793	M	1.75	0.262	T	-2.35	0.52	N	0.742	0.742	-0.928	0.444	T	0.144	0.468
			Yes			chr16	67542159	67542159	C	T	exonic	RIPOR1	.	nonsynonymous SNV	RIPOR1:NM_001193522:exon13:c.C1385T:p.A462V,RIPOR1:NM_001193523:exon13:c.C1433T:p.A478V,RIPOR1:NM_001193524:exon13:c.C1415T:p.A472V,RIPOR1:NM_024519:exon13:c.C1373T:p.A458V	0.177	0.654	T	0.027	0.553	D	0.999	0.779	D	0.915	0.651	D	0.008	0.313	N	0.998	0.445	D	.	.	.	1.6	0.286	T	-0.59	0.385	N	0.319	0.384	-1.007	0.28	T	0.139	0.458
			Yes			chr16	67806396	67806396	G	T	exonic	RANBP10	.	nonsynonymous SNV	RANBP10:NM_001320239:exon1:c.C141A:p.N47K,RANBP10:NM_020850:exon1:c.C141A:p.N47K	0.005	0.722	D	0.006	0.722	D	0.923	0.512	P	0.71	0.545	P	0	0.843	D	1	0.81	D	1.5	0.378	L	.	.	.	-4.25	0.761	D	0.59	0.652	-0.746	0.582	T	0.253	0.623
Yes						chr16	67842604	67842604	G	A	exonic	THAP11	.	nonsynonymous SNV	THAP11:NM_020457:exon1:c.G50A:p.R17Q	0	0.913	D	0.256	0.233	T	0.908	0.501	P	0.326	0.419	B	0	0.843	D	1	0.81	D	1.47	0.37	L	-3.95	0.962	D	-1.18	0.301	N	0.684	0.69	0.667	0.928	D	0.787	0.928
Yes						chr16	67881675	67881675	A	C	exonic	EDC4	.	nonsynonymous SNV	EDC4:NM_014329:exon22:c.A2834C:p.E945A	0.017	0.512	D	0.028	0.549	D	0.278	0.32	B	0.084	0.293	B	0	0.473	D	0.999	0.467	D	1.75	0.454	L	.	.	.	-1.59	0.383	N	0.52	0.55	-0.985	0.34	T	0.126	0.431
				Yes		chr16	67945119	67945119	C	T	exonic	SLC12A4	.	nonsynonymous SNV	SLC12A4:NM_001145962:exon22:c.G3140A:p.G1047D,SLC12A4:NM_001145961:exon23:c.G3116A:p.G1039D,SLC12A4:NM_001145963:exon23:c.G3116A:p.G1039D,SLC12A4:NM_001145964:exon23:c.G3041A:p.G1014D,SLC12A4:NM_005072:exon23:c.G3134A:p.G1045D	0.028	0.461	D	0.202	0.325	T	0.82	0.457	P	0.414	0.449	B	0	0.843	N	1	0.81	D	2.38	0.686	M	0.56	0.545	T	-5.89	0.888	D	0.911	0.913	-0.597	0.649	T	0.302	0.673
Yes						chr16	67945496	67945496	C	T	exonic	SLC12A4	.	nonsynonymous SNV	SLC12A4:NM_001145962:exon21:c.G2911A:p.E971K,SLC12A4:NM_001145961:exon22:c.G2887A:p.E963K,SLC12A4:NM_001145963:exon22:c.G2887A:p.E963K,SLC12A4:NM_001145964:exon22:c.G2812A:p.E938K,SLC12A4:NM_005072:exon22:c.G2905A:p.E969K	0.2	0.204	T	0.635	0.082	T	0.025	0.192	B	0.022	0.197	B	0	0.843	D	1	0.81	D	0	0.065	N	-2.23	0.871	D	-0.02	0.073	N	0.595	0.673	-0.25	0.764	T	0.429	0.771
				Yes		chr16	67946224	67946224	C	T	exonic	SLC12A4	.	nonsynonymous SNV	SLC12A4:NM_001145962:exon18:c.G2560A:p.V854M,SLC12A4:NM_001145961:exon19:c.G2554A:p.V852M,SLC12A4:NM_001145963:exon19:c.G2536A:p.V846M,SLC12A4:NM_001145964:exon19:c.G2461A:p.V821M,SLC12A4:NM_005072:exon19:c.G2554A:p.V852M	0	0.913	D	0.002	0.794	D	1	0.906	D	0.99	0.821	D	0	0.843	D	1	0.81	D	3.295	0.904	M	-2.25	0.873	D	-2.84	0.599	D	0.884	0.897	0.892	0.956	D	0.83	0.943
		Yes				chr16	69748968	69748968	C	T	exonic	NOB1	.	nonsynonymous SNV	NOB1:NM_014062:exon6:c.G676A:p.V226I	0.448	0.09	T	0.485	0.117	T	0.001	0.075	B	0	0.014	B	0.278	0.15	N	1	0.09	N	0.115	0.086	N	1.55	0.299	T	-0.2	0.101	N	0.034	0.009	-0.992	0.32	T	0.03	0.128
		Yes				chr16	70129000	70129000	T	C	exonic	PDPR	.	nonsynonymous SNV	PDPR:NM_001322118:exon4:c.T185C:p.V62A,PDPR:NM_001322117:exon6:c.T485C:p.V162A,PDPR:NM_017990:exon6:c.T485C:p.V162A	0.192	0.21	T	0.413	0.166	T	0.083	0.247	B	0.124	0.325	B	0	0.629	D	1	0.548	D	0.79	0.196	N	-1.59	0.821	D	-1.08	0.308	N	0.507	0.552	-0.912	0.466	T	0.042	0.182
					Yes	chr16	70265555	70265555	C	T	exonic	AARS1	.	nonsynonymous SNV	AARS1:NM_001605:exon10:c.G1330A:p.E444K	0.046	0.406	D	0.139	0.337	T	0.605	0.394	P	0.281	0.403	B	0.001	0.438	D	1	0.81	D	1.065	0.27	L	-0.61	0.718	T	-0.12	0.088	N	0.591	0.611	-0.435	0.709	T	0.296	0.667
					Yes	chr16	70679692	70679692	G	A	exonic	MTSS2	.	nonsynonymous SNV	MTSS2:NM_138383:exon6:c.C395T:p.A132V	0.078	0.339	T	0.002	0.794	D	0.901	0.497	P	0.567	0.498	P	0	0.629	D	1	0.496	D	1.67	0.429	L	1.38	0.341	T	-3.32	0.661	D	0.354	0.396	-1.046	0.154	T	0.114	0.406
	Yes					chr16	71448776	71448776	C	T	exonic	ZNF23	.	nonsynonymous SNV	ZNF23:NM_001304494:exon3:c.G1075A:p.E359K,ZNF23:NM_001304492:exon5:c.G1249A:p.E417K,ZNF23:NM_001381966:exon5:c.G1249A:p.E417K,ZNF23:NM_001381978:exon5:c.G1252A:p.E418K,ZNF23:NM_001381981:exon5:c.G1261A:p.E421K,ZNF23:NM_001381984:exon5:c.G1378A:p.E460K,ZNF23:NM_001381965:exon6:c.G1249A:p.E417K,ZNF23:NM_001381970:exon6:c.G1075A:p.E359K,ZNF23:NM_001381971:exon6:c.G1075A:p.E359K,ZNF23:NM_001381972:ex…	0.002	0.722	D	0.023	0.576	D	0.942	0.53	P	0.276	0.401	B	0	0.447	D	0.997	0.81	D	1.8	0.475	L	1.86	0.243	T	-3.71	0.707	D	0.569	0.592	-0.95	0.409	T	0.131	0.442
					Yes	chr16	71454105	71454105	G	A	exonic	ZNF23	.	nonsynonymous SNV	ZNF23:NM_001381984:exon3:c.C97T:p.P33S,ZNF23:NM_001381974:exon4:c.C85T:p.P29S,ZNF23:NM_001381980:exon4:c.C85T:p.P29S,ZNF23:NM_001381973:exon5:c.C85T:p.P29S	.	.	.	.	.	.	.	.	.	.	.	.	.	.	.	1	0.81	D	.	.	.	.	.	.	.	.	.	.	.	.	.	.	.	.
		Yes				chr16	72098935	72098935	G	T	exonic	DHX38	.	nonsynonymous SNV	DHX38:NM_014003:exon6:c.G773T:p.R258M	0.074	0.346	T	0.041	0.505	D	0.947	0.535	P	0.527	0.485	P	0	0.843	D	1	0.81	D	2.28	0.649	M	4.01	0.032	T	-2.28	0.508	N	0.733	0.734	-1.052	0.14	T	0.021	0.089
					Yes	chr16	74660984	74660984	A	G	exonic	RFWD3	.	nonsynonymous SNV	RFWD3:NM_001370534:exon2:c.T466C:p.S156P,RFWD3:NM_001370536:exon2:c.T466C:p.S156P,RFWD3:NM_018124:exon2:c.T466C:p.S156P,RFWD3:NM_001370535:exon3:c.T466C:p.S156P	0.219	0.19	T	0.242	0.243	T	0.627	0.401	P	0.255	0.392	B	0.45	0.048	N	1	0.09	N	1.845	0.487	L	2.21	0.184	T	-0.54	0.166	N	0.15	0.153	-1.033	0.195	T	0.036	0.154
Yes						chr16	84181804	84181804	G	T	exonic	TAF1C	.	nonsynonymous SNV	TAF1C:NM_005679:exon8:c.C976A:p.Q326K,TAF1C:NM_001243156:exon9:c.C898A:p.Q300K,TAF1C:NM_139353:exon9:c.C697A:p.Q233K	1	0.01	T	1	0.012	T	0.063	0.264	B	0.023	0.223	B	0.234	0.035	N	1	0.09	N	1.04	0.262	L	-0.03	0.631	T	0.14	0.054	N	0.134	0.132	-0.993	0.317	T	0.156	0.487
					Yes	chr16	84181995	84181995	A	G	exonic	TAF1C	.	nonsynonymous SNV	TAF1C:NM_001243156:exon8:c.T785C:p.I262T,TAF1C:NM_005679:exon8:c.T785C:p.I262T,TAF1C:NM_139353:exon8:c.T584C:p.I195T	0.01	0.632	D	0.04	0.639	D	0.932	0.574	P	0.66	0.581	P	0.007	0.315	N	0.569	0.81	D	2.52	0.735	M	3.97	0.033	T	-2.62	0.584	D	0.771	0.769	-1.095	0.047	T	0.027	0.116
	Yes					chr16	88805529	88805529	T	C	exonic	CDT1	.	nonsynonymous SNV	CDT1:NM_030928:exon4:c.T578C:p.L193P	0	0.913	D	0	0.928	D	1	0.906	D	1	0.974	D	0	0.629	D	1	0.81	D	3.265	0.9	M	0.15	0.607	T	-6.6	0.92	D	0.987	0.995	0.024	0.827	D	0.437	0.777
Yes						chr16	88811616	88811616	C	T	exonic	APRT	.	nonsynonymous SNV	APRT:NM_000485:exon2:c.G121A:p.A41T,APRT:NM_001030018:exon2:c.G121A:p.A41T	0.639	0.141	T	0.364	0.168	T	0.173	0.288	B	0.02	0.19	B	0	0.629	D	1	0.524	D	1.1	0.28	L	-5.87	0.994	D	-1.04	0.301	N	0.265	0.303	0.895	0.956	D	0.916	0.972
Yes						chr16	89905071	89905071	C	T	exonic	TCF25	.	nonsynonymous SNV	TCF25:NM_014972:exon14:c.C1603T:p.P535S	0.245	0.367	T	0.152	0.352	T	0.854	0.471	P	0.609	0.511	P	0	0.843	D	1	0.81	D	1.52	0.384	L	.	.	.	-3.86	0.736	D	0.218	0.244	-0.693	0.608	T	0.236	0.603
					Yes	chr16	89935227	89935227	C	A	exonic	TUBB3	.	nonsynonymous SNV	TUBB3:NM_001197181:exon4:c.C560A:p.P187H,TUBB3:NM_006086:exon4:c.C776A:p.P259H	0	0.913	D	0	0.928	D	1	0.906	D	1	0.974	D	0	0.559	D	1	0.81	D	4.57	0.992	H	-3.61	0.95	D	-7.88	0.961	D	0.905	0.96	1.104	0.998	D	0.954	0.985
			Yes			chr17	746725	746725	A	G	exonic	GEMIN4	.	nonsynonymous SNV	GEMIN4:NM_015721:exon2:c.T1318C:p.C440R	0	0.913	D	0	0.928	D	1	0.906	D	0.999	0.924	D	0	0.843	D	1	0.81	D	2.535	0.739	M	2.38	0.158	T	-10.31	0.99	D	0.86	0.857	-1.014	0.257	T	0.119	0.416
			Yes			chr17	747762	747762	T	C	exonic	GEMIN4	.	nonsynonymous SNV	GEMIN4:NM_015721:exon2:c.A281G:p.E94G	0.002	0.722	D	0.007	0.928	D	0.999	0.779	D	0.974	0.732	D	0	0.843	D	1	0.548	D	2.47	0.717	M	1.37	0.343	T	-5.26	0.899	D	0.524	0.771	-0.701	0.604	T	0.209	0.569
				Yes		chr17	1496157	1496157	A	G	exonic	INPP5K	.	nonsynonymous SNV	INPP5K:NM_016532:exon11:c.T1193C:p.I398T,INPP5K:NM_130766:exon12:c.T965C:p.I322T,INPP5K:NM_001135642:exon13:c.T965C:p.I322T	0.033	0.444	D	0.054	0.502	T	0.57	0.385	P	0.184	0.36	B	0.001	0.406	N	0.995	0.425	D	2.67	0.782	M	-5.02	0.986	D	-2.85	0.6	D	0.481	0.521	0.998	0.972	D	0.917	0.973
				Yes		chr17	2336039	2336039	C	T	exonic	TSR1	.	nonsynonymous SNV	TSR1:NM_018128:exon2:c.G199A:p.A67T	0.154	0.243	T	0.27	0.224	T	0.035	0.206	B	0.045	0.245	B	0.001	0.421	D	0.982	0.399	D	2.295	0.654	M	0.87	0.464	T	-0.74	0.208	N	0.429	0.5	-0.943	0.421	T	0.135	0.45
					Yes	chr17	2694138	2694138	C	T	exonic	CLUH	.	nonsynonymous SNV	CLUH:NM_001366661:exon18:c.G3076A:p.A1026T,CLUH:NM_001366662:exon18:c.G2959A:p.A987T,CLUH:NM_015229:exon18:c.G3073A:p.A1025T	0.556	0.065	T	0.533	0.1	T	0.002	0.099	B	0.008	0.137	B	0	0.843	D	1	0.81	D	0.785	0.195	N	-0.19	0.659	T	0.34	0.038	N	0.82	0.816	-0.979	0.353	T	0.097	0.363
					Yes	chr17	2698069	2698069	G	T	exonic	CLUH	.	nonsynonymous SNV	CLUH:NM_001366661:exon10:c.C1788A:p.D596E,CLUH:NM_001366662:exon10:c.C1674A:p.D558E,CLUH:NM_015229:exon10:c.C1788A:p.D596E	0	0.913	D	0.004	0.742	D	1	0.906	D	1	0.974	D	0	0.843	D	1	0.491	D	3.97	0.966	H	-3.44	0.944	D	-3.87	0.726	D	0.974	0.992	0.933	0.961	D	0.91	0.97
	Yes					chr17	4179820	4179820	C	A	exonic	ANKFY1	.	nonsynonymous SNV	ANKFY1:NM_001257999:exon17:c.G2424T:p.E808D,ANKFY1:NM_001330063:exon17:c.G2298T:p.E766D,ANKFY1:NM_016376:exon17:c.G2301T:p.E767D	1	0.01	T	0.013	0.668	D	0.999	0.779	D	0.994	0.821	D	0	0.843	D	1	0.81	D	0.785	0.195	N	2.4	0.156	T	0.67	0.023	N	0.475	0.51	-0.769	0.569	T	0.235	0.602
			Yes			chr17	4545165	4545165	T	C	exonic	MYBBP1A	.	nonsynonymous SNV	MYBBP1A:NM_001105538:exon17:c.A2171G:p.E724G,MYBBP1A:NM_014520:exon17:c.A2171G:p.E724G	0.042	0.416	D	0.072	0.433	T	0.814	0.468	P	0.38	0.48	B	0.001	0.007	N	1	0.09	N	1.75	0.454	L	0.81	0.485	T	-2.49	0.542	N	0.148	0.152	-0.866	0.508	T	0.164	0.501
				Yes		chr17	4674536	4674536	C	T	exonic	PELP1	.	nonsynonymous SNV	PELP1:NM_014389:exon13:c.G1556A:p.S519N,PELP1:NM_001278241:exon14:c.G1115A:p.S372N	0.082	0.333	T	0.058	0.462	T	0.985	0.611	D	0.643	0.522	P	0	0.454	D	1	0.81	D	0.55	0.145	N	-0.28	0.675	T	-0.99	0.262	N	0.392	0.488	-0.792	0.556	T	0.213	0.574
Yes						chr17	4674588	4674588	C	A	exonic	PELP1	.	nonsynonymous SNV	PELP1:NM_014389:exon13:c.G1504T:p.G502W,PELP1:NM_001278241:exon14:c.G1063T:p.G355W	0.023	0.482	D	0	0.928	D	0.999	0.779	D	0.986	0.769	D	0.006	0.323	N	0.991	0.412	D	0.695	0.18	N	0.77	0.496	T	-1.99	0.459	N	0.615	0.647	-0.728	0.591	T	0.178	0.523
		Yes				chr17	4720570	4720570	C	T	exonic	ARRB2	.	nonsynonymous SNV	ARRB2:NM_001257331:exon13:c.C1057T:p.L353F,ARRB2:NM_001257330:exon14:c.C1102T:p.L368F	.	.	.	0.652	0.067	T	0	0.029	B	0.001	0.044	B	0.517	0.118	U	1	0.09	N	.	.	.	2.44	0.151	T	.	.	.	0.202	0.224	-1.018	0.244	T	0.071	0.288
Yes						chr17	4810936	4810936	G	T	exonic	PLD2	.	nonsynonymous SNV	PLD2:NM_001243108:exon10:c.G995T:p.G332V,PLD2:NM_002663:exon10:c.G995T:p.G332V	0.063	0.367	T	0.076	0.445	T	0.023	0.189	B	0.04	0.238	B	0.02	0.272	N	0.995	0.425	D	2.095	0.581	M	1.56	0.296	T	-3.02	0.626	D	0.324	0.367	-0.965	0.382	T	0.087	0.338
Yes						chr17	4894016	4894016	A	C	exonic	MINK1	.	nonsynonymous SNV	MINK1:NM_015716:exon21:c.A2482C:p.T828P,MINK1:NM_001024937:exon22:c.A2533C:p.T845P,MINK1:NM_001321236:exon22:c.A2317C:p.T773P,MINK1:NM_153827:exon22:c.A2593C:p.T865P,MINK1:NM_170663:exon22:c.A2506C:p.T836P	0.006	0.614	D	0.191	0.284	T	0.995	0.707	D	0.969	0.769	D	0	0.559	D	1	0.537	D	2.545	0.743	M	-1.28	0.794	T	-3.97	0.737	D	0.251	0.314	0.094	0.841	D	0.594	0.855
			Yes			chr17	4896685	4896685	T	C	exonic	MINK1	.	nonsynonymous SNV	MINK1:NM_015716:exon30:c.T3676C:p.S1226P,MINK1:NM_001024937:exon31:c.T3727C:p.S1243P,MINK1:NM_001321236:exon31:c.T3511C:p.S1171P,MINK1:NM_153827:exon31:c.T3787C:p.S1263P,MINK1:NM_170663:exon31:c.T3700C:p.S1234P	0.062	0.369	T	0.002	0.794	D	0.995	0.675	D	0.986	0.769	D	0	0.843	D	1	0.588	D	1.3	0.326	L	3.52	0.049	T	-4.4	0.773	D	0.846	0.857	-1.184	0.003	T	0.045	0.194
					Yes	chr17	4960032	4960032	C	T	exonic	SPAG7	.	nonsynonymous SNV	SPAG7:NM_004890:exon5:c.G407A:p.R136Q	0.185	0.215	T	0.312	0.196	T	0.024	0.191	B	0.003	0.087	B	0	0.629	D	1	0.504	D	1.175	0.299	L	.	.	.	-0.68	0.195	N	0.577	0.615	-0.966	0.381	T	0.134	0.447
	Yes					chr17	4960060	4960060	A	G	exonic	SPAG7	.	nonsynonymous SNV	SPAG7:NM_004890:exon5:c.T379C:p.W127R	0	0.913	D	0.003	0.928	D	0.93	0.518	P	0.459	0.464	P	0	0.843	D	1	0.81	D	2.71	0.793	M	0.99	0.417	T	-10.55	0.991	D	0.889	0.888	-0.723	0.593	T	0.162	0.498
			Yes			chr17	7247166	7247166	C	A	exonic	CTDNEP1	.	nonsynonymous SNV	CTDNEP1:NM_001143775:exon3:c.G186T:p.K62N,CTDNEP1:NM_015343:exon4:c.G186T:p.K62N	0	0.913	D	0.001	0.928	D	1	0.906	D	0.999	0.924	D	0	0.843	D	1	0.81	D	3.345	0.91	M	1.95	0.225	T	-4.61	0.791	D	0.657	0.667	-0.772	0.567	T	0.179	0.526
			Yes			chr17	7313973	7313973	T	C	exonic	GPS2	.	nonsynonymous SNV	GPS2:NM_004489:exon6:c.A413G:p.H138R	0.157	0.24	T	0.338	0.181	T	0.978	0.588	D	0.782	0.574	P	0	0.843	U	1	0.516	D	1.935	0.518	L	0.81	0.485	T	-1.87	0.437	N	0.613	0.632	-0.942	0.423	T	0.143	0.465
		Yes				chr17	7314397	7314397	T	C	exonic	GPS2	.	nonsynonymous SNV	GPS2:NM_004489:exon4:c.A211G:p.K71E	0.023	0.482	D	0.214	0.264	T	0.996	0.688	D	0.981	0.752	D	0	0.629	U	1	0.588	D	2.05	0.565	M	1.3	0.356	T	-1.1	0.285	N	0.644	0.656	-0.758	0.575	T	0.194	0.547
			Yes			chr17	7463760	7463760	T	G	exonic	ZBTB4	.	nonsynonymous SNV	ZBTB4:NM_001128833:exon4:c.A1222C:p.K408Q,ZBTB4:NM_020899:exon4:c.A1222C:p.K408Q	0.065	0.363	T	0.246	0.24	T	0.565	0.384	P	0.102	0.309	B	0.002	0.378	N	0.692	0.302	N	1.795	0.473	L	3.65	0.043	T	-0.43	0.144	N	0.418	0.458	-1.002	0.293	T	0.01	0.037
		Yes				chr17	7849607	7849607	C	T	exonic	KDM6B	.	nonsynonymous SNV	KDM6B:NM_001080424:exon11:c.C3319T:p.L1107F,KDM6B:NM_001348716:exon11:c.C3319T:p.L1107F	0.017	0.512	D	0.025	0.562	D	1	0.906	D	0.992	0.804	D	0	0.629	D	1	0.478	D	1.935	0.518	L	0.35	0.58	T	-2.43	0.533	N	0.578	0.6	-0.49	0.69	T	0.307	0.678
Yes						chr17	7851362	7851362	G	T	exonic	KDM6B	.	nonsynonymous SNV	KDM6B:NM_001080424:exon15:c.G3912T:p.E1304D,KDM6B:NM_001348716:exon15:c.G3912T:p.E1304D	0.244	0.175	T	1	0.012	T	0.2	0.296	B	0.051	0.254	B	0.001	0.41	D	0.789	0.293	N	0.16	0.089	N	-0.97	0.757	T	0.97	0.015	N	0.287	0.325	-0.916	0.461	T	0.154	0.485
Yes						chr17	7906969	7906969	C	T	exonic	CHD3	.	nonsynonymous SNV	CHD3:NM_001005271:exon30:c.C4781T:p.T1594I,CHD3:NM_001005273:exon30:c.C4604T:p.T1535I,CHD3:NM_005852:exon30:c.C4604T:p.T1535I	0.112	0.289	T	0.202	0.276	T	0.728	0.425	P	0.447	0.46	P	0	0.477	D	0.999	0.455	D	-0.55	0.024	N	-2.64	0.901	D	-1.51	0.393	N	0.233	0.349	0.116	0.845	D	0.521	0.821
Yes						chr17	7907660	7907660	A	G	exonic	CHD3	.	nonsynonymous SNV	CHD3:NM_001005271:exon33:c.A5161G:p.R1721G,CHD3:NM_001005273:exon33:c.A4984G:p.R1662G	0.181	0.219	T	0.261	0.23	T	0	0.029	B	0	0.014	B	0	0.477	D	0.715	0.81	D	0.345	0.112	N	-2.6	0.899	D	-0.59	0.176	N	0.207	0.267	-0.405	0.719	T	0.374	0.732
					Yes	chr17	8148749	8148749	G	A	exonic	PER1	.	nonsynonymous SNV	PER1:NM_002616:exon8:c.C943T:p.P315S	0.022	0.547	D	0.025	0.639	D	0.997	0.707	D	0.986	0.769	D	0	0.843	D	1	0.588	D	2.99	0.857	M	2.14	0.481	T	-7.2	0.943	D	0.77	0.826	-0.4	0.72	T	0.314	0.684
					Yes	chr17	8150471	8150471	T	C	exonic	PER1	.	nonsynonymous SNV	PER1:NM_002616:exon2:c.A236G:p.K79R	0.041	0.419	D	0.049	0.928	D	0.999	0.779	D	0.994	0.821	D	0	0.843	D	0.999	0.462	D	2.035	0.556	M	2.16	0.471	T	-1.83	0.487	N	0.501	0.534	-0.7	0.605	T	0.234	0.6
		Yes				chr17	8228266	8228266	C	T	exonic	CTC1	.	nonsynonymous SNV	CTC1:NM_025099:exon23:c.G3568A:p.V1190M	0.043	0.414	D	0	0.928	D	0.708	0.42	P	0.124	0.325	B	0.007	0.315	N	0.683	0.333	D	2.19	0.616	M	-2.01	0.855	D	-0.97	0.258	N	0.116	0.105	-0.045	0.813	T	0.445	0.782
		Yes				chr17	8228618	8228618	C	G	exonic	CTC1	.	nonsynonymous SNV	CTC1:NM_025099:exon22:c.G3399C:p.R1133S	0.092	0.317	T	0.093	0.433	T	0.002	0.099	B	0.004	0.101	B	0.687	0.102	N	1	0.09	N	0.345	0.112	N	-1.59	0.821	D	-0.87	0.236	N	0.168	0.178	-0.798	0.552	T	0.292	0.664
Yes						chr17	8232171	8232171	C	T	exonic	CTC1	.	nonsynonymous SNV	CTC1:NM_025099:exon13:c.G2117A:p.C706Y	1	0.01	T	0.95	0.026	T	0.007	0.142	B	0.003	0.087	B	0.044	0.019	N	1	0.09	N	0.345	0.112	N	-1.62	0.823	D	-1.34	0.334	N	0.075	0.049	-0.687	0.611	T	0.268	0.64
				Yes		chr17	8232223	8232223	A	G	exonic	CTC1	.	nonsynonymous SNV	CTC1:NM_025099:exon13:c.T2065C:p.Y689H	0	0.913	D	0	0.928	D	0.999	0.779	D	0.956	0.697	D	0	0.559	D	0.998	0.446	D	2.67	0.782	M	-2.92	0.917	D	-3.79	0.716	D	0.813	0.809	0.854	0.951	D	0.843	0.948
	Yes					chr17	8256589	8256589	A	G	exonic	PFAS	.	nonsynonymous SNV	PFAS:NM_012393:exon8:c.A887G:p.Q296R	0.546	0.067	T	0.532	0.1	T	0	0.029	B	0.004	0.101	B	0.757	0.065	N	1	0.81	D	-0.025	0.051	N	1	0.414	T	-0.9	0.242	N	0.16	0.167	-1.087	0.06	T	0.053	0.225
				Yes		chr17	8265610	8265610	C	T	exonic	PFAS	.	nonsynonymous SNV	PFAS:NM_012393:exon20:c.C2516T:p.T839I	0.001	0.785	D	0.001	0.834	D	1	0.906	D	0.994	0.821	D	0	0.843	D	1	0.81	D	3.455	0.923	M	1.83	0.248	T	-5.81	0.882	D	0.939	0.946	0.14	0.849	D	0.417	0.763
			Yes			chr17	8377580	8377580	T	A	exonic	RPL26	.	nonsynonymous SNV	RPL26:NM_000987:exon4:c.A422T:p.E141V,RPL26:NM_001315530:exon4:c.A422T:p.E141V,RPL26:NM_001315531:exon4:c.A422T:p.E141V	0.007	0.599	D	0.045	0.494	D	0.016	0.173	B	0.025	0.205	B	.	.	.	1	0.588	D	2.015	0.55	M	.	.	.	-0.8	0.221	N	0.71	0.716	-0.864	0.51	T	0.172	0.514
			Yes			chr17	8475905	8475905	G	A	exonic	MYH10	.	nonsynonymous SNV	MYH10:NM_005964:exon41:c.C5830T:p.R1944C,MYH10:NM_001256095:exon42:c.C5857T:p.R1953C,MYH10:NM_001375266:exon42:c.C5860T:p.R1954C,MYH10:NM_001256012:exon43:c.C5923T:p.R1975C	0.001	0.785	D	0.005	0.722	D	0.818	0.457	P	0.416	0.45	B	0	0.843	D	1	0.81	D	0	0.065	N	-2.1	0.861	D	-1.98	0.48	N	0.469	0.573	0.26	0.869	D	0.54	0.83
				Yes		chr17	8506346	8506346	C	T	exonic	MYH10	.	nonsynonymous SNV	MYH10:NM_005964:exon25:c.G3265A:p.E1089K,MYH10:NM_001256095:exon26:c.G3292A:p.E1098K,MYH10:NM_001375266:exon26:c.G3295A:p.E1099K,MYH10:NM_001256012:exon27:c.G3358A:p.E1120K	0.001	0.785	D	0.004	0.742	D	0.972	0.574	D	0.861	0.613	P	0	0.843	D	1	0.81	D	3.325	0.908	M	-1.36	0.801	T	-3.5	0.682	D	0.636	0.7	0.599	0.919	D	0.705	0.899
		Yes				chr17	13005814	13005814	G	A	exonic	ELAC2	.	nonsynonymous SNV	ELAC2:NM_001165962:exon9:c.C689T:p.A230V,ELAC2:NM_018127:exon10:c.C809T:p.A270V,ELAC2:NM_173717:exon10:c.C809T:p.A270V	0	0.913	D	0.009	0.679	D	1	0.906	D	0.981	0.78	D	0	0.843	N	1	0.537	D	2.785	0.813	M	-0.09	0.644	T	-1.37	0.34	N	0.717	0.719	-0.38	0.727	T	0.369	0.729
Yes						chr17	16061673	16061673	G	T	exonic	NCOR1	.	nonsynonymous SNV	NCOR1:NM_006311:exon37:c.C5609A:p.T1870N	0.4	0.105	T	0.478	0.212	T	0	0.029	B	0	0.014	B	0.871	0.088	N	1	0.81	D	0.55	0.145	N	0.94	0.437	T	-0.57	0.172	N	0.071	0.079	-1.022	0.23	T	0.085	0.332
				Yes		chr17	16080615	16080615	G	A	exonic	NCOR1	.	nonsynonymous SNV	NCOR1:NM_001190440:exon23:c.C3338T:p.A1113V,NCOR1:NM_006311:exon24:c.C3290T:p.A1097V	0.073	0.365	T	0.165	0.531	T	0.03	0.223	B	0.022	0.251	B	0.069	0.216	N	0.98	0.396	D	1.1	0.28	L	-1.7	0.831	D	-1.15	0.295	N	0.16	0.167	-0.32	0.744	T	0.486	0.804
Yes						chr17	17219092	17219092	G	A	exonic	FLCN	.	nonsynonymous SNV	FLCN:NM_144997:exon9:c.C989T:p.S330F,FLCN:NM_001353230:exon10:c.C989T:p.S330F,FLCN:NM_001353231:exon10:c.C989T:p.S330F,FLCN:NM_001353229:exon11:c.C1043T:p.S348F	0.004	0.654	D	0.055	0.469	T	0.981	0.597	D	0.592	0.505	P	0	0.513	D	1	0.588	D	1.01	0.253	L	-3.17	0.931	D	-1.42	0.35	N	0.613	0.629	0.73	0.935	D	0.802	0.933
					Yes	chr17	18233893	18233893	C	A	exonic	LLGL1	.	nonsynonymous SNV	LLGL1:NM_004140:exon5:c.C508A:p.L170M	0.253	0.17	T	0.356	0.175	T	0.999	0.779	D	0.987	0.775	D	0.001	0.397	N	0.603	0.309	N	2.11	0.586	M	3.34	0.061	T	-0.26	0.112	N	0.333	0.382	-1.086	0.063	T	0.029	0.127
		Yes				chr17	18245251	18245251	A	G	exonic	FLII	.	nonsynonymous SNV	FLII:NM_001256265:exon29:c.T3532C:p.S1178P,FLII:NM_001256264:exon30:c.T3664C:p.S1222P,FLII:NM_002018:exon30:c.T3697C:p.S1233P	0.272	0.159	T	0.153	0.321	T	0.021	0.185	B	0.061	0.268	B	0.021	0.269	N	0.999	0.81	D	2.41	0.696	M	1.9	0.235	T	-1.96	0.454	N	0.119	0.188	-1.133	0.016	T	0.064	0.264
		Yes				chr17	18247821	18247821	C	T	exonic	FLII	.	nonsynonymous SNV	FLII:NM_001256265:exon19:c.G2158A:p.V720M,FLII:NM_001256264:exon20:c.G2290A:p.V764M,FLII:NM_002018:exon20:c.G2323A:p.V775M	0.001	0.785	D	0.001	0.834	D	1	0.906	D	0.999	0.924	D	0	0.523	D	1	0.81	D	2.94	0.847	M	0.28	0.59	T	-2.71	0.578	D	0.856	0.894	0.03	0.829	D	0.464	0.793
			Yes			chr17	18253635	18253635	C	T	exonic	FLII	.	nonsynonymous SNV	FLII:NM_001256265:exon7:c.G602A:p.S201N,FLII:NM_001256264:exon8:c.G731A:p.S244N,FLII:NM_002018:exon8:c.G764A:p.S255N	1	0.01	T	0.407	0.147	T	0	0.029	B	0.002	0.069	B	0	0.843	D	1	0.548	D	-0.675	0.02	N	0.4	0.573	T	0.78	0.019	N	0.547	0.631	-0.983	0.343	T	0.077	0.308
			Yes			chr17	18315863	18315863	C	T	exonic	SMCR8	.	nonsynonymous SNV	SMCR8:NM_144775:exon1:c.C74T:p.A25V	0.213	0.194	T	0.289	0.211	T	0.181	0.291	B	0.051	0.254	B	0.029	0.256	N	1	0.09	N	-0.55	0.024	N	1.81	0.252	T	-1.03	0.271	N	0.145	0.146	-1.033	0.194	T	0.036	0.155
			Yes			chr17	28556868	28556868	C	T	exonic	PIGS	.	nonsynonymous SNV	PIGS:NM_033198:exon9:c.G1039A:p.A347T	0.157	0.242	T	0.572	0.088	T	0.06	0.241	B	0.047	0.287	B	0	0.629	D	0.895	0.36	D	0.735	0.189	N	0.97	0.425	T	-0.29	0.117	N	0.066	0.041	-0.969	0.373	T	0.086	0.335
		Yes				chr17	28649157	28649157	C	G	exonic	SDF2	.	nonsynonymous SNV	SDF2:NM_006923:exon3:c.G468C:p.E156D	1	0.01	T	1	0.012	T	0.001	0.075	B	0.006	0.121	B	0.003	0.357	N	0.916	0.274	N	-0.37	0.031	N	-1.72	0.832	D	0.41	0.034	N	0.066	0.038	-0.969	0.375	T	0.185	0.535
		Yes				chr17	28682998	28682998	A	G	exonic	SUPT6H	.	nonsynonymous SNV	SUPT6H:NM_003170:exon15:c.A1784G:p.Q595R,SUPT6H:NM_001320755:exon16:c.A1784G:p.Q595R	0.001	0.785	D	0.053	0.473	T	0.987	0.619	D	0.886	0.629	P	0	0.843	D	1	0.81	D	2.5	0.728	M	1.54	0.301	T	-3.57	0.69	D	0.884	0.897	-0.929	0.442	T	0.166	0.504
	Yes					chr17	28858395	28858395	C	T	exonic	ERAL1	.	nonsynonymous SNV	ERAL1:NM_001317985:exon6:c.C617T:p.S206L,ERAL1:NM_001317986:exon6:c.C620T:p.S207L,ERAL1:NM_005702:exon6:c.C620T:p.S207L	0.003	0.682	D	0.014	0.624	D	0.999	0.779	D	0.981	0.752	D	0.003	0.349	N	1	0.81	D	2.505	0.729	M	-3.92	0.961	D	-5.31	0.845	D	0.449	0.487	1.036	0.978	D	0.923	0.975
					Yes	chr17	28858480	28858480	G	A	exonic	ERAL1	.	nonsynonymous SNV	ERAL1:NM_001317985:exon6:c.G702A:p.M234I,ERAL1:NM_001317986:exon6:c.G705A:p.M235I,ERAL1:NM_005702:exon6:c.G705A:p.M235I	0.017	0.512	D	0.044	0.497	D	0.042	0.215	B	0.047	0.248	B	0	0.457	D	0.937	0.372	D	-1.255	0.008	N	2.42	0.154	T	-0.36	0.13	N	0.432	0.471	-0.997	0.309	T	0.017	0.068
Yes						chr17	28913145	28913145	C	T	exonic	PHF12	.	nonsynonymous SNV	PHF12:NM_001033561:exon9:c.G1426A:p.V476I,PHF12:NM_001290131:exon9:c.G1426A:p.V476I,PHF12:NM_020889:exon9:c.G1426A:p.V476I	0.902	0.024	T	0.619	0.122	T	0	0.029	B	0	0.014	B	0.093	0.202	N	1	0.09	N	-0.06	0.049	N	-3.39	0.943	D	-0.14	0.125	N	0.072	0.084	-0.6	0.648	T	0.448	0.783
Yes						chr17	28913207	28913207	T	G	exonic	PHF12	.	nonsynonymous SNV	PHF12:NM_001033561:exon9:c.A1364C:p.H455P,PHF12:NM_001290131:exon9:c.A1364C:p.H455P,PHF12:NM_020889:exon9:c.A1364C:p.H455P	0.356	0.162	T	0.241	0.258	T	0	0.029	B	0	0.044	B	0.095	0.202	N	0.963	0.26	N	1.61	0.411	L	-3.37	0.943	D	-0.95	0.253	N	0.219	0.245	-0.333	0.74	T	0.609	0.861
			Yes			chr17	29287279	29287279	T	A	exonic	NUFIP2	.	nonsynonymous SNV	NUFIP2:NM_020772:exon2:c.A715T:p.I239L	1	0.01	T	0.764	0.046	T	0	0.029	B	0	0.014	B	0.003	0.361	N	1	0.81	D	-1.79	0.003	N	.	.	.	0.55	0.027	N	0.103	0.086	-1.032	0.198	T	0.036	0.155
					Yes	chr17	29576273	29576273	C	G	exonic	GIT1	.	nonsynonymous SNV	GIT1:NM_014030:exon14:c.G1558C:p.G520R,GIT1:NM_001085454:exon15:c.G1585C:p.G529R	0.068	0.416	T	0.686	0.062	T	0.968	0.597	D	0.536	0.551	P	0	0.843	D	0.982	0.399	D	0.345	0.112	N	-0.46	0.715	T	-0.7	0.199	N	0.588	0.653	-0.183	0.781	T	0.365	0.726
Yes						chr17	29576960	29576960	A	G	exonic	GIT1	.	nonsynonymous SNV	GIT1:NM_014030:exon12:c.T1130C:p.L377P,GIT1:NM_001085454:exon13:c.T1157C:p.L386P	0.315	0.138	T	0.337	0.182	T	0.003	0.13	B	0.004	0.149	B	0.012	0.294	N	1	0.52	D	0.69	0.17	N	-0.46	0.712	T	0.46	0.031	N	0.187	0.721	-0.836	0.529	T	0.201	0.557
Yes						chr17	29581814	29581814	C	T	exonic	GIT1	.	nonsynonymous SNV	GIT1:NM_001085454:exon6:c.G646A:p.A216T,GIT1:NM_014030:exon6:c.G646A:p.A216T	0.001	0.785	D	0.009	0.679	D	0.996	0.688	D	0.983	0.758	D	0	0.843	D	1	0.81	D	1.59	0.403	L	-0.27	0.674	T	-3.58	0.691	D	0.836	0.835	-0.189	0.78	T	0.434	0.775
			Yes			chr17	31875332	31875332	C	T	exonic	UTP6	.	nonsynonymous SNV	UTP6:NM_018428:exon14:c.G1207A:p.G403R	0.072	0.35	T	0.212	0.265	T	0.246	0.311	B	0.081	0.29	B	0.032	0.252	N	1	0.09	N	0.69	0.17	N	1.39	0.338	T	0.07	0.061	N	0.337	0.378	-1.053	0.136	T	0.042	0.18
			Yes			chr17	32369682	32369682	C	T	exonic	ZNF207	.	nonsynonymous SNV	ZNF207:NM_001032293:exon11:c.C1315T:p.P439S,ZNF207:NM_003457:exon11:c.C1360T:p.P454S,ZNF207:NM_001098507:exon12:c.C1408T:p.P470S	0	0.913	D	0.02	0.586	D	0.939	0.526	P	0.393	0.442	B	0	0.843	D	1	0.588	D	1.955	0.529	M	0.65	0.531	T	-3.24	0.652	D	0.6	0.618	-0.882	0.496	T	0.14	0.46
Yes						chr17	35137606	35137606	A	T	exonic	NLE1	.	nonsynonymous SNV	NLE1:NM_018096:exon6:c.T572A:p.V191E	0.067	0.359	T	0.108	0.435	T	0.301	0.326	B	0.269	0.398	B	0.046	0.235	N	0.994	0.81	D	1.62	0.415	L	1.56	0.296	T	-3.79	0.716	D	0.216	0.244	-1.061	0.115	T	0.077	0.307
Yes						chr17	40820123	40820123	A	G	exonic	KRT10	.	nonsynonymous SNV	KRT10:NM_000421:exon5:c.T1081C:p.Y361H,KRT10:NM_001379366:exon5:c.T1081C:p.Y361H	0.192	0.21	T	0.164	0.31	T	0.001	0.075	B	0.005	0.112	B	0.534	0.116	N	0.975	0.392	D	0.64	0.16	N	-1.09	0.772	T	0.51	0.029	N	0.073	0.047	-0.973	0.367	T	0.189	0.54
				Yes		chr17	41854044	41854044	T	C	exonic	KLHL11	.	nonsynonymous SNV	KLHL11:NM_018143:exon2:c.A1823G:p.K608R	0.376	0.113	T	0.654	0.066	T	0	0.029	B	0.001	0.044	B	0.032	0.251	N	0.999	0.213	N	-0.345	0.033	N	-1.09	0.772	T	-0.13	0.09	N	0.049	0.021	-0.976	0.359	T	0.158	0.491
			Yes			chr17	41983578	41983578	T	G	exonic	DNAJC7	.	nonsynonymous SNV	DNAJC7:NM_001144766:exon10:c.A901C:p.T301P,DNAJC7:NM_003315:exon10:c.A1069C:p.T357P	0.207	0.294	T	0.264	0.235	T	0.647	0.406	P	0.356	0.43	B	0	0.629	D	1	0.81	D	0	0.065	N	1.93	0.229	T	-1.72	0.408	N	0.537	0.62	-1.109	0.031	T	0.054	0.23
				Yes		chr17	42120792	42120792	G	A	exonic	KAT2A	.	nonsynonymous SNV	KAT2A:NM_001376227:exon2:c.C377T:p.P126L,KAT2A:NM_021078:exon2:c.C377T:p.P126L	0.005	0.632	D	0.009	0.668	D	0.763	0.437	P	0.378	0.438	B	0	0.843	D	1	0.81	D	2.015	0.55	M	3.47	0.663	T	-5.12	0.832	D	0.619	0.635	-1.113	0.028	T	0.028	0.121
		Yes				chr17	42190739	42190739	A	T	exonic	GHDC	.	nonsynonymous SNV	GHDC:NM_001142623:exon8:c.T1173A:p.S391R,GHDC:NM_032484:exon8:c.T1173A:p.S391R	0.007	0.614	D	0.01	0.657	D	0.942	0.53	P	0.628	0.517	P	0.004	0.341	N	0.882	0.301	N	2.98	0.855	M	.	.	.	-2.01	0.485	N	0.609	0.626	-0.777	0.565	T	0.165	0.503
			Yes			chr17	42333915	42333915	T	C	exonic	STAT3	.	nonsynonymous SNV	STAT3:NM_001384989:exon8:c.A836G:p.E279G,STAT3:NM_001369512:exon9:c.A932G:p.E311G,STAT3:NM_001369513:exon9:c.A932G:p.E311G,STAT3:NM_001369514:exon9:c.A932G:p.E311G,STAT3:NM_001369516:exon9:c.A932G:p.E311G,STAT3:NM_001369517:exon9:c.A932G:p.E311G,STAT3:NM_001369518:exon9:c.A932G:p.E311G,STAT3:NM_001369519:exon9:c.A932G:p.E311G,STAT3:NM_001369520:exon9:c.A932G:p.E311G,STAT3:NM_001384984:exon9:c.A93…	0.342	0.126	T	0.56	0.091	T	0.503	0.372	P	0.175	0.356	B	0	0.629	D	1	0.588	D	1.24	0.31	L	0.28	0.59	T	-1.68	0.401	N	0.386	0.427	-0.975	0.361	T	0.12	0.419
				Yes		chr17	42495646	42495646	A	G	exonic	ATP6V0A1	.	nonsynonymous SNV	ATP6V0A1:NM_001378545:exon12:c.A1280G:p.N427S,ATP6V0A1:NM_001378554:exon12:c.A1280G:p.N427S,ATP6V0A1:NM_001378536:exon13:c.A1382G:p.N461S,ATP6V0A1:NM_001378538:exon13:c.A1361G:p.N454S,ATP6V0A1:NM_001378540:exon13:c.A1361G:p.N454S,ATP6V0A1:NM_001378543:exon13:c.A1331G:p.N444S,ATP6V0A1:NM_001378546:exon13:c.A1277G:p.N426S,ATP6V0A1:NM_001378547:exon13:c.A1277G:p.N426S,ATP6V0A1:NM_001378549:exon13:c.…	0.243	0.196	T	0.216	0.267	T	0.003	0.112	B	0.007	0.149	B	0	0.559	N	0.981	0.258	N	1.245	0.314	L	-1.92	0.848	D	-1.75	0.433	N	0.129	0.159	-0.769	0.569	T	0.359	0.721
			Yes			chr17	42514359	42514359	G	T	exonic	ATP6V0A1	.	nonsynonymous SNV	ATP6V0A1:NM_001378554:exon18:c.G2091T:p.L697F,ATP6V0A1:NM_001378523:exon19:c.G2214T:p.L738F,ATP6V0A1:NM_001378537:exon19:c.G2193T:p.L731F,ATP6V0A1:NM_001378540:exon19:c.G2172T:p.L724F,ATP6V0A1:NM_001378543:exon19:c.G2142T:p.L714F,ATP6V0A1:NM_001378545:exon19:c.G2109T:p.L703F,ATP6V0A1:NM_001378547:exon19:c.G2088T:p.L696F,ATP6V0A1:NM_001378548:exon19:c.G2073T:p.L691F,ATP6V0A1:NM_001378550:exon19:c.…	0.174	0.255	T	0.224	0.272	T	0.001	0.13	B	0.004	0.16	B	0	0.559	D	0.998	0.227	N	0.11	0.085	N	-2.1	0.861	D	-1.23	0.397	N	0.155	0.193	-0.818	0.541	T	0.297	0.669
			Yes			chr17	42562944	42562944	G	T	exonic	COASY	.	nonsynonymous SNV	COASY:NM_025233:exon1:c.G322T:p.A108S,COASY:NM_001042529:exon2:c.G322T:p.A108S,COASY:NM_001042532:exon3:c.G409T:p.A137S	0.682	0.044	T	1	0.14	T	0.04	0.337	B	0.008	0.308	B	0	0.843	D	0.604	0.81	D	0.205	0.094	N	1.06	0.398	T	0.66	0.023	N	0.09	0.069	-0.917	0.46	T	0.1	0.372
			Yes			chr17	42666706	42666706	T	C	exonic	TUBG2	.	nonsynonymous SNV	TUBG2:NM_016437:exon11:c.T1262C:p.M421T,TUBG2:NM_001320509:exon12:c.T1289C:p.M430T	0.001	0.785	D	0.021	0.581	D	0.008	0.147	B	0.028	0.213	B	0	0.505	D	0.948	0.376	D	2.39	0.689	M	-1.74	0.834	D	-2.44	0.534	N	0.266	0.301	-0.142	0.791	T	0.47	0.796
	Yes					chr17	43013806	43013806	T	C	exonic	IFI35	.	nonsynonymous SNV	IFI35:NM_001330230:exon6:c.T593C:p.F198S,IFI35:NM_005533:exon6:c.T599C:p.F200S	0.03	0.454	D	0.072	0.433	T	1	0.906	D	0.977	0.738	D	0.001	0.414	D	0.83	0.349	D	3.005	0.86	M	1.01	0.411	T	-4.87	0.826	D	0.695	0.7	-0.447	0.705	T	0.236	0.603
					Yes	chr17	43091563	43091563	T	A	exonic	BRCA1	.	nonsynonymous SNV	BRCA1:NM_007297:exon9:c.A3827T:p.Q1276L,BRCA1:NM_007294:exon10:c.A3968T:p.Q1323L,BRCA1:NM_007300:exon10:c.A3968T:p.Q1323L	0.098	0.317	T	0.256	0.249	T	0.001	0.112	B	0.002	0.137	B	0.002	0.374	N	1	0.81	D	2.175	0.61	M	-2.37	0.891	D	-1.01	0.303	N	0.421	0.511	-0.341	0.738	T	0.55	0.835
				Yes		chr17	44397847	44397847	C	G	exonic	GPATCH8	.	nonsynonymous SNV	GPATCH8:NM_001304943:exon5:c.G3996C:p.Q1332H,GPATCH8:NM_001304939:exon7:c.G4155C:p.Q1385H,GPATCH8:NM_001304942:exon7:c.G3996C:p.Q1332H,GPATCH8:NM_001002909:exon8:c.G4230C:p.Q1410H,GPATCH8:NM_001304941:exon9:c.G3996C:p.Q1332H,GPATCH8:NM_001304940:exon10:c.G3996C:p.Q1332H	.	.	.	0.228	0.253	T	0.999	0.779	D	0.994	0.821	D	0	0.843	D	1	0.51	D	1.845	0.487	L	2.37	0.16	T	.	.	.	0.58	0.602	-1.05	0.143	T	0.1	0.373
			Yes			chr17	44682082	44682082	G	A	exonic	CCDC43	.	nonsynonymous SNV	CCDC43:NM_001099225:exon3:c.C349T:p.P117S,CCDC43:NM_144609:exon3:c.C349T:p.P117S	0.116	0.378	T	0.138	0.447	T	0.98	0.594	D	0.766	0.567	P	0	0.559	D	0.999	0.472	D	2.035	0.556	M	.	.	.	-1.32	0.35	N	0.297	0.336	-0.581	0.656	T	0.286	0.657
					Yes	chr17	44932740	44932740	C	T	exonic	KIF18B	.	nonsynonymous SNV	KIF18B:NM_001264573:exon9:c.G1171A:p.E391K,KIF18B:NM_001265577:exon9:c.G1171A:p.E391K	.	.	.	0.007	0.706	D	0.105	0.26	B	0.206	0.371	B	.	.	.	0.994	0.42	D	2.53	0.738	M	-0.8	0.744	T	.	.	.	0.573	0.596	-0.198	0.777	T	0.459	0.79
		Yes				chr17	47981633	47981633	C	T	exonic	CDK5RAP3	.	nonsynonymous SNV	CDK5RAP3:NM_001278198:exon13:c.C850T:p.R284W	.	.	.	.	.	.	.	.	.	.	.	.	.	.	.	.	.	.	.	.	.	.	.	.	.	.	.	.	.	.	.	.	.	.
					Yes	chr17	48610870	48610870	A	C	exonic	HOXB7	.	nonsynonymous SNV	HOXB7:NM_004502:exon1:c.T49G:p.S17A	0.647	0.049	T	0.711	0.055	T	0	0.029	B	0	0.014	B	0.002	0.386	N	0.998	0.225	N	-0.94	0.013	N	1.73	0.264	T	0.53	0.028	N	0.094	0.074	-1.002	0.295	T	0.017	0.071
					Yes	chr17	48908786	48908786	C	T	exonic	UBE2Z	.	nonsynonymous SNV	UBE2Z:NM_023079:exon1:c.C283T:p.R95C	0.002	0.913	D	0.015	0.834	D	0.993	0.656	D	0.786	0.575	P	.	.	.	0.999	0.454	D	0.345	0.112	N	-0.66	0.723	T	-2.15	0.785	N	0.244	0.276	-0.63	0.636	T	0.291	0.662
	Yes					chr17	49409080	49409080	C	T	exonic	PHB	.	nonsynonymous SNV	PHB:NM_001281496:exon5:c.G472A:p.A158T,PHB:NM_002634:exon5:c.G472A:p.A158T,PHB:NM_001281715:exon6:c.G472A:p.A158T	0.01	0.913	D	0.009	0.668	D	0.998	0.732	D	0.982	0.755	D	0	0.843	D	1	0.81	D	3.105	0.877	M	-3.57	0.949	D	-3.31	0.677	D	0.787	0.788	1.045	0.98	D	0.919	0.973
		Yes		Yes		chr17	50199428	50199428	C	T	exonic	COL1A1	.	nonsynonymous SNV	COL1A1:NM_000088:exon4:c.G359A:p.R120Q	0.125	0.273	T	0.754	0.056	T	.	.	.	.	.	.	0.005	0.329	N	0.799	0.291	N	.	.	.	-3.1	0.927	D	-0.39	0.136	N	0.202	0.224	-0.443	0.706	T	0.491	0.807
		Yes		Yes		chr17	50199438	50199438	T	G	exonic	COL1A1	.	nonsynonymous SNV	COL1A1:NM_000088:exon4:c.A349C:p.T117P	0.536	0.069	T	0.839	0.126	T	.	.	.	.	.	.	0.017	0.279	N	0.995	0.233	N	.	.	.	-3.3	0.938	D	1.59	0.007	N	0.231	0.26	-0.658	0.624	T	0.382	0.739
Yes						chr17	50378783	50378783	G	A	exonic	EME1	.	nonsynonymous SNV	EME1:NM_001166131:exon5:c.G1000A:p.D334N,EME1:NM_152463:exon5:c.G1000A:p.D334N	0.302	0.144	T	0.58	0.087	T	0.43	0.356	B	0.1	0.348	B	0.696	0.101	N	1	0.09	N	1.87	0.496	L	2.01	0.213	T	-0.46	0.15	N	0.127	0.135	-1.007	0.277	T	0.114	0.405
				Yes		chr17	50392773	50392773	A	C	exonic	LRRC59	.	nonsynonymous SNV	LRRC59:NM_018509:exon3:c.T290G:p.L97R	0.001	0.785	D	0.001	0.834	D	1	0.906	D	0.996	0.845	D	0	0.523	D	1	0.81	D	3.93	0.963	H	0.2	0.601	T	-5.69	0.873	D	0.966	0.976	0.346	0.883	D	0.529	0.825
				Yes		chr17	50550083	50550083	G	A	exonic	SPATA20	.	nonsynonymous SNV	SPATA20:NM_001258372:exon7:c.G913A:p.A305T,SPATA20:NM_001258373:exon8:c.G781A:p.A261T,SPATA20:NM_022827:exon8:c.G961A:p.A321T	0.04	0.422	D	0.048	0.505	D	0.964	0.615	D	0.864	0.615	P	0	0.629	D	1	0.548	D	3.13	0.881	M	1.51	0.309	T	-2.96	0.617	D	0.853	0.849	-0.587	0.653	T	0.218	0.58
		Yes				chr17	57974553	57974553	C	T	exonic	VEZF1	.	nonsynonymous SNV	VEZF1:NM_007146:exon6:c.G1486A:p.A496T,VEZF1:NM_001330393:exon7:c.G1459A:p.A487T	.	.	.	0.426	0.139	T	0.118	0.266	B	0.03	0.217	B	0	0.629	D	1	0.502	D	-0.345	0.033	N	2.97	0.095	T	.	.	.	0.177	0.191	-0.998	0.305	T	0.108	0.391
				Yes		chr17	58208165	58208165	C	T	exonic	MKS1	.	nonsynonymous SNV	MKS1:NM_001321268:exon12:c.G496A:p.A166T,MKS1:NM_001165927:exon13:c.G1075A:p.A359T,MKS1:NM_001321269:exon13:c.G1105A:p.A369T,MKS1:NM_001330397:exon13:c.G1105A:p.A369T,MKS1:NM_017777:exon13:c.G1105A:p.A369T	0.003	0.682	D	0.007	0.692	D	0.974	0.578	D	0.896	0.636	P	0	0.843	D	1	0.81	D	2.595	0.759	M	-0.6	0.717	T	-3.16	0.642	D	0.682	0.692	-0.08	0.806	T	0.453	0.786
				Yes		chr17	58504172	58504172	C	T	exonic	MTMR4	.	nonsynonymous SNV	MTMR4:NM_001378067:exon13:c.G1576A:p.A526T,MTMR4:NM_004687:exon14:c.G1534A:p.A512T,MTMR4:NM_001378066:exon15:c.G1546A:p.A516T	0.004	0.654	D	0.014	0.624	D	0.858	0.473	P	0.41	0.448	B	0	0.439	D	0.996	0.81	D	1.87	0.496	L	-2.6	0.899	D	-1.49	0.364	N	0.541	0.568	0.351	0.884	D	0.635	0.872
			Yes			chr17	58505499	58505499	A	G	exonic	MTMR4	.	nonsynonymous SNV	MTMR4:NM_001378067:exon10:c.T1118C:p.V373A,MTMR4:NM_004687:exon11:c.T1076C:p.V359A,MTMR4:NM_001378066:exon12:c.T1088C:p.V363A	0.003	0.682	D	0.007	0.706	D	0.987	0.619	D	0.798	0.581	P	0	0.843	D	1	0.588	D	0.8	0.197	N	-3.07	0.925	D	-2.7	0.576	D	0.511	0.542	0.604	0.92	D	0.715	0.902
[truncated: 304 more rows]
[truncated: 71 more columns]

## Sheet: Supplementary Table 6
Supplementary Table 6. Differentially expressed genes (DEGs) by barcode group
* Fold change ≥ 2, cell percentage ≥ 50%, and FDR < 0.05
[truncated: 274 more rows]

## Sheet: Supplementary Table 7
Supplementary Table 7. Gene signatures
[truncated: 36 more rows]

[truncated: 3 more sheets: Supplementary Table 8, Supplementary Table 9, Supplementary Table 10]
